# Supplementary material for: Evidence on the ecological and physical effects of built structures in shallow, tropical coral reefs: a systematic map
Source: Environ Evid. 2024 May 14;13:12. doi: 10.1186/s13750-024-00336-3 (PMC11378790; doi:10.1186/s13750-024-00336-3)
Supplement: Supplementary file 2 — Supplementary Material 2 [file 13750_2024_336_MOESM2_ESM.xlsx]

## Sheet: README
Organizational website searches
Article Title: Evidence on the ecological and physical effects of built structures in shallow, tropical coral reefs: a systematic map
Description: This file provides information on the search strategy for organizational websites.

## Sheet: organizational-websites
name_long	name_short	geography	link	search_type	search_filter	search_string	search_notes	screener	date_searched	n_search_results	n_screened	n_included	n_duplicates	n_unique	duplicate_ID
Full (long) name of organization website or topical database	Abbreviated (short) name of organization website or topical database	Location coverage of documents in organization website or topical database [global, country specific]	URL of organization website or topical databse	Type of search conducted: manual (fully by hand), filtered (dropdown / filter options), search string (type in search words)	Details on how to search using filters / dropdowns.	Search string for organization website or topical database	Notes on search string	Name of individual who did in-situ screened	Date search implemented	Number of records returned by the search	Number of records screened in total (100 maximum)	Number of records that should be included at full text level	Number of records that were already found and included from the full bibliographic database search	Number of records that were NOT already included in the full bibliographic database search	Duplicate articleID from full bilbiographic database search
Conservation International	CI		https://www.conservation.org/research	filtered search	Filtered by: Theme = "Sustainable Waters" and "Climate"	NA		Avery Paxton	2023-09-12	232	100	0	0	0
Coral Reef Alliance			https://coral.org/en/tools/scientific-articles/	manual	NA	NA		Avery Paxton	2023-09-12	20	20	0	0	0
Florida Department of Environmental Protection	Florida DEP		https://floridadep.gov/document-search	search string; filtered search		coral AND (artificial OR built OR infrastructure)		Avery Paxton	2023-09-12	7	7	0	0	0
Global Coral Reef Alliance			https://www.globalcoral.org/gcra-papers	manual	NA	NA		Avery Paxton	2023-09-13	78	78	5	1	4	12684297
International Union for Conservation of Nature	IUCN		https://portals.iucn.org/library/dir/publications-list	filtered and keyword	Language: English	coral reefs; nature-based solutions		Iris Foxfoot	2023-09-13	201	100	2	0	2
National Oceanic and Atmospheric Administration	NOAA		https://repository.library.noaa.gov/	search string	NA	Advanced search keywords: coral AND (built OR artificial OR engineer)		Avery Paxton	2023-09-14	4820	100	4	0	4
Sea Grant			https://seagrant.noaa.gov/?s=coral+artificial+built&_categories=research	keyword search	Category: Research	keyword: coral artificial built		Avery Paxton	2023-09-13	106	100	0	0	0
The Nature Conservancy	TNC		https://www.nature.org/en-us/what-we-do/our-insights/reports/	manual	NA	NA		Avery Paxton	2023-09-13	101	100	0	0	0
United Nations Decade on Restoration	UN Decade on Restoration		https://www.decadeonrestoration.org/publications	filtered search	Type of ecosystem = "Oceans and coast", Type of publication = "Journal Article" or "Report"	NA		Iris Foxfoot	2023-09-14	29	29	0	0	0
United Nations Development Programme	UNDP		https://www.undp.org/publications	filtered search	Topics: Sustainable development = "Oceans"	NA		Iris Foxfoot	2023-09-14	45	45	0	0	0
United Nations Environment Programme	UNEP		https://www.unep.org/publications-data	keyword search	Type = publication	keyword: coral reef		Iris Foxfoot	2023-09-14	24	24	0	0	0
United Nations Environment Programme World Conservation Monitoring Center	UNEP WCMC		https://www.unep-wcmc.org/en/news?themeFilters=nature-based-solutions&themeFilters=nature-conserved&themeFilters=nature-economy&themeFilters=nature-restored	filtered search and keyword search	THEME = "nature conserved" "nature economy" "nature restored" "nature-based solutions" "science", RESOURCE TYPE = "projects", "reports"	keyword: coral reef		Iris Foxfoot	2023-09-14	18	18	0	0	0
United States Army Corps of Engineers	USACE		https://usace.contentdm.oclc.org/	search string	Collections = "About USACE", "Booklets, Manuals and Guides", "Fish and Wildlife Reports", "Hisotories", "IWR Reports", "Magazines and Newsletters", "Project Management Reports", "Regulatory Information", "Techinical Reports"	(coral AND reef) AND (artificial OR built OR "nature based solution")		Iris Foxfoot	2023-09-15	49	49	0	0	0
United States Geological Survey	USGS		https://pubs.er.usgs.gov/	keyword search	NA	artificial + coral		Iris Foxfoot	2023-09-15	10	10	1	0	1
U.S. Fish and Wildlife Service	USFW		https://www.fws.gov/library	search string	Document type: Report	("coral" AND "reef") AND ("artificial" OR "built")		Avery Paxton	2023-09-14	572	100	0	0	0
Wildlife Conservation Society	WCS		https://library.wcs.org/Scientific-Research/Research-Publications/Publications-Library.aspx	keyword search	NA	topic search: coral	NA	Avery Paxton	2023-09-21	528	100	0	0	0
World Bank			https://documents.worldbank.org/en/publication/documents-reports/docadvancesearch	filtered search and keyword search	TOPIC: Environment = "coastal and marine environment" "environmental engineering" "marine environment"	keyword search: coral	NA	Avery Paxton	2023-09-14	150	100	0	0	0
World Resources Institute	WRI		https://www.wri.org/resources/type/research-65	filtered search	Type of Resource = "Research"'; tags = "coral reefs", "infrastructure", "restoration"	NA	NA	Avery Paxton	2023-09-13	62	62	0	0	0
World Wildlife Fund	WWF		https://www.worldwildlife.org/peer-reviewed-publications; https://www.worldwildlife.org/publications?_ga=2.167585404.338681876.1686331635-886159982.1686331634&initiative_id=science-setting-the-standard-for-sound-conservation&page=2	manual; search string	NA	coral AND reef AND infrastructure		Avery Paxton	2023-09-13	>100	100	1	1	0	12675669
										TOTALS	1242	13	2	11
