# Supplementary material for: Evidence on the ecological and physical effects of built structures in shallow, tropical coral reefs: a systematic map
Source: Environ Evid. 2024 May 14;13:12. doi: 10.1186/s13750-024-00336-3 (PMC11378790; doi:10.1186/s13750-024-00336-3)
Supplement: Supplementary file 3 — Supplementary Material 3 [file 13750_2024_336_MOESM3_ESM.xlsx]

## Sheet: codebook
category	attribute	description	instructions
screening details	article ID	Unique identifier for each article	autofill
	full text eligibility	Whether article is eligible for inclusion based on full text screening [include, exclude]	Indicate whether to include or exclude article at full text stage; include if meets all eligibility criteria for population, study type, intervention, and outcome; exclude if fails to meet eligibility criteria for one or more of population, study type, intervention, or outcome
	exclusion reason	Reason why article was excluded [population, language, outcome, etc.]	Select exclusion rationale from dropdown menu
	screening notes	Screener notes on full text screening stage	Manually enter notes or questions from full text screening
	source	Where article was sourced (e.g., full search, call for literature, stakeholder contributed)	Select search source from dropdown menu
	screener name	Name of individual who screened full text	Select name from dropdown menu
	screening date	Screening date of full text	autofill
	modified date	Date of modification of full text	autofill
	duplicate	Whether article is a duplicate; this is ONLY the case if it is the version of the duplicate with less complete metadata that is not to be screened. Phrased another way, the duplicate is the version of identical articles that will not be screened. See instructions for details.	Select from dropdown menu
	duplicateID	Article ID of the version of the duplicate that WAS screened and had the most complete metadata. See Instructions for details.	Manual entry
	full text available	Whether full text is available for article [available, unavailable]	Select from dropdown menu
	full text avaible in library	Whether full text is avaible in NOAA libraries (NOAA librarians will help with this)	Select from dropdown menu (leave for later)
publication information	publication type	Type of publication [peer-reviewed, book chapter, etc.]	EndNote autofill; update manually if needed
	author(s)	Article author(s)	EndNote autofill; update manually if needed
	publication year	Year article was published [YYYY]	EndNote autofill; update manually if needed
	title	Title of article	EndNote autofill; update manually if needed
	journal name	Name of journal where article was published	EndNote autofill; update manually if needed
	volume	Volume of journal in which article was published	EndNote autofill; update manually if needed
	page numbers of articles	Page numbers of article	EndNote autofill; update manually if needed
	DOI	DOI of article	EndNote autofill; update manually if needed
	URL	URL of article	EndNote autofill; update manually if needed
	english	Whether article is in english or not	Select from dropdown menu
	full text language	What language is the text	Manually enter language (if known)
population	population eligibility	Inclusion versus exclusion decision during full text screening stage for population [include, exclude]	Indicate whether to include or exclude article at full text stage based on population eligibility criteria
	reef type	Type of coral reef [atoll, fringing, barrier, etc.]	Select name from dropdown menu
	reef geological zones	Type of reef geological zone [reef flat, reef crest, etc.]	Select name from dropdown menu
	geomorphological structure	Type of reef geomorphological structure [sand, rubble, etc.]	Select name from dropdown menu
	reef relief	Vertical relief of reef [high, low], Vertical relief of reef [high, low; how high reef is from bottom]	Select name from dropdown menu
	reef energy regime	Categorical classification of reef energetic environment [high energy, low energy]	Select name from dropdown menu
	description of coral reef	Description from article of coral reef	Copy and paste from article, paraphrase if needed
intervention	intervention eligibility	Inclusion versus exclusion decision during full text screening stage for intervention [include, exclude]	Indicate whether to include or exclude article at full text stage based on intervention eligibility criteria
	category of built structure intervention	Category of built structure intervention [artificial - designed, artificial - repurposed, hybrid, natural, etc.]	Select from dropdown menu (allow: multiple options, add new option)
	presence or absence of nursery	If built structure is nursery or not	Select from dropdown menu
	description of built structure intervention	Description from article of built structure intervention including quantitative or qualitative information like structure type and materials, structure size, structure date, deployment setting, etc.	Copy and paste from article, paraphrase if needed
	material of built structure	Material of built structure [metal, concrete, rock, wood, plastic, 3D printed, etc.]	Select from dropdown menu (allow: multiple options, add new option)
	proprietary name of built structure	If applicable, the proprietary name of built structure [Reef Balls, MARS Spider, etc.]	Select from dropdown menu (allow: multiple options, add new option)
	depth of built structure	Depth [mean or range, if available] of built structure location	Depth value and units (e.g., 20 m)
	depth average	Depth average [m]; if range then mean; if two ranges, then grand mean (e.g., 5-10 and 6-15 would be mean of 5-15)	Calculate this using previous attribute
	dates of built structure intervention	When the built structure intervention takes place	Indicate start and end dates (if relevant) of built structure intervention
	cost of built structure intervention reported	Whether cost information on built structure intervention is reported [yes, no]	Binary [yes, no] selection from dropdown menu
	coral restoration or related context of intervention	Whether the built structure intervention relates to coral restoration or related initiatives [coral restoration context; environmental mitigation context; coastal defense context]	Select from dropdown menu (allow: multiple options, add new option)
	description of how intervention relates to coral restoration or related contexts	Description from article of how built structure relates to coral restoration or similar contexts	Copy and paste from article, paraphrase if needed
study type	study type eligibility	Inclusion versus exclusion decision during full text screening stage for study type [include, exclude]	Indicate whether to include or exclude article at full text stage based on study type eligibility criteria
	study type	Type of study [experimental, modeling, etc.]	Select from dropdown menu (allow: multiple options, add new option)
	study objective	Description from article of study objective	Copy and paste from article, paraphrase if needed
	study design	Description from article of study design	Copy and paste from article, paraphrase if needed
	geographic scale	Description from article of built structure intervention geographic scale [global, regional, national, subnational, local]	Select from dropdown menu (allow: multiple options)
	geographic scale description	Description from article of study scale [ 500m, 1km, etc.]	Describe the spatial scale of the study. Copy and paste from article, paraphrase if needed [source: Cheng et al. 2022]
	study location	Description from article of study location	Copy and paste from article, paraphrase if needed
	country	Country where built structure intervention occurred	Select from dropdown menu (allow: multiple options)
	state	If built structure installed in United States, state where built structure intervention occurred	Select from dropdown menu (allow: multiple options)
	water body	Name of water body where study was conducted	Copy and paste from article, paraphrase if needed
	category of comparator	Category of comparator used in study [before vs. after, presence vs. absence, different types of built structure interventions, etc.]	Select from dropdown menu (allow: multiple options, add new option) [source: Cheng et al. 2022, Chausson et al. 2020]
	description of comparator	Description from article of study comparator, if applicable	Describe the type of comparator used in study, if any. Copy and paste from article, paraphrase if needed. Refer to typology.
outcome	outcome eligibility	Inclusion versus exclusion decision during full text screening stage for outcome [include, exclude]	Indicate whether to include or exclude article at full text stage based on outcome eligibility criteria
	category of outcome	Whether performance outcome is ecological or physical [ecological or physical]	Select one from dropdown menu. Adding other cateogory and subcategory outcomes will be found later in sheet.
	subcategory of outcome	Subcategory of outcome [ecological: coral cover, coral condition, etc.]; see outcome typology	Select from dropdown menu (allow: multiple options)
	description of outcome	Description from article of outcome	Copy and paste from article, paraphrase if needed
	when outcome evaluation took place	Whether built structure outcomes were evaluated before, during, or after construction [before construction, during construction, after construction (</= 1yr), after construction (>1 to </= 5 yrs), after construction (>5 to </= 10 yrs), after construction (>10 yrs), no evaluations conducted]	Select from dropdown menu (allow: multiple options)
	frequency of outcome evaluation	Frequency of outcome performance evaluation, including units (e.g., every 3 weeks for 5 years)	Copy and paste from article, paraphrase if needed
	methods for outcome evaluation	Monitoring method(s) used to evaluate built structure performance outcome [net sampling, economic survey, etc.]	Copy and paste from article, paraphrase if needed
	metrics for outcome evaluation	Monitoring metric(s) used to evaluate built structure performance outcome [coral growth, coral mortality, etc.]	Copy and paste from article, paraphrase if needed
	data type for outcome evaluation	Whether data are qualitative, quantitative, or a combination of both to monitor performance outcome	Select from dropdown menu (allow: multiple options) [source: Chausson et al. 2020]
	directionality of outcome	Directionality of measured performance outcome [positive, negative, mixed, neutral / no effect]	Select from dropdown menu (allow: multiple options) [source: Chausson et al. 2020]

## Sheet: README
Codebook
Article Title: Evidence on the ecological and physical effects of built structures in shallow, tropical coral reefs: a systematic map
Description: This file provides codebook attributes in 'codebook' sheet. Attribute levels available in dropdown menus appear in additional sheets for population, intervention, etc.

## Sheet: general and bibliographic dropd
full text eligibility	screener name	full text available	publication type	duplicate	source
include	Avery Paxton	yes	book	duplicate	full search
exclude	Christy Cutshaw	no	book chapter	not duplicate	web - Conservation International
	D'amy Steward		brief		web - Coral Reef Alliance
	Josette McLean		conference proceedings		web - Florida Department of Environmental Protection
	Leanne Poussard		Masters thesis		web - Global Coral Reef Alliance
	Iris Foxfoot		news		web - IUCN
			patent		web - NOAA
			peer-reviewed article		web - Sea Grant
			PhD thesis		web - Reef Base
			project		web - TNC
			report		web - UN Decade on Restoration
			working paper		web - UN Development Programme
			other (list in note section)		web - UN Environment Programme
			white paper		web - UNC Environment Programme World Conservation Monitoring Center
					web - USACE
					web - USGS
					web - USFWS
					web - Wildlife Conservation Society
					web - World Bank
					web - World Resources Institute
					web - World Wildlife Fund
					screening
					call for literature

## Sheet: population dropdowns
population eligibility	reef type	reef geologic zone	geomorphological structure	reef relief	reef energy regime
include	atoll	reef flat	sand	high relief	high energy
exclude (also if unknown)	fringing	reef crest	macroalgae	low relief	low energy
	barrier	forereef	aggregate reef	n/a	n/a
	sand	bank / shelf	spur and groove
	generic reef	other	patch reef
	n/a	n/a	reef rubble
			pavement
			n/a
	** n/a = information not available		rocky
	* Appendix I. Detailed Classification Scheme The following definitions and examples were compiled from various NOAA and USGS classification guidelines, as noted on the images.

## Sheet: intervention dropdowns
intervention eligibility	structure structure category	material	proprietary name of intervention	nursery	intervention context category	cost reported
include	artificial - designed	metal	Reef Ball	yes	coral restoration context	yes
exclude (also if unknown)	artificial - designed with electricity	concrete	BioRock	no	environmental mitigation context	no
	artificial - repurposed	rock	MARRS Reef Stars / Spiders		coastal protection context
	artificial - artwork	plastic	Subcon Reef Modules		artwork
	artificial - unintentional	wood	Seacrete		habitat creation
	hybrid - artificial and natural	fiberglass	Coral Tree (CRF)		tourism/recreational
	hybrid - unintentional	3D printed	Tetrapod		unintentional
	natural	PVC	Other
	natural - unintentional	mesh/netting	Cinderblock
	other	rubble	n/a
		rubber	*add others manually
		rope
		line
		ceramic
		*add others manually

## Sheet: study type dropdowns
study type eligibility	study type	geographic scale	country	state	comparator
include	experimental	global	Afghanistan	Alabama	presence vs. absence of engineered structure intervention
exclude (also if unknown)	quasi-experimental	regional	Albania	Alaska	before vs. after engineered structure intervention
	observational	national	Algeria	Arizona	different types of engineered structure interventions (e.g., Reef Balls vs. Tetrahedrons)
	modeling	sub-national	Andorra	Arkansas	different projects or sites of the same engineered structure intervention type (e.g., reef module A vs. reef module B)
	simulation	local	Angola	California	different habitat types (e.g., reef modules in high wave energy environment vs. reef modules in low wave energy settings; reef modules in urban vs natural settings; reef modules in degraded vs. natural settings)
	theoretical	* source: Cheng et al. 2022	Antigua and Barbuda	Colorado	engineered structure intervention vs. fully gray (reef module vs. bulkhead)
	unknown		Argentina	Connecticut	engineered structure intervention vs. natural / green system (e.g., reef module vs. natural coral reef)
	not applicable		Armenia	Delaware	engineered structure intervention tracked over time
			Australia	Florida	none
			Austria	Georgia	* Source: adapted from Cheng et al. 2022 and Chausson et al. 2020
			Azerbaijan	Hawaii
			Bahamas	Idaho
			Bahrain	Illinois
			Bangladesh	Indiana
			Barbados	Iowa
			Belarus	Kansas
			Belgium	Kentucky
			Belize	Louisiana
			Benin	Maine
			Bhutan	Maryland
			Bolivia	Massachusetts
			Bosnia and Herzegovina	Michigan
			Botswana	Minnesota
			Brazil	Mississippi
			Brunei Darussalam	Missouri
			Bulgaria	Montana
			Burkina Faso	Nebraska
			Burundi	Nevada
			Cabo Verde	New Hampshire
			Cambodia	New Jersey
			Cameroon	New Mexico
			Canada	New York
			Central African Republic	North Carolina
			Chad	North Dakota
			Chile	Ohio
			China	Oklahoma
			Colombia	Oregon
			Comoros	Pennsylvania
			Congo	Rhode Island
			Cook Islands	South Carolina
			Costa Rica	South Dakota
			Cote d'Ivoire	Tennessee
			Croatia	Texas
			Cuba	Utah
			Cyprus	Vermont
			Czech Republic	Virginia
			Czechoslovakia (former)	Washington
			Democratic People's Republic of Korea	West Virginia
			Democratic Republic of the Congo	Wisconsin
			Denmark	Wyoming
			Djibouti
			Dominica
			Dominican Republic
			Ecuador
			Egypt
			El Salvador
			Equatorial Guinea
			Eritrea
			Estonia
			Eswatini
			Ethiopia
			Fiji
			Finland
			France
			Gabon
			Gambia
			Georgia
			Germany
			Ghana
			Greece
			Greenland
			Grenada
			Guadeloupe
			Guatemala
			Guinea
			Guinea-Bissau
			Guyana
			Haiti
			Honduras
			Hungary
			Iceland
			India
			Indonesia
			Iran
			Iraq
			Ireland
			Israel
			Italy
			Jamaica
			Japan
			Jordan
			Kazakhstan
			Kenya
			Kiribati
			Kiribati (until 1984)
			Kuwait
			Kyrgyzstan
			Lao People's Democratic Republic
			Latvia
			Lebanon
			Lesotho
			Liberia
			Libya
			Lithuania
			Luxembourg
			Madagascar
			Malawi
			Malaysia
			Maldives
			Mali
			Malta
			Marshall Islands
			Mauritania
			Mauritius
			Mexico
			Micronesia (Federated States of)
			Monaco
			Mongolia
			Montenegro
			Morocco
			Mozambique
			Myanmar
			Namibia
			Nauru
			Nepal
			Netherlands
			Netherlands Antilles
			New Zealand
			Nicaragua
			Niger
			Nigeria
			Niue
			North Macedonia
			Norway
			Occupied Palestinian Territory
			Oman
			Pakistan
			Palau
			Panama
			Papua New Guinea
			Paraguay
			Peru
			Philippines
			Poland
			Portugal
			Puerto Rico
			Qatar
			Republic of Korea
			Republic of Moldova
			Romania
			Russian Federation
			Rwanda
			Saint Kitts and Nevis
			Saint Lucia
			Saint Vincent and the Grenadines
			Samoa
			San Marino
			Sao Tome and Principe
			Saudi Arabia
			Senegal
			Serbia
			Seychelles
			Sierra Leone
			Singapore
			Slovakia
			Slovenia
			Solomon Islands
			Somalia
			South Africa
			South Sudan
			South Viet Nam (former)
			Spain
			Sri Lanka
			Sudan
			Suriname
			Sweden
			Switzerland
			Syrian Arab Republic
			Tajikistan
			Thailand
			Timor-Leste
			Togo
			Tokelau
			Tonga
			Trinidad and Tobago
			Tunisia
			Türkiye
			Turkmenistan
			Tuvalu
			Uganda
			Ukraine
			Union of Soviet Socialist Republics (former)
			United Arab Emirates
			United Kingdom of Great Britain and Northern Ireland
			United Republic of Tanzania
			United States of America
			Uruguay
			Uzbekistan
			Vanuatu
			Venezuela
			Vietnam
			Yemen
			Yugoslavia, Socialist Federal Republic (until 1992)
			Zambia
			Zimbabwe

## Sheet: outcome dropdowns
outcome eligibility	category of outcome	ecological	physical	when outcome evaluation took place	data type for outcome evaluation	directionality of measured outcome
include	ecological	bioaccumulation	waves	before construction	qualitative	positive outcomes reported
exclude (also if unknown)	physical	biological interactions	currents	during construction	quantitative	negative outcomes reported
		calcification	wind	after construction (</= 1 yr)	combination	mixed (both negative and positive outcomes reported)
		condition	water level	after construction (>1 to </= 5 yrs)	* Chausson et al. 2020	neutral or no effect reported
		connectivity	storm surge	after construction (> 5 to </= 10 yrs)		* source: Chausson et al. 2020
		cover	sediment and morphology	after construction (>10 yrs)
		distribution		no performance evaluation
		diversity
		genetic
		growth
		microbiome
		mortality
		physiology
		recruitment
		reef structure
		reproduction
		species or population
		waves
		currents
		wind
		water level
		storm surge
		sediment and morphology
