# Supplementary material for: Evidence on the ecological and physical effects of built structures in shallow, tropical coral reefs: a systematic map
Source: Environ Evid. 2024 May 14;13:12. doi: 10.1186/s13750-024-00336-3 (PMC11378790; doi:10.1186/s13750-024-00336-3)
Supplement: Supplementary file 4 — Supplementary Material 4 [file 13750_2024_336_MOESM4_ESM.xlsx]

## Sheet: README
Intervention and outcome typologies
Article Title: Evidence on the ecological and physical effects of built structures in shallow, tropical coral reefs: a systematic map
Description: This file provides intervention typologies for built structures, as well as outcome typologies for ecological and physical categories associated with the use of built structures in coral restoration and related contexts. There is a spreadsheet tab for each of the categories that specifies typologies.
References: References are provided within the spreadsheet tabs.

## Sheet: interventions
category	definition	examples	references
artificial - designed	artificial or human-made structures that have been designed or engineered specifically for reef contexts and do not contain electricity	reef modules; reef balls; caste concrete; reef mattresses; reef units; reef castles; concrete modules; mars assisted reef restoration (MARRS reef stars); biorock without electricity; tetrapods; Subcon reef modules; 3D frames	Ceccarelli et al. 2020; Bayraktarov et al. 2019; Bostro¨m-Einarsson et al. 2020
artificial - designed with electricity	artificial or human-made structures that have been designed or engineered specifically for reef contexts and do contain electricity	biorock with electricity; seacrete; mineral accretion technology; 3D frames with electricity; any module with electricity	Ceccarelli et al. 2020; Bayraktarov et al. 2019; Bostro¨m-Einarsson et al. 2020
artificial - repurposed	artificial or human-made structures that have been repurposed from their primary use	concrete pipes; concrete rubble; ships; tires	Higgins et al. 2022; Becker et al. 2018; Paxton et al. In Review
artificial - artwork	artificial or human-made structures that have been created as artwork	underwater sculptures; underwater statues; underwater art installation (ex: 1000 Mermaids Project)
artificial - unintentional	artificial or human-made structures that sank unintentionally	shipwrecks; other accidental artificial structures
hybrid - artificial and natural - designed	hybrid structures, defined as those created from a combination of artificial and natural materials	cement plus natural rock; mesh or netting over existing rubble; gabion cages; gabion baskets; reef bags	Ceccarelli et al. 2020
artificial - unintentional	hybrid structures, defined as those created from a combination of artificial and natural materials, that sank unintentionally	shipwrecks carrying rocks; other accidental hybrid structures
natural	natural structures of geologic origin	cobble; rock; boulder; limestone; unconsolidated reef	Ceccarelli et al. 2020; Paxton et al. In Review

## Sheet: outcomes-ecological
category	definition	examples	references
bioaccumulation	outcomes focused on characteristics related to bioaccumulation of chemicals in coral	chemical concentration in coral	Ouedraogo et al. 2021
biological interactions	outcomes focused on characteristics of or changes in biological or species interactions like facilitation, competition, predation	competition; predation; mutualism; commensalism; facilitation; herbivory; omnivory; zooplanktivory; invasive or non-native species interactions with other organisms; succession	Paxton et al. In review; Brooks et al. 2020; Cheng et al. 2022; Smith et al. 2020
calcification	outcomes focused on characteristics related to calcification of coral	calcification rate; skeletal structure; skeletal density; accretion	Ouedraogo et al. 2021
condition	outcomes focused on characteristics related to the physical condition of coral, including bleaching and disease	coral condition; fragmentation; breakage; color change; Bleaching rate; bleaching frequency or proportion; amount bleached; bleaching prevalence; Disease frequency; disease incidence; disease prevalence and occurrence	Adapted from Ouedraogo et al. 2021
connectivity	outcomes focused on characteristics related to connectivity of coral at any scale (colony, population, system)	population connectivity; genetic connectivity; metapopulation connectivity; ecosystem connectivity; dispersal; habitat connectivity; habitat corridors	Adapted from Ouedraogo et al. 2021
cover	outcomes focused on characteristics related to cover of coral	coral cover; percent cover	Ouedraogo et al. 2021
distribution	outcomes focused on characteristics related to the spatial distribution of coral	spatial distribution; spatial occurrence; spatial presence / absence	Ouedraogo et al. 2021
diversity	outcomes focused on characteristics related to community metrics or diversity of coral	taxa richness; diversity index; species richness; species diversity; taxa composition; community composition	Ouedraogo et al. 2021
genetic	outcomes focused on characteristics related to genetics of coral	gene expression; population genetic structure	Ouedraogo et al. 2021
growth	outcomes focused on characteristics related to growth of coral	skeletal growth; tissue growth; linear extension	Ouedraogo et al. 2021
microbiome	outcomes focused on characteristics related to the microbiome associated with coral	density and characteristics of Symbiodiniacae and other coral-associated microorganisms (zooxanthellae, other microorganisms in mucus, etc.)	Ouedraogo et al. 2021
mortality	outcomes focused on characteristics related to mortality (including survival) of coral	mortality; survival; larval mortality; larval survival	Ouedraogo et al. 2021
physiology	outcomes focused on characteristics related to physiology of coral	content in carbohydrates, lipid, protein, or other biomolecule; enzyme activity; histology; metabolism; mucus production; photopigment concentration; photosynthesis efficiency; respirate rates	Ouedraogo et al. 2021
recruitment	outcomes focused on characteristics related to recruitment and settlement of coral	settlement success; number of recruits; settlement metrics; colonization	Ouedraogo et al. 2021
reef structure	outcomes focused on characteristics related to reef structure formed by coral	rugosity; structural complexity; surface area; volume; roughness; friction factor; reef height; vertical relief; slope; aspect; bathymetry; curvature	New category
reproduction	outcomes focused on characteristics related to reproduction of coral	fertilization success; embryo development; state of reproductive structure; planulation	Ouedraogo et al. 2021
species or population	outcomes focused on characteristics of species or populations	abundance; density; size; size structure; size classes	Paxton et al. In review; Brooks et al. 2020; Cheng et al. 2022; Smith et al. 2020

## Sheet: outcomes-physical
category	definition	examples	references (Paxton et al. In Review)
waves	processes or characteristics related to waves, including their energy and height and whether waves are attenuated or amplified	wave attenuation, dissipation, dampening; wave amplification or build up; wave height; wave length; wave energy; wave breaking; resistance to waves; wave diffraction; wave breaker or breaking; duration; wave exposure; wave orbital velocity; wave runup; wave celerity; wave direction; wave frequency; wave setup; wave steepness;	Temmerman et al. 2022; Barbier et al. 2011; Bridges et al. 2021; Douglass and Web 2020
currents	processes or characteristics related to currents, including magnitude, direction, and exposure	speed; direction; exposure; current patterns; circulation;	Bridges et al. 2021; Douglass and Web 2020
wind	processes or characteristics related to wind, including speed, fetch, and buffering	speed; fetch; direction; buffering; exposure; wind setup; wind stress;	Bridges et al. 2021; Douglass and Web 2020
water level	processes and characteristics of water level, including flooding and inundation and sea level rise	flood or inundation height; flood or inundation level; flood or inundation frequency; flood or inundation duration; inundation tolerance; king tide; tides; tidal range; mean sea level; water level	Bridges et al. 2021; Douglass and Web 2020
storm surge	processes or characteristics related to storm surge, including storm surge height and velocity, as well as storm surge attenuation	storm surge attenuation or dissipation; storm surge amplification or propagation; storm surge height, elevation, levels, velocity, rates, timing; water storage; resistance to storm surge; surge-attenuation rate;	Temmerman et al. 2022; Bridges et al. 2021
sediment and morphology	processes or characteristics related to sediment and morphology, including erosion and accretion and shoreline change	sediment deposition; sediment accretion; sediment loss; sediment redistribution; sediment compaction; sediment consolidation; elevation buildup; sediment stability; sediment trapping; shoreline change rate; shoreline morphology; shoreline change; elevation change; sediment retention; scour	Temmerman et al. 2022; Barbier et al. 2011; Bridges et al. 2021
Notes
Physical outcomes match those in NBS systematic evidence map (Paxton et al. 2023)
Forces / forcing, energy, and flux would fall inside of specific categories, like wave energy and wave forcing
