# Supplementary material for: Evidence on the ecological and physical effects of built structures in shallow, tropical coral reefs: a systematic map
Source: Environ Evid. 2024 May 14;13:12. doi: 10.1186/s13750-024-00336-3 (PMC11378790; doi:10.1186/s13750-024-00336-3)
Supplement: Supplementary file 5 — Supplementary Material 5 [file 13750_2024_336_MOESM5_ESM.csv]

	swiftID	endnoteID_original	source_type	author	year	title	source	volume	issue	start_page	abstract	doi	url
1	12690003	7918	NA	Maurer, Leah and Puishys, Lauren and Ho, Nancy Kim Pham and Dahlgren, Craig and Kamerman, Tanya Y. and Martin, Scott and Stamper, M. Andrew	2022	Acropora cervicornis and Acropora palmata cultured on a low maintenance line nursery design in The Bahamas	full_search	17	4	e0267034	Acroporid corals are one of the most important corals in the Caribbean because of their role in building coral reefs. Unfortunately, Acropora corals have suffered a severe decline in the last 50 years thus prompting the development of many restoration practices, such as coral nurseries, to increase the abundance of these species. However, many coral nursery designs require constant visits and mai…	10.1371/journal.pone.0267034	https://lens.org/022-900-754-884-159 and https://journals.plos.org/plosone/article/file?id=10.1371/journal.pone.0267034&type=printable
2	12689938	6002	JOUR	Lee, C. S. and Walford, J. and Goh, B. P.	2009	Adding coral rubble to substrata enhances settlement of Pocillopora damicornis larvae	full_search	28	2	529-533	Issue Title: Theme Section: Larval connectivity, resilience and the future of coral reefs Settlement preferences of Pocillopora damicornis larvae were examined on artificial substrata. Planulation of P. damicornis followed a lunar cycle and the release of larvae occurred after new moon. P. damicornis larvae had the highest rates of settlement within 3 days of being presented settlement substrata.…	https://doi.org/10.1007/s00338-009-0467-y	https://login.proxy.lib.duke.edu/login?url=https://www.proquest.com/scholarly-journals/adding-coral-rubble-substrata-enhances-settlement/docview/235789893/se-2?accountid=10598 and https://link.springer.com/content/pdf/10.1007/s00338-009-0467-y.pdf
3	12689804	17805	JOUR	Miller, Margaret W. and Valdivia, Abel and Kramer, K. L. and Mason, Benjamin and Williams, Dana E. and Johnston, Lyza	2009	Alternate benthic assemblages on reef restoration structures and cascading effects on coral settlement	full_search	387	NA	147-156	In coral reefs, restoration actions often involve artificial construction since physical structure enhances physico-chemical conditions for benthic communities and provides habitat for reef-associated fauna. We evaluated the performance of 4 restoration structures (RS, aged 5 to 12 yr) by comparing convergence of their benthic assemblages to adjacent reference reefs (REF). Multivari- ate clusteri…	10.3354/meps08097	https://lens.org/085-794-990-403-715 and https://www.int-res.com/articles/meps2009/387/m387p147.pdf
4	12689703	8409	JOUR	Pasaribu, R. P. and Djari, A. A. and Rahman, A. and Kabul, A. and Sagala, H. A.	2023	Analysis of transplanted coral growth using the rock pile method in Karimunjawa National Park, Central Java, Indonesia	full_search	16	1	546-554	The condition of coral reefs in Indonesia is experiencing high degradation. Human factors have contributed more to the coral reefs damage than natural causes. Coral transplantation is an effort made to rehabilitate coral reefs by cutting live coral to accelerate the regeneration process of damaged coral reefs, to support population availability. The purpose of this study was to transplant corals …	NA	https://www.scopus.com/inward/record.uri?eid=2-s2.0-85148088918&partnerID=40&md5=7136e62d37835a88220ab0dc2b119dbc
5	12689510	4600	JOUR	Mundy, C. N.	2000	An appraisal of methods used in coral recruitment studies	full_search	19	2	124-131	A new method for attaching individual arti®cial settlement plates directly to the reef surface using small stainless steel base plates is described. Recruitment of corals to settlement plates attached to the reef substratum and to steel mesh racks is compared. The eects of dierences in depth, settlement plate angle, and local topography on recruitment of corals were also investigated. No signi®…	DOI 10.1007/s003380000081	https://www.researchgate.net/profile/Craig-Mundy/publication/226558552_An_appraisal_of_methods_used_in_coral_recruitment_studies/links/00b495387d43cd6b29000000/An-appraisal-of-methods-used-in-coral-recruitment-studies.pdf and https://www.researchgate.net/profile/Craig-Mundy/publication/226558552_An_appraisal_of_methods_used_in_coral_recruitment_studies/links/00b495387d43cd6b29000000/An-appraisal-…
6	12689458	12444	JOUR	Burt, J. and Bartholomew, A. and Usseglio, P. and Bauman, A. and Sale, P. F.	2009	Are artificial reefs surrogates of natural habitats for corals and fish in Dubai, United Arab Emirates?	full_search	28	3	663-675	Artificial reefs are often promoted as mitigating human impacts in coastal ecosystems and enhancing fisheries; however, evidence supporting their benefits is equivocal. Such structures must be compared with natural reefs in order to assess their performance, but past comparisons typically examined artificial structures that were too small, or were immature, relative to the natural reefs. We compa…	10.1007/s00338-009-0500-1	https://www.scopus.com/inward/record.uri?eid=2-s2.0-70349977414&doi=10.1007%2fs00338-009-0500-1&partnerID=40&md5=ed9ffa241a96a4a3a3973cc73ca8f291 and https://link.springer.com/content/pdf/10.1007/s00338-009-0500-1.pdf
7	12689409	3043	JOUR	Latypov, Yu Ya	2014	Artificial cultivation of hermatypic corals on experimental frame on the Reefs of Vietnam	full_search	1	1	1-6	In 2003-2005 and 2010-2011, experimental commercial cultivation of 14 species of hermatypic corals was carried out using the method of donor colony fragmentation. The transplants successfully survived on experimental frame installations. The coral colonies that were recovered from the fragments became attached to the frame installations in a similar way to their attachment on natural substrata. T…	10.4172/2376-0214.1000117	https://lens.org/009-932-035-354-958
8	12689387	1758	JOUR	Silva, Rodolfo and Mendoza, Edgar and Mariño-Tapia, Ismael and Martínez, M. L. and Escalante, Edgar Mancera	2016	An artificial reef improves coastal protection and provides a base for coral recovery	full_search	75	sp1	467-471	In 2007, Hurricane Dean caused extensive damage along the coast of Riviera Maya, exceptionally large mass of wind-transported sand was deposited on the beach front and gardens of the former NH Hotel in Puerto Morelos. Due to the chaotic sea state and the debris carried by the storm, the sand was contaminated with various pollutants, including terrigenous materials and biogenic matter. As an emerg…	10.2112/si75-094.1	https://lens.org/004-257-822-440-275 and https://bioone.org/journals/journal-of-coastal-research/volume-75/issue-sp1/SI75-094.1/An-artificial-reef-improves-coastal-protection-and-provides-a-base/10.2112/SI75-094.1.pdf
9	12689383	6986	JOUR	Mwaura, Jelvas M. and Murage, Dishon and Karisa, Juliet F. and Otwoma, Levy M. and O. Said, Hashim	2023	Artificial reef structures and coral transplantation as potential tools for enhancing locally-managed inshore reefs: a case study from Wasini Island, Kenya	full_search	21	2	83-94	Many severely degraded reefs in the western Indian Ocean region show no signs of natural recovery and have remained for decades as barren, unconsolidated coral rubble fields with depleted commercially important fish groups. Consequently, several restoration techniques have been designed and developed to mitigate the localized impacts on coral reefs. Evaluating the efficacy of combined use of arti…	10.4314/wiojms.v21i2.8	https://lens.org/020-646-282-053-256 and https://www.ajol.info/index.php/wiojms/article/download/224080/229333
10	12689379	13565	JOUR	Ng, C. S. L. and Toh, T. C. and Chou, L. M.	2017	Artificial reefs as a reef restoration strategy in sediment-affected environments: Insights from long-term monitoring	full_search	27	5	976-985	1. Artificial reefs provide substrates that facilitate the rapid recruitment of marine biota such as corals and fish, and are commonly employed as coral restoration tools to assist recovery in degraded areas. While this strategy is successful in the immediate years post-deployment, its contribution to restoration over longer time scales is less well understood. 2. The biological communities on Re…	10.1002/aqc.2755	https://login.proxy.lib.duke.edu/login?url=https://www.proquest.com/scholarly-journals/artificial-reefs-as-reef-restoration-strategy/docview/1953825532/se-2?accountid=10598 and https://onlinelibrary.wiley.com/doi/pdf/10.1002/aqc.2755
11	12689343	2589	JOUR	Irawan, Henky and Yude, R. and Suhana, Mario Putra and Suryanti, Ani and Kurniawan, Dedy and Zahra, A. and Putra, Risandi Dwirama and Razai, Tengku Said and Yunianto, Anton Hekso and Syakti, Agung Dhamar	2019	Assembled concrete reefs as a stand for coral transplantation on the seabed	full_search	348	1	12046	Corals are cultured as a multiplication effort to conserve the recovery of coral reef ecosystems in natural habitat or sold as ornamental biota for saltwater aquariums. Coral cultured requires a substrate for the enlargement of transplanted coral tillers, where the substrate must be in accordance with the needs and conditions of the aquatic environment. This assembled concrete reefs as a stand is…	10.1088/1755-1315/348/1/012046	https://lens.org/007-701-965-836-952
12	12689337	867	JOUR	Calle-Triviño, Johanna and Rivera-Madrid, Renata and León-Pech, María Geovana and Cortés-Useche, Camilo and Sellares-Blasco, Rita Inés and Aguilar-Espinosa, Margarita and Arias-González, Jesús Ernesto	2020	Assessing and genotyping threatened staghorn coral Acropora cervicornis nurseries during restoration in southeast Dominican Republic	full_search	8	4	e8863	Acropora cervicornis is a structurally and functionally important Caribbean coral species. Since the 1980s, it has suffered drastic population losses with no signs of recovery and has been classified as a critically endangered species. Its rapid growth rate makes it an excellent candidate for coral restoration programs. In 2011, the Fundación Dominicana de Estudios Marinos (Dominican Marine Studi…	10.7717/peerj.8863	https://app.dimensions.ai/details/publication/pub.1126774344 and https://peerj.com/articles/8863/
13	12689210	137	JOUR	Miller, Margaret W. and Barimo, John	2001	Assessment of juvenile coral populations at two reef restoration sites in the Florida Keys National Marine Sanctuary: Indicators of success?	full_search	69	2	395-405	Two major ship groundings in 1989 damaged reef habitats in the northern Florida Keys National Marine Sanctuary, the MV ALEC OWEN MAITLAND and the MV ELPIS. Both sites underwent structural restoration in 1995, involving the emplacement of exogenous structures to stabilize loose rubble and fill in lost reef framework. These two projects of the same age and similar location, but differing in depth a…	NA	https://lens.org/164-718-799-800-236
14	12689178	4745	JOUR	Cardenas-Rojas, Dea and Mendoza, Edgar and Escudero, Mireille and Verduzco-Zapata, Manuel	2021	Assessment of the performance of an artificial reef made of modular elements through small scale experiments	full_search	9	2	130	Artificial reefs have proven to be an optimal and effective solution in stabilizing coastlines around the world. They are submerged structures that imitate the protection service provided by natural reefs accomplishing the functions of dissipating wave energy and protecting beach morphology, but also being an ecological solution. In this paper, 2D small-scale experiments were performed to analyze…	10.3390/jmse9020130	https://www.mdpi.com/2077-1312/9/2/130 and https://mdpi-res.com/d_attachment/jmse/jmse-09-00130/article_deploy/jmse-09-00130.pdf?version=1611817982
15	12688591	5189	JOUR	Goreau, Thomas J. F. and Paulus, Prong	2017	Biorock electric reefs grow back severely eroded beaches in months	full_search	5	4	48	Severely eroded beaches on low lying islands in Indonesia were grown back in a few months-believed to be a record-using an innovative method of shore protection, Biorock electric reef technology. Biorock shore protection reefs are growing limestone structures that get stronger with age and repair themselves, are cheaper than concrete or rock sea walls and breakwaters, and are much more effective …	https://doi.org/10.3390/jmse5040048	https://login.proxy.lib.duke.edu/login?url=https://www.proquest.com/scholarly-journals/biorock-electric-reefs-grow-back-severely-eroded/docview/1988510489/se-2 and https://mdpi-res.com/d_attachment/jmse/jmse-05-00048/article_deploy/jmse-05-00048.pdf?version=1507733157
16	12688303	5380	JOUR	Perkol-Finkel, S. and Shashar, N. and Benayahu, Y.	2006	Can artificial reefs mimic natural reef communities? The roles of structural features and age	full_search	61	2	121-135	In light of the deteriorating state of coral reefs worldwide, the need to rehabilitate marine environments has greatly increased. Artificial reefs (ARs) have been suggested as a tool for reef conservation and rehabilitation. Although successions of AR communities have been thoroughly studied, current understanding of the interactions between artificial and natural reefs (NRs) is poor and a fundam…	https://doi.org/10.1016/j.marenvres.2005.08.001	https://login.proxy.lib.duke.edu/login?url=https://www.proquest.com/scholarly-journals/can-artificial-reefs-mimic-natural-reef/docview/17160385/se-2?accountid=10598 and https://www.sciencedirect.com/science/article/pii/S0141113605000590?via%3Dihub
17	12688296	11823	JOUR	Raymundo, L. J. and Maypa, A. P. and Gomez, E. D. and Cadiz, P.	2007	Can dynamite-blasted reefs recover? A novel, low-tech approach to stimulating natural recovery in fish and coral populations	full_search	54	7	1009-1019	Throughout Southeast Asia, blast fishing creates persistent rubble fields with low coral cover and depauperate fish communities. We stabilized a 20-year-old rubble field in a Marine Protected Area in the Philippines, using plastic mesh and rock piles in replicated 17.5 m(2) plots, thereby increasing topographic complexity, fish habitat, and recruitment substrate surface area. Multivariate analysi…	10.1016/j.marpolbul.2007.02.006	https://www.scopus.com/inward/record.uri?eid=2-s2.0-34447248754&doi=10.1016%2fj.marpolbul.2007.02.006&partnerID=40&md5=75917ce7f69fbb46b4f3b19fc40fe274 and https://www.sciencedirect.com/science/article/pii/S0025326X07000574?via%3Dihub
18	12688112	18380	JOUR	Cunning, Ross and Parker, Katherine E. and Johnson-Sapp, Kelsey and Karp, Richard F. and Wen, Alexandra D. and Williamson, Olivia M. and Bartels, Erich and D’Alessandro, Martine and Gilliam, David S. and Hanson, Grace and Levy, Jessica and Lirman, Diego and Maxwell, Kerry and Million, Wyatt C. and Moulding, Alison L. and Moura, Amelia and Muller, Erinn M. and Nedimyer, Ken and Reckenbeil, Brian a…	2021	Census of heat tolerance among Florida's threatened staghorn corals finds resilient individuals throughout existing nursery populations	full_search	288	1961	20211613	The rapid loss of reef-building corals owing to ocean warming is driving the development of interventions such as coral propagation and restoration, selective breeding and assisted gene flow. Many of these interventions target naturally heat-tolerant individuals to boost climate resilience, but the challenges of quickly and reliably quantifying heat tolerance and identifying thermotolerant indivi…	10.1098/rspb.2021.1613	https://lens.org/104-845-283-948-163 and https://www.ncbi.nlm.nih.gov/pmc/articles/PMC8527199/pdf/rspb.2021.1613.pdf
19	12688105	4867	JOUR	Hill, Claudia E. L. and Lymperaki, Myrsini M. and Hoeksema, Bert W.	2021	A centuries-old manmade reef in the Caribbean does not substitute natural reefs in terms of species assemblages and interspecific competition	full_search	169	NA	112576	With increasing maritime activities in the proximity of coral reefs, a growing number of manmade structures are becoming available for coral colonisation. Yet, little is known about the sessile community composition of such artificial reefs in comparison with that of natural coral reefs. Here, we compared the diversity of corals and their competitors for substrate space between a centuries-old ma…	10.1016/j.marpolbul.2021.112576	https://linkinghub.elsevier.com/retrieve/pii/S0025326X2100610X and https://www.sciencedirect.com/science/article/pii/S0025326X2100610X?via%3Dihub
20	12688011	18948	THES	Hein, Margaux Y.	2018	Characterising the effectiveness of coral restoration to build reef resilience: a socio-ecological perspective	full_search	NA	NA	NA	Coral restoration is rapidly becoming a mainstream strategic reef management response to address dramatic declines in coral cover worldwide. Restoration success can be defined as increased resilience of the restored reef areas leading to improved ecosystem services, with multiple socio-cultural and economic benefits. However, there is often a mismatch between the objectives of coral restoration p…	10.25903/5d51f7d25338e	https://lens.org/128-574-866-478-908
21	12687413	12423	JOUR	Perkol-Finkel, S. and Benayahu, Y.	2004	Community structure of stony and soft corals on vertical unplanned artificial reefs in Eilat (Red Sea): comparison to natural reefs	full_search	23	2	195-205	In many reef ecosystems, artificial reefs (AR) have become permanent additions to the area, sustaining well-developed benthic communities. Long-term studies on the development of AR coral communities are scarce, and comparisons with their natural surroundings are limited. The present study describes the stony and soft coral community structure of unplanned vertical AR in Eilat (Red Sea) that have…	10.1007/s00338-004-0384-z	https://link.springer.com/article/10.1007/s00338-004-0384-z and https://link.springer.com/article/10.1007/s00338-004-0384-z and https://link.springer.com/content/pdf/10.1007/s00338-004-0384-z.pdf
22	12687400	7367	JOUR	Hernández-Delgado, Edwin A. and Mercado-Molina, Alex E. and Alejandro-Camis, Pedro J. and Candelas-Sánchez, Frances and Fonseca-Miranda, Jaime S. and González-Ramos, Carmen M. and Guzmán-Rodríguez, Roger and Mège, Pascal and Montañez-Acuña, Alfredo and Maldonado, Iván Olivo and Otaño-Cruz, Abimarie and Suleimán-Ramos, Samuel E.	2014	Community-based coral reef rehabilitation in a changing climate: Lessons learned from hurricanes, extreme rainfall, and changing land use impacts	full_search	4	14	918-944	Coral reefs have largely declined across multiple spatial scales due to a combination of local-scale anthropogenic impacts, and due to regional-global climate change. This has resulted in a significant loss of entire coral functional groups, including western Atlantic Staghorn coral (Acropora cervicornis) biotopes, and in a net decline of coral reef ecosystem resilience, ecological functions, ser…	10.4236/oje.2014.414077	https://lens.org/021-676-864-407-169 and https://www.scirp.org/pdf/OJE_2014102811431713.pdf
23	12687392	16940	JOUR	Knoester, E. G. and Rienstra, J. J. and Schürmann, Q. J. F. and Wolma, A. E. and Murk, A. J. and Osinga, R.	2023	Community-managed coral reef restoration in southern Kenya initiates reef recovery using various artificial reef designs	full_search	10	NA	1152106	Monitoring of reef restoration efforts and artificial reefs (ARs) has typically been limited to coral fragment survival, hampering evaluation of broader objectives such as ecosystem recovery. This study aimed to determine to what extent AR design influences the ecological recovery of restored reefs by monitoring outplanted coral fragments, benthic cover, coral recruitment and fish and invertebrat…	10.3389/fmars.2023.1152106	https://lens.org/058-934-387-301-960
24	12687323	4901	JOUR	Dehnert, Inga and Saponari, Luca and Galli, Paolo and Montano, Simone	2022	Comparing different farming habitats for mid-water rope nurseries to advance coral restoration efforts in the Maldives	full_search	10	NA	e12874	The need for comprehensive and effective coral restoration projects, as part of a broader conservation management strategy, is accelerating in the face of coral reef ecosystem decline. This study aims to expand the currently limited knowledge base for restoration techniques in the Maldives by testing the performance of mid-water rope nurseries in a lagoon and a reef habitat. We examined whether d…	10.7717/peerj.12874	https://peerj.com/articles/12874 and https://www.ncbi.nlm.nih.gov/pmc/articles/PMC8882334/pdf/peerj-10-12874.pdf
25	12687275	4101	JOUR	Abelson, A. and Shlesinger, Y.	2002	Comparison of the development of coral and fish communities on rock-aggregated artificial reefs in Eilat, Red Sea	full_search	59	NA	S122-S126	Despite potential advantages of artificial reefs in areas where natural coral reefs have degraded, relatively little research has been undertaken in Eilat to improve our understanding of the major factors governing the development of reef biota. We report on the first study in a series aimed at increasing our knowledge of the effects of morphology, substrate type, and location on the succession o…	10.1006/jmsc.2002.1210	https://academic.oup.com/icesjms/article-abstract/59/suppl/S122/617902 and https://academic.oup.com/icesjms/article-pdf/59/suppl/S122/6756585/59-suppl-S122.pdf and https://watermark.silverchair.com/59-suppl-S122.pdf?token=AQECAHi208BE49Ooan9kkhW_Ercy7Dm3ZL_9Cf3qfKAc485ysgAAA3gwggN0BgkqhkiG9w0BBwagggNlMIIDYQIBADCCA1oGCSqGSIb3DQEHATAeBglghkgBZQMEAS4wEQQMl0FM-pK0OsCx7q6TAgEQgIIDKxTvKcydnytSxHmeMBbhK…
26	12687223	15962	JOUR	Levenstein, Mark A. and Marhaver, Kristen L. and Quinlan, Zachary A. and Tholen, Haley M. and Tichy, Lucas and Yus, Joaquín and Lightcap, Ian and Wegley Kelly, Linda and Juarez, Gabriel and Vermeij, Mark J. A. and Wagoner Johnson, Amy J.	2022	Composite substrates reveal inorganic material cues for coral larval settlement	full_search	10	12	3960-3971	The widespread loss of stony reef-building coral populations has been compounded by the low settlement and survival of coral juveniles. To rebuild coral communities, restoration practitioners have developed workflows to settle vulnerable coral larvae in the laboratory and outplant settled juveniles back to natural and artificial reefs. These workflows often make use of natural biochemical settlem…	10.1021/acssuschemeng.1c08313	https://lens.org/048-443-875-437-42X
27	12687207	18778	JOUR	Fadli, Nur and Muchlisin, Zainal A. and Pratama, F. O. and Mustari, T. R. and Dewiyanti, Irma and Purnawan, Syahrul and El-Rahimi, Sayyid Afdhal and Sofyan, Hizir and Affan, Muzailin and Siti-Azizah, M. N.	2019	The composition of coral reefs in Ulee Lheue breakwater, Banda Aceh, Aceh, Indonesia	full_search	348	1	12077	The present study was aimed to catalog the coral reefs that are found in Ulee Lheue breakwater, and providing a baseline data that will be valuable in Aceh marine conservation plan in the future. The research was conducted from February to October 2015. The station of observations was designed by systematic sampling. The sampling stations were located on the outer side and inner side the breakwat…	10.1088/1755-1315/348/1/012077	https://lens.org/120-882-032-380-190
28	12686966	2066	JOUR	Monchanin, Coline and Mehrotra, Rahul and Haskin, Elouise and Scott, Chad M. and Plaza, Pau Urgell and Allchurch, Alyssa and Arnold, Spencer and Magson, Kirsty and Hoeksema, Bert W.	2021	Contrasting coral community structures between natural and artificial substrates at Koh Tao, Gulf of Thailand	full_search	172	NA	105505-105505	Concrete cubic frames and decommissioned steel naval vessels have been deployed in Thailand liberally to act as artificial substrates for coral restoration and marine recreation. We assessed recruitment at such substrate types at Koh Tao, Gulf of Thailand, and compared the community structure of scleractinian corals between artificial substrates and nearby natural reefs. Our results from a sample…	10.1016/j.marenvres.2021.105505	https://lens.org/005-347-409-547-55X and https://www.sciencedirect.com/science/article/pii/S0141113621002610?via%3Dihub
29	12686885	10731	CHAP	Schmahl, G. P. and Deis, D. R. and Shutler, S. K.	2006	Cooperative natural resource damage assessment and coral reef restoration at the Container Ship Houston grounding in the Florida Keys National Marine Sanctuary	full_search	NA	NA	235-256	On the night of February 2, 1997, the 600-ft (183-m) container ship Contship Houston ran aground on the Florida Keys reef tract between Maryland and American Shoals (near 24° 30.59' N, 81° 34.28' W), resulting in serious natural resource injury in water depths ranging from 18 to 35 ft (5.5 to 11 m). The grounding site is located approximately 13 miles east southeast of Key West (Figure 13.1) and …	NA	https://www.scopus.com/inward/record.uri?eid=2-s2.0-60749119343&partnerID=40&md5=005362c99ba07f7dbceba13f4cd88541
30	12686876	2299	JOUR	Trench, Camilo and Small, Hugh and Morrison, Lydia and Webber, Dale F. and Webber, Mona K.	2014	Coral and algal community primary succession on new vertical substrate at Rackham’s Cay, Port Royal, Jamaica	full_search	62	3	107-114	Jamaica's trans-shipment industry is amongst the largest in the Caribbean with 90% of trans-shipment activities occurring in Kingston Harbour. The eastern ship channel is populated with patch and fringing coral reefs. In 2002, approximately 20% of an originally sloping face of Rackham's Cay, on the southern edge of the channel, was cut vertically to 18m and dredged to widen the channel. The succe…	10.15517/rbt.v62i0.15906	https://lens.org/006-335-819-786-64X and https://revistas.ucr.ac.cr/index.php/rbt/article/download/15906/15259
31	12686848	12422	JOUR	Edwards, A. J. and Clark, S. and Zahir, H. and Rajasuriya, A. and Naseer, A. and Rubens, J.	2001	Coral bleaching and mortality on artificial and natural reefs in Maldives in 1998, sea surface temperature anomalies and initial recovery	full_search	42	1	7-15	The bleaching and subsequent mortality of branching and massive corals on artificial and natural reefs in the central atolls of Maldives in 1998 are examined with respect to sea surface temperature (SST) anomalies, SST normally peaks in April-May in Maldives. The UK Meteorological Office's Global sea-Ice and SST data set version 2.3b shows that in 1998 monthly mean SST was 1.2-4 S.D. above the 19…	10.1016/S0025-326X(00)00200-9	https://app.dimensions.ai/details/publication/pub.1044016000 and https://www.sciencedirect.com/science/article/pii/S0025326X00002009?via%3Dihub
32	12686829	11795	JOUR	Golomb, D. and Shashar, N. and Rinkevich, B.	2020	Coral carpets- a novel ecological engineering tool aimed at constructing coral communities on soft sand bottoms	full_search	145	NA	1	Hard bottom substrates that are the hallmark property of the coral reefs can be expanded by transforming sedimentary areas into engineered reefs. Testing this rationale, we developed here two preset coral-carpet prototypes ('coral sods'; 6 units, each 7.5 m(2)), one containing branching species and one with both coral forms (mixed-units) that were transplanted on a soft bottom area, containing 10…	10.1016/j.ecoleng.2020.105743	https://login.proxy.lib.duke.edu/login?url=https://www.proquest.com/scholarly-journals/coral-carpets-novel-ecological-engineering-tool/docview/2441577078/se-2?accountid=10598 and https://www.sciencedirect.com/science/article/pii/S0925857420300318?via%3Dihub
33	12686825	643	JOUR	Blakeway, David and Byers, Michael and Stoddart, James and Rossendell, Jason	2013	Coral colonisation of an artificial reef in a turbid nearshore environment, Dampier Harbour, Western Australia	full_search	8	9	e75281	A 0.6 hectare artificial reef of local rock and recycled concrete sleepers was constructed in December 2006 at Parker Point in the industrial port of Dampier, western Australia, with the aim of providing an environmental offset for a nearshore coral community lost to land reclamation. Corals successfully colonised the artificial reef, despite the relatively harsh environmental conditions at the s…	10.1371/journal.pone.0075281	https://app.dimensions.ai/details/publication/pub.1010527431 and https://journals.plos.org/plosone/article/file?id=10.1371/journal.pone.0075281&type=printable
34	12686824	2153	JOUR	Kotb, Mohammed	2013	Coral colonization and fish assemblage on an artificial reef off Hurghada, Red Sea, Egypt	full_search	17	4	71-81	Artificial reefs were deployed as underwater scenery for recreational purposeand monitored for fishes and corals colonization during 2001, 2005 and 2010. Thediversity of the newly coral colonies showed a clear trend of increase over years. Thenumber of newly settled coral colonies increased significantly from 1897 in year 2005to 2040 colonies in year 2010. The fish abundance in the area of the ar…	10.21608/ejabf.2013.2187	https://app.dimensions.ai/details/publication/pub.1103982111 and https://ejabf.journals.ekb.eg/article_2187_aab2985198d15aba68a64c1bb34137da.pdf
35	12686813	777	JOUR	Ng, Chin Soon Lionel and Chan, Yong Kit Samuel and Nguyen, Nhung Thi Hong and Kikuzawa, Yuichi Preslie and Sam, Shu Qin and Toh, Tai Chong and Mock, Aidan Yong Jie and Chou, Loke Ming and Huang, Danwei	2021	Coral community composition and carbonate production in an urbanized seascape	full_search	168	NA	105322	Coastal urbanization causes environmental modifications that directly and indirectly influence the distribution and functioning of coral reefs. However, the capacity of urban infrastructure to support corals and vertically accrete is less understood. Here, we investigated if coral communities on reefs and seawalls in Singapore are distinct, and examined the environmental variables influencing cor…	10.1016/j.marenvres.2021.105322	https://app.dimensions.ai/details/publication/pub.1136815793 and https://www.sciencedirect.com/science/article/pii/S0141113621000787?via%3Dihub
36	12686785	15299	JOUR	Ngai, N. D. and Cu, N. D. and Tuyet, D. A.	2013	Coral degradation and ability of rehabilitation of coral reefs in Co To Archipelago, Quang Ninh province, Vietnam	full_search	96	NA	50-55	Serious degradation of coral reefs in the Co To Archipelago occurred from 2002 to 2006. Nearly 80% of the species and over 90% of living coral cover were lost and some reefs were completely dead. Currently, the highest coral cover is only 7.5% where previously most of the reefs had over 50% live coral cover. The cause of the reef degradation has been identified to be residues of cyanide used by l…	10.1016/j.dsr2.2013.04.017	https://www.scopus.com/inward/record.uri?eid=2-s2.0-84887119270&doi=10.1016%2fj.dsr2.2013.04.017&partnerID=40&md5=5920a3ec598cb6862e15d5dbf28120b3 and https://www.sciencedirect.com/science/article/pii/S0967064513001562?via%3Dihub
37	12686752	17312	JOUR	Cummings, Katherine E. and Zuke, Anna and De Stasio, Bart T. and Krumholz, Jason	2015	Coral growth assessment on an established artificial reef in Antigua	full_search	33	1	90-95	Anthropogenic pressure on coral reef ecosystems has increased the need for effective restoration and rehabilitation as a management tool. However, quantifying the success of restoration projects can be difficult, and adequate monitoring data are scarce. This study compared growth rates over a six-year period of three Caribbean coral species, staghorn coral ( Acropora cervicornis ), elkhorn coral …	10.3368/er.33.1.90	https://lens.org/070-125-058-786-72X and https://er.uwpress.org/content/33/1/90
38	12686745	5138	JOUR	Howlett, Lorna and Camp, Emma F. and Edmondson, John and Henderson, Nicola and Suggett, David J.	2021	Coral growth, survivorship and return-on-effort within nurseries at high-value sites on the Great Barrier Reef	full_search	16	1	e0244961	Coral reefs are deteriorating worldwide prompting reef managers and stakeholders to increasingly explore new management tools. Following back-to-back bleaching in 2016/ 2017, multi-taxa coral nurseries were established in 2018 for the first time on the Great Barrier Reef (GBR) to aid reef maintenance and restoration at a “high-value” location–Opal Reef–frequented by the tourism industry. Various …	https://doi.org/10.1371/journal.pone.0244961	https://login.proxy.lib.duke.edu/login?url=https://www.proquest.com/scholarly-journals/coral-growth-survivorship-return-on-effort-within/docview/2476828951/se-2 and https://journals.plos.org/plosone/article/file?id=10.1371/journal.pone.0244961&type=printable
39	12686699	14133	JOUR	Nithyanandan, M. and Le Vay, L. and Raja, D. K. and Kesavan, R. and Pereira, D.	2018	Coral nursery and transplantation of the staghorn coral, Acropora downingi in Sabah Al-Ahmad Sea City, Kuwait, Arabian Gulf	full_search	4	1	1480334	The present work describes the first attempt at cultivating corals in the northern Arabian Gulf where seawater temperature ranges from 13 to 33 degrees C and salinity exceeds 40 psu, exceeding normal lethal limits for coral survival. Despite the environmental extremes, natural recruitment of corals occurred in Sabah Al-Ahmad Sea City water ways during 2009, this encouraged an attempt to create an…	10.1080/23311843.2018.1480334	https://app.dimensions.ai/details/publication/pub.1104237795 and https://www.tandfonline.com/doi/pdf/10.1080/23311843.2018.1480334
40	12686697	4202	CONF	Monty, J. A. and Gilliam, D. S. and Banks, K. and Stout, D. K. and Dodge, R. E.	2006	Coral of opportunity survivorship and the use of coral nurseries in coral reef restoration	full_search	NA	NA	NA	Coral reef damage is unfortunately becoming a common occurrence off southeast Florida, U.S.A. Reattachment of the dislodged scleractinian corals usually initiates damage site restoration. Because mortality of dislodged colonies is typically high and natural recovery in southeast Florida is typically slow, transplantation of additional scleractinian corals into a damaged area has been used to acce…	NA	https://nsuworks.nova.edu/occ_facpresentations/31/ and https://nsuworks.nova.edu/cgi/viewcontent.cgi?article=1030&context=occ_facpresentations/
41	12686670	7010	JOUR	Munasik, Munasik and Sabdono, Agus and Hutapea, Eunike Dorothea and Sugiyanto, Sugiyanto and Sugianto, Denny Nugroho	2021	Coral recruitment on artificial patch reefs deployed in the marginal reefs: Effect of multilevel substrate on density of coral recruit	full_search	17	1	33-42	A study of coral recruitment on Artificial Patch Reefs (APR) was performed in the marginal reef of Panjang Island, Central Java (Java Sea) to examine whether multilevel substrates of APR affect the density of coral recruits. Long-term and short-term observations were applied in yearly monitoring 2017-2019 and biweekly observations for 3 months in early 2019. Coral recruitment significantly varied…	10.15578/segara.v17i1.10064	https://lens.org/020-769-451-365-921 and http://ejournal-balitbang.kkp.go.id/index.php/segara/article/download/10064/pdf
42	12686669	5319	JOUR	Bachtiar, I. and Prayoga, W.	2010	Coral recruitment on Reef Ball super(TM) modules at the Benete Bay, Sumbawa Island, Indonesia	full_search	13	2	119-125	Reef Ball super(TM) structure is a popular artificial reef module that has been invested in many countries. Publication on its efficacy in promoting coral recruitment however remains lack of study or publication. This present study was aimed to examine the pattern of coral recruitment on reef ball structure at the Benete Bay of Sumbawa Island, Indonesia. Thirty reef-balls (dome shape; 0.90 cm hei…	NA	https://login.proxy.lib.duke.edu/login?url=https://www.proquest.com/scholarly-journals/coral-recruitment-on-reef-ball-super-tm-modules/docview/1642631617/se-2?accountid=10598
43	12686668	5406	JOUR	Lam, K. K. Y.	2003	Coral recruitment onto an experimental pulverised fuel ash-concrete artificial reef	full_search	46	5	642-653	An experimental artificial reef was deployed in December 1993 at Hoi Ha Wan Marine Park, Hong Kong. This is the first study documenting natural scleractinian coral recruitment onto a stabilised pulverised fuel ash (PFA)- concrete artificial reef. Visible recruits were first recorded 9-10 months after the placement of reef blocks, i.e. in the autumn of 1994. Two scleractinians, Oulastrea crispata …	https://doi.org/10.1016/S0025-326X(02)00482-4	https://login.proxy.lib.duke.edu/login?url=https://www.proquest.com/scholarly-journals/coral-recruitment-onto-experimental-pulverised/docview/16156831/se-2?accountid=10598 and https://www.sciencedirect.com/science/article/pii/S0025326X02004824?via%3Dihub
44	12686654	484	JOUR	Baer, Jason L. and Carilli, Jessica and Chadwick, Bart and Hatay, Mark and van der Geer, Anneke and Scholten, Yun and Barnes, William and Aquino, Jenna and Ballard, Ashton and Little, Mark and Brzenski, Jared and Liu, Xiaofeng and Rosen, Gunther and Wang, Pei-Fang and Castillo, Jose and Haas, Andreas F. and Hartmann, Aaron C. and Rohwer, Forest	2023	Coral Reef Arks: An in situ mesocosm and toolkit for assembling reef communities	full_search	2023	191	NA	Coral reefs thrive and provide maximal ecosystem services when they support a multi-level trophic structure and grow in favorable water quality conditions that include high light levels, rapid water flow, and low nutrient levels. Poor water quality and other anthropogenic stressors have caused coral mortality in recent decades, leading to trophic downgrading and the loss of biological complexity …	10.3791/64778	https://lens.org/189-713-476-199-17X and https://www.jove.com/pdf/64778/jove-protocol-64778-coral-reef-arks-an-situ-mesocosm-toolkit-for-assembling-reef
45	12686513	10375	JOUR	Shaish, L. and Levy, G. and Katzir, G. and Rinkevich, B.	2010	Coral reef restoration (Bolinao, Philippines) in the face of frequent natural catastrophes	full_search	18	3	285-299	Restoration of coral reefs is generally studied under the most favorable of environmental conditions, a stipulation that does not always reflect situations in the field. A 2-year study (2005-2007), employing the " reef gardening" restoration concept (that includes nursery and transplantation phases), was conducted in Bolinao, Philippines, in an area suffering from intense human stressors. This si…	10.1111/j.1526-100X.2009.00647.x	https://www.scopus.com/inward/record.uri?eid=2-s2.0-77953715282&doi=10.1111%2fj.1526-100X.2009.00647.x&partnerID=40&md5=479128dbb91080afa5f2721ab7edcec9 and https://onlinelibrary.wiley.com/doi/pdf/10.1111/j.1526-100X.2009.00647.x
46	12686505	11798	JOUR	Brathwaite, A. and Clua, E. and Roach, R. and Pascal, N.	2022	Coral reef restoration for coastal protection: Crafting technical and financial solutions	full_search	310	NA	114718	Coastal erosion, aggravated by coral reef mortality is a major issue for Small Island Developing States. Tradi-tionally gray infrastructure, financed by public budgets has been used to combat beach loss. We examined if three Nature-based Solutions (NbS): (i) coral restoration (green) (ii) restoration + limestone (hybrid) and (iii) restoration + 3D printed concrete (hybrid) could deliver positive …	10.1016/j.jenvman.2022.114718	https://www.scopus.com/inward/record.uri?eid=2-s2.0-85124845542&doi=10.1016%2fj.jenvman.2022.114718&partnerID=40&md5=629e635ddef4c816cff9f61a144ae912 and https://www.sciencedirect.com/science/article/pii/S0301479722002912?via%3Dihub
47	12686499	4707	JOUR	Alfeche, L. R.	2003	Coral reef restoration through coral transplantation: the case of Duka Bay, Medina, Misamis Oriental	full_search	NA	NA	NA	N/A	NA	https://citeseerx.ist.psu.edu/document?repid=rep1&type=pdf&doi=bc9feeb325c201dc5c029673b79e8afb33a8f703 and https://citeseerx.ist.psu.edu/document?repid=rep1&type=pdf&doi=bc9feeb325c201dc5c029673b79e8afb33a8f703
48	12686436	5375	JOUR	Reguero, Borja G. and Beck, Michael W. and Agostini, Vera N. and Kramer, Philip A. and Hancock, Boze	2018	Coral reefs for coastal protection: A new methodological approach and engineering case study in Grenada	full_search	210	NA	146-161	Coastal communities in tropical environments are at increasing risk from both environmental degradation and climate change and require urgent local adaptation action. Evidences show coral reefs play a critical role in wave attenuation but relatively little direct connection has been drawn between these effects and impacts on shorelines. Reefs are rarely assessed for their coastal protection servi…	10.1016/j.jenvman.2018.01.024	https://lens.org/015-489-303-991-640 and https://www.sciencedirect.com/science/article/pii/S0301479718300240?via%3Dihub
49	12686387	13323	JOUR	Kumar, J. S. Y. and Satyanarayana, C. and Venkataraman, K. and Beleem, I. B. and Arun, G. and Chandran, R. and Ramkumaran, K. and Kamboj, R. D.	2017	Coral reefs transplantation and restoration experience in Pirotan Island, Marine National Park, Gulf of Kachchh, India	full_search	46	2	299-303	Massive corals planted over long lasting artificial reefs like concrete triangles have proven to be useful for the transplantation and restoration. A total of 215 artificial triangles were deployed with 1569 coral fragments at a small tide drain channel in Pirotan Island, Marine National Park, Gulf of Kachchh. The overall survival rate of transplanted corals was 77.57%, 7.84% of corals found deta…	NA	https://www.scopus.com/inward/record.uri?eid=2-s2.0-85015383338&partnerID=40&md5=38987a5eccedef1dc720e855083ee2ee
50	12686370	2272	CPAPER	Deb, Kaushik and McCarthy, Anne and Harkanson, Ben	2014	Coral relocation as habitat mitigation for impacts from the Barzan Gas Project pipeline construction, offshore Qatar	full_search	NA	NA	NA	Abstract The Barzan Gas Project is a critical program to deliver natural gas to Qatar’s future industries. This project was expected to cause impacts to shallow coral communities during pipeline construction from Qatar’s North Field to onshore. To partially meet the state’s environmental clearance for the project whilst supporting the state’s national vision, RasGas Company Limited developed a pr…	10.2118/168369-ms	https://lens.org/006-187-155-876-607 and https://onepetro.org/SPEHSE/proceedings-abstract/14HSE/3-14HSE/D031S048R005/210784
51	12686349	13528	JOUR	Linden, B. and Vermeij, M. J. A. and Rinkevich, B.	2019	The coral settlement box: A simple device to produce coral stock from brooded coral larvae entirely in situ	full_search	132	NA	115-119	Coral reef restoration requires efficient, effective and scalable techniques and methodologies to counteract the continued decline of coral reefs. Here we tested an in situ method to collect and settle fully developed planulae shed by the brooding coral species (Stylophora pistillata). Three devices called Coral Settlement Boxes (CSB; L x W x H: 50 x 40 x 6 cm; V: 4.5 L) were built from transpare…	10.1016/j.ecoleng.2019.04.012	https://login.proxy.lib.duke.edu/login?url=https://www.proquest.com/scholarly-journals/coral-settlement-box-simple-device-produce-stock/docview/2233943051/se-2?accountid=10598 and https://www.sciencedirect.com/science/article/pii/S0925857419301193?via%3Dihub
52	12686348	9864	JOUR	Sammarco, P. W. and Atchison, A. D. and Boland, G. S.	2014	Coral settlement on oil/gas platforms in the northern gulf of Mexico: Preliminary evidence of rarity	full_search	32	1-2	11-23	In recent decades, there have been two areas of shallow hard substrate available for zooxanthellate coral colonization in the North Gulf of Mexico: The Flower Garden Banks (FGB) and oil and gas platforms. We assessed coral recruitment on platforms possessing adult corals around the FGB. In this preliminary experiment, we used terra cotta plates mounted on racks, deployed on six platforms at depth…	10.18785/goms.3201.02	https://www.scopus.com/inward/record.uri?eid=2-s2.0-85008902815&doi=10.18785%2fgoms.3201.02&partnerID=40&md5=ea2c6167ed3a58304db85bf3b5d5d637 and https://aquila.usm.edu/cgi/viewcontent.cgi?article=1570&context=goms
53	12686327	9663	JOUR	Kotb, M. M. A. and Alouran, N. M. and Awali, A. A. and Hararah, M. A.	2015	Coral translocation: Mitigating adverse impact ofdevelopment along the Aqaba coastline/Jordan	full_search	8	1	91-101	The present study describes corals translocationinitiated in response to the Environmental Impact Assessment study (EIA)conducted for the new South Port project in Aqaba. A galvanized steel structure painted with anti-fouling and anti-rust paints for the establishment of nursery structures was used. Concrete pipes and fossil reef rocks were utilized for the creation of a new cave-shape dive site.…	10.13005/bpj/586	https://www.scopus.com/inward/record.uri?eid=2-s2.0-84937218610&doi=10.13005%2fbpj%2f586&partnerID=40&md5=945c54c7f88943b7c312ecb5645d3fe3
54	12686325	11258	JOUR	Clark, S. and Edwards, A. J.	1995	Coral transplantation as an aid to reef rehabilitation: evaluation of a case study in the Maldive Islands	full_search	14	4	201-213	As part of a study of reef rehabilitation, whole coral colonies (primarily Acropora, Pocillopora, Porites, Eavia and Favites) were transplanted and cemented in place onto three approximately 20 m2 areas of Armorflex concrete mats on a 0.8-1.5 m deep reef-flat in the Maldives which had been severely degraded by coral mining. Growth, in situ mortality, and losses from mats due to wave action of a t…	10.1007/BF00334342	https://www.scopus.com/inward/record.uri?eid=2-s2.0-0029477947&doi=10.1007%2fBF00334342&partnerID=40&md5=3d3632825dcc1027eb68b41134cdba76 and https://link-springer-com.proxy.lib.duke.edu/content/pdf/10.1007/BF00334342.pdf
55	12686323	17985	JOUR	Munasik, Munasik and Sabdono, Agus and Assyfa, Azelia N. and Wijayanti, Diah Permata and Sugiyanto, Sugiyanto and Irwani, Irwani and Pribadi, Rudhi	2020	Coral transplantation on a multilevel substrate of Artificial Patch Reefs: effect of fixing methods on the growth rate of two Acropora species	full_search	21	5	NA	Abstract. Munasik, Sabdono A, Assyfa AN, Wijayanti DP, Sugiyanto, Irwani, Pribadi R. 2020. Coral transplantation on a multilevel substrate of Artificial Patch Reefs: effect of fixing methods on the growth rate of two Acropora species. Biodiversitas 21: 1816-1822. Branching Acropora is generally used in coral transplantation to rehabilitate coral reefs. However, these corals are sensitive to envir…	10.13057/biodiv/d210507	https://lens.org/091-167-283-534-374 and https://smujo.id/biodiv/article/download/5279/3830
56	12686322	8881	JOUR	Sabdono, A. and Assyfa, A. N. and Wijayanti, D. P. and Pribadi, R.	2020	Coral transplantation on a multilevel substrate of artificial patch reefs: Effect of fixing methods on the growth rate of two acropora species	full_search	21	5	1816-1822	Branching Acropora is generally used in coral transplantation to rehabilitate coral reefs. However, these corals are sensitive to environmental changes. Artificial Patch Reef (APR) is an artificial structure that provides a multilevel hard substrate. The purpose of the study was to investigate the effectiveness of the APR structure to facilitate the growth and survival of Acropora branching. Two …	10.13057/biodiv/d210507	https://www.scopus.com/inward/record.uri?eid=2-s2.0-85086095618&doi=10.13057%2fbiodiv%2fd210507&partnerID=40&md5=b2e44f632b73150a7cce0e22c3160002 and https://smujo.id/biodiv/article/download/5279/3830
57	12686052	1844	JOUR	Toh, Tai Chong and Ng, Chin Soon Lionel and Loke, Hai Xin and Taira, Daisuke and Toh, Kok Ben and Afiq-Rosli, Lutfi and Du, Rosa Celia Poquita and Cabaitan, Patrick and Sam, Shu Qin and Kikuzawa, Yuichi Preslie and Chou, Loke Ming and Song, Tiancheng	2017	A cost-effective approach to enhance scleractinian diversity on artificial shorelines	full_search	99	NA	349-357	Seawalls, which have replaced many natural shorelines in coastal cities, are increasingly built to alleviate the impacts of rising sea levels. To mitigate the consequential loss of biodiversity, novel approaches such as ecological engineering have been adopted to enhance the biodiversity on these artificial structures. However, the majority of research to date has focused on physical modification…	10.1016/j.ecoleng.2016.11.066	https://app.dimensions.ai/details/publication/pub.1049068794 and https://www.sciencedirect.com/science/article/pii/S0925857416306978?via%3Dihub
58	12686019	12981	JOUR	Linden, B. and Rinkevich, B.	2011	Creating stocks of young colonies from brooding coral larvae, amenable to active reef restoration	full_search	398	1-2	40-46	Coral reefs are declining worldwide, even though traditional reef practices continuously underlie reef protection. This calls for exploration and integration of novel restoration techniques and tools, such as the "gardening" concept. The gardening approach, which has been successfully applied in various reef sites worldwide, is based on farming coral stocks in mid-water nurseries. To date, the fa…	10.1016/j.jembe.2010.12.002	https://login.proxy.lib.duke.edu/login?url=https://www.proquest.com/scholarly-journals/creating-stocks-young-colonies-brooding-coral/docview/860381849/se-2?accountid=10598 and https://www.sciencedirect.com/science/article/pii/S0022098110004934?via%3Dihub
59	12685570	12657	JOUR	Berman, O. and Weizman, M. and Oren, A. and Neri, R. and Parnas, H. and Shashar, N. and Tarazi, E.	2023	Design and application of a novel 3D printing method for bio-inspired artificial reefs	full_search	188	NA	106892	Morphological complexity and diversity are key design features for forming artificial reefs that can support marine communities. Towards this end, 3D Printing (3DP) has become a unique fabrication method in the field. In the current study, we develop a novel approach to ceramic 3DP and investigate new morphologies to form marine habitats using additive manufacturing (AM) with eco-friendly materia…	10.1016/j.ecoleng.2023.106892	https://www.scopus.com/inward/record.uri?eid=2-s2.0-85146150108&doi=10.1016%2fj.ecoleng.2023.106892&partnerID=40&md5=4ebc8ab9f05633574ed89d24c956afce and https://www.sciencedirect.com/science/article/pii/S0925857423000010?via%3Dihub
60	12685469	1046	JOUR	Ben-Tzvi, O. and Loya, Y. and Abelson, A.	2004	Deterioration Index (DI): a suggested criterion for assessing the health of coral communities	full_search	48	9-10	954-960	The extensive deterioration of coral reefs worldwide highlights the importance of creating efficient monitoring methods to best assess their state of health. At present, several suggested parameters serve such indicators. None of these, however, is well accepted as reliably representing reef community health. In the present study we examine a new approach based on the ratio between mortality and …	10.1016/j.marpolbul.2003.11.022	https://app.dimensions.ai/details/publication/pub.1005249547 and https://www.sciencedirect.com/science/article/pii/S0025326X03005411?via%3Dihub
61	12685438	17079	JOUR	Al-Horani, Fuad A. and Khalaf, Maroof A.	2013	Developing artificial reefs for the mitigation of man-made coral reef damages in the Gulf of Aqaba, Red Sea: coral recruitment after 3.5 years of deployment	full_search	9	8	749-757	Human stresses on coral reefs have increased to levels threatening their existence on a global scale. In the Gulf of Aqaba, many coastal coral reefs have been damaged by human activities, while many others are threatened. To mitigate such negative impacts, we have constructed a state-of-the-art artificial reef and deployed it in the Gulf of Aqaba in December 2008. After 3.5 years, the data obtain…	10.1080/17451000.2013.765582	https://lens.org/063-150-366-057-239 and https://www-tandfonline-com.proxy.lib.duke.edu/doi/pdf/10.1080/17451000.2013.765582
62	12685404	6272	JOUR	Sen, Sumitro and Yousif, Omer M.	2016	Development of a coral nursery as a sustainable resource for reef restoration in Abu Al Abyad Island, Abu Dhabi, United Arab Emirates, Arabian Gulf	full_search	18	1	3-8	Populations of once dominant reef building coral Acropora clathrata in Arabian Gulf is declining, mainly due to thermal bleaching and anthropogenic factors such as rapid urbanization, toxic wastes, destructive fishing practices, land reclamation and sedimentation. To actively restore coral populations, continuous supply of corals is required without causing damage to the existing reefs. In this s…	https://doi.org/10.3755/galaxea.18.1_3	https://login.proxy.lib.duke.edu/login?url=https://www.proquest.com/scholarly-journals/development-coral-nursery-as-sustainable-resource/docview/1837331134/se-2?accountid=10598 and https://www.jstage.jst.go.jp/article/galaxea/18/1/18_3/_pdf
63	12685228	12464	JOUR	Borell, E. M. and Romatzki, S. B. C. and Ferse, S. C. A.	2010	Differential physiological responses of two congeneric scleractinian corals to mineral accretion and an electric field	full_search	29	1	191-200	Despite increasing popularity of 'electric' reefs as a means for reef restoration, there is a distinct lack of quantitative evidence supporting the alleged benefits of this method. This study investigated the effects of an electric field versus an electric field in combination with a cathode on coral growth (skeletal extension) rates, coral survival, zooxanthella densities, chlorophyll a (chl a) …	10.1007/s00338-009-0564-y	https://login.proxy.lib.duke.edu/login?url=https://www.proquest.com/scholarly-journals/differential-physiological-responses-two/docview/235790021/se-2?accountid=10598 and https://link.springer.com/content/pdf/10.1007/s00338-009-0564-y.pdf
64	12685225	5371	JOUR	Perkol-Finkel, S. and Benayahu, Y.	2007	Differential recruitment of benthic communities on neighboring artificial and natural reefs	full_search	340	1	25-39	Shedding light on the ability of benthic artificial reef (AR) communities to resemble those of a natural reef (NR) is of great importance if we are to harness ARs as tools for rehabilitation and restoration of degraded marine habitats. Studying recruitment processes to experimental settlement plates attached to ARs and NRs reveal the factors that shape community structure at the two reef types, a…	https://doi.org/10.1016/j.jembe.2006.08.008	https://login.proxy.lib.duke.edu/login?url=https://www.proquest.com/scholarly-journals/differential-recruitment-benthic-communities-on/docview/19373382/se-2?accountid=10598 and https://www.sciencedirect.com/science/article/pii/S0022098106004618
65	12685177	14199	JOUR	Edwards, A. J. and Guest, J. R. and Heyward, A. J. and Villanueva, R. D. and Baria, M. V. and Bollozos, I. S. F. and Golbuu, Y.	2015	Direct seeding of mass-cultured coral larvae is not an effective option for reef rehabilitation	full_search	525	NA	105-116	Large-scale rearing of coral larvae during mass spawning events and subsequent direct introduction of competent larvae onto denuded reefs ('larval seeding') has been proposed as a low-tech and affordable way of enhancing coral settlement and hence recovery of degraded reefs. While some studies have shown positive short-term effects on settlement, to date, none have examined the long-term effects …	10.3354/meps11171	https://login.proxy.lib.duke.edu/login?url=https://www.proquest.com/scholarly-journals/direct-seeding-mass-cultured-coral-larvae-is-not/docview/1765987432/se-2 and https://www.int-res.com/articles/meps2015/525/m525p105.pdf
66	12685108	8780	JOUR	Ghiasian, M. and Carrick, J. and Rhode-Barbarigos, L. and Haus, B. and Baker, A. C. and Lirman, D.	2021	Dissipation of wave energy by a hybrid artificial reef in a wave simulator: implications for coastal resilience and shoreline protection	full_search	19	1	1-7	Coastal cities are susceptible to the impacts of waves, flooding, storm surge, and sea-level rise. In response to these threats, coastal jurisdictions have invested in engineered shoreline defenses such as breakwaters and sea walls that are costly to implement and maintain. Thus, there is an increasing recognition that nature-based defenses provided by healthy ecosystems like coral reefs can be a…	10.1002/lom3.10400	https://www.scopus.com/inward/record.uri?eid=2-s2.0-85092926098&doi=10.1002%2flom3.10400&partnerID=40&md5=0a5e32cf795856598b378f3bbdcb0c69 and https://aslopubs.onlinelibrary.wiley.com/doi/pdf/10.1002/lom3.10400
67	12685069	10239	JOUR	Shahbudin, S. and Hafifi Hafiz, Z. and Akbar John, B. and Kamaruzzaman, B. Y. and Jalal, K. C. A.	2011	Distribution and diversity of corals on artificial reefs at Pasir Akar and Teluk Kalong, Redang Island, Malaysia	full_search	11	2	379-383	Present study was conducted to determine the propagation and biodiversity of corals on artificial reefs at Teluk Kalong and Pasir Akar, Malaysia to check the feasibility of artificial reef to rehabilitate natural reef ecosystems and to provide artificial habitat for marine organisms. Two types of artificial reef deployed in these areas were Dome Reef and EnviroReef which were developed by the Dor…	10.3923/jas.2011.379.383	https://www.scopus.com/inward/record.uri?eid=2-s2.0-79957880713&doi=10.3923%2fjas.2011.379.383&partnerID=40&md5=68d5ac6c9fe0843d6d849bfbbe2dc362
68	12684923	9398	JOUR	Hudatwi, M. and Syari, I. A. and Utami, E. and Nugraha, M. A. and Akhrianti, I. and Pamungkas, A.	2021	Diversity of benthic organisms on artificial reef structure	full_search	926	1	12033-12033	One of the methods of a marine rehabilitation program to accelerate the recovery of damaged coral reefs is to make artificial reefs as a new coral growth substrate. Interestingly, many benthic invertebrates overgrowth the artificial reef structures. The purpose of this study was to investigate the benthic organisms encrusting the artificial reefs including the cement and iron substrates. In June …	10.1088/1755-1315/926/1/012033	https://lens.org/029-259-706-656-075
69	12684911	1429	JOUR	Kikuzawa, Y. P. and Ng, C. S. L. and Toh, T. C. and Sam, S. Q. and Lee, Y. L. and Loo, P. L. and Chua, Y. Z. and Tan, K. S. and Chou, L. M.	2020	Diversity of subtidal benthic and hard coral communities on sloping and vertical seawalls in Singapore	full_search	50	6	95	Decades of coastal urbanisation have replaced many natural shorelines with seawalls. Marine communities have been documented on these replacement habitats, but little is known about the effects of seawall inclination on the diversity and depth distribution of sessile organisms on this artificial substrate. Surveys of hard coral and other sessile communities in Singapore indicated that benthic com…	10.1007/s12526-020-01118-z	https://app.dimensions.ai/details/publication/pub.1132064754 and https://link.springer.com/content/pdf/10.1007/s12526-020-01118-z.pdf
70	12684689	4353	JOUR	Vermeij, M. J. A.	2006	Early life-history dynamics of Caribbean coral species on artificial substratum: the importance of competition, growth and variation in life-history strategy	full_search	25	1	59-71	The development of a coral community was monitored for 6 years (1998–2004) on 46 m2 of artificial settlement substrate in Curac¸ ao, Netherlands Antilles. Growth and survival of recruits (n=1385) belonging to 16 different species were quantified in relation to characteristics of the benthic community developing around them. The early life history dynamics (i.e. growth rate, growth strategy and su…	10.1007/s00338-005-0056-7	https://link.springer.com/article/10.1007/s00338-005-0056-7 and https://link.springer.com/article/10.1007/s00338-005-0056-7 and https://link.springer.com/content/pdf/10.1007/s00338-005-0056-7.pdf
71	12684597	9847	CONF	Foley, M. and Stender, Y. and Singh, A. and Jokiel, P. and Rodgers, K.	2014	Ecological engineering considerations for coral reefs in the design of multifunctional coastal structures	full_search	NA	NA	NA	A multifunctional structure is being designed for the Kahului Harbor, Maui, Hawai'i, to mitigate operational problems caused by wave energy while also providing coral reef habitat. There is limited information on how the design of a coastal structure can be manipulated to enhance the ecology of targeted coral communities. To inform the ecological engineering of an artificial coral reef, the relat…	https://doi.org/10.9753/icce.v34.management.30	https://www.scopus.com/inward/record.uri?eid=2-s2.0-84957641612&partnerID=40&md5=ac85c0bf0ec049d3522f484d22356168
72	12684585	12985	JOUR	Dupont, J. M. and Hallock, P. and Jaap, W. C.	2010	Ecological impacts of the 2005 red tide on artificial reef epibenthic macroinvertebrate and fish communities in the eastern Gulf of Mexico	full_search	415	NA	189-200	A harmful algal bloom (red tide) and associated anoxic/hypoxic event in 2005 resulted in massive fish kills and comparable mortality of epibenthic communities in depths <25 m along the central west Florida shelf. There is a robust body of information on the etiology of red tide and human health issues; however, there is virtually no quantitative information on the effects of red tide on epibenthi…	10.3354/meps08739	https://www.scopus.com/inward/record.uri?eid=2-s2.0-77958028570&doi=10.3354%2fmeps08739&partnerID=40&md5=777b32d6e14905f01805b2f94982cf70 and https://www.int-res.com/articles/meps2010/415/m415p189.pdf
73	12684518	8937	JOUR	Luthfi, O. M. and Isdianto, A. and Sirait, A. P. R. and Putranto, T. W. C. and Affandi, M.	2020	Ecology of cubes artificial reef of Pantai Damas, East Java, Indonesia	full_search	26	4	1798-1805	Damage to the coral reef ecosystem in the Damas coastal region is associated with various things such as large sedimentation due to mangrove deforestation in the upper area, destructive fishing practice, tourism activity and increasing temperature and organic material in the seawater. Fragile coral as main reef builders can recover themselves with slow rate mode and humans introduce a low technol…	NA	https://www.scopus.com/inward/record.uri?eid=2-s2.0-85105896450&partnerID=40&md5=44250d6c1573c708327319cad38a8bec
74	12684394	2164	JOUR	Matus, Ilse Valenzuela and Alves, Jorge Lino and Góis, Joaquim and da Rocha, Augusto Barata and Neto, Rui and Da Silva Mota, Carlos	2021	Effect of 3D printer enabled surface morphology and composition on coral growth in artificial reefs	full_search	27	4	692-706	Purpose The purpose of this paper is to prove and qualify the influence of textured surface substrates morphology and chemical composition on the growth and propagation of transplanted corals. Use additive manufacturing and silicone moulds for converting three-dimensional samples into limestone mortar with white Portland cement substrates for coral growth. Design/methodology/approach Tiles sample…	10.1108/rpj-07-2020-0165	https://app.dimensions.ai/details/publication/pub.1136823429
75	12684381	11801	JOUR	Hylkema, A. and Debrot, A. O. and Cammenga, R. A. R. and van der Laan, P. M. and Pistor, M. and Murk, A. J. and Osinga, R.	2023	The effect of artificial reef design on the attraction of herbivorous fish and on coral recruitment, survival and growth	full_search	188	NA	106882	Fish assemblages of different types of artificial reefs can differ greatly in abundance, biomass and composition, with some reef types harboring over five times more herbivores than others. It is assumed that higher herbiv-orous fish abundance results in a higher grazing intensity, affecting the benthic community by means of enhanced coral recruitment, survival and growth. Territorial fish specie…	10.1016/j.ecoleng.2022.106882	https://app.dimensions.ai/details/publication/pub.1154510343 and https://www.sciencedirect.com/science/article/pii/S0925857422003433?via%3Dihub
76	12684297	13633	JOUR	Wells, L. and Perez, F. and Hibbert, M. and Clerveaux, L. and Johnson, J. and Goreau, T. J.	2010	Effect of severe hurricanes on Biorock Coral Reef Restoration Projects in Grand Turk, Turks and Caicos Islands	full_search	58	SUPPL. 3	141-149	Artificial reefs are often discouraged in shallow waters over concerns of storm damage to structures and surrounding habitat Biorock coral reef restoration projects were initiated in waters around 5m deep in Grand Turk al Oasis (C)ctober 2006) and at Governor s Beach (November 2007) Hemi cylindrical steel modules 6m long were used four modules at Oasis and six at Governor s Beach Each project has…	NA	https://www.scopus.com/inward/record.uri?eid=2-s2.0-78650700078&partnerID=40&md5=12a3a0f9643075f5a348936c893e1537
77	12684274	12906	JOUR	Xia, J. Q. and Zhu, W. T. and Liu, X. B. and Ren, Y. X. and Huang, J. Z. and Zhu, M. and Wu, Z. Q. Y. and Wang, A. M. and Li, X. B.	2022	The effect of two types of grid transplantation on coral growth and the in-situ ecological restoration in a fragmented reef of the South China Sea	full_search	177	NA	1	Due to climate change and human activities, coral reef ecosystems are facing a crisis of degradation globally. Some coral reefs in the northern part of Wuzhizhou Island (Southeastern Hainan Island, the South China Sea) have been fragmented because of continuous disturbance, and we systematically conducted in-situ restoration experiments to accelerate the ecological restoration in this area. In Se…	10.1016/j.ecoleng.2022.106558	https://login.proxy.lib.duke.edu/login?url=https://www.proquest.com/scholarly-journals/effect-two-types-grid-transplantation-on-coral/docview/2645895388/se-2?accountid=10598 and https://www.sciencedirect.com/science/article/pii/S0925857422000192?via%3Dihub
78	12684161	9089	JOUR	Natasasmita, Dias and Wijayanti, Diah Permata and Suryono, Chrisna Adhi	2016	The effects of electrical voltage differences and initial fragment size on growth performance and survival rate of coral Acropora cerealis in Biorock Method	full_search	4	4	NA	Biorock is one of transplantation method which succesfull in coral reef restoration activities. The result of any research in several countries has been proven that biorock technology is capable to accelerate growth and increases the survival rate of coral reef ecosystem in extreme environmental conditions. The objective of this research out the effects of electrical voltage difference and initia…	10.15406/jamb.2016.04.00086	https://lens.org/028-069-137-673-890 and https://medcraveonline.com/JAMB/JAMB-04-00086.pdf
79	12684085	19150	JOUR	Poquita-Du, Rosa Celia and Toh, Kok Ben and Toh, Tai Chong and Ng, Chin Soon Lionel and Taira, Daisuke and Loke, Hai Xin and Afiq-Rosli, Lutfi and Chou, Loke Ming and Song, Tiancheng and Cabaitan, Patrick C.	2017	Effects of nursery table slope orientation on coral survival and growth	full_search	13	9	975-982	Transplanting nursery-reared corals is among one of the most common approaches to assist the recovery of degraded reefs. The nursery phase is considered essential for providing a favourable environment for coral fragments to grow into suitable sizes before transplantation to natural reef substrates. Several types of coral nursery designs have been used, but the effect of nursery table slope orien…	10.1080/17451000.2017.1322703	https://lens.org/137-960-329-289-863 and https://www-tandfonline-com.proxy.lib.duke.edu/doi/pdf/10.1080/17451000.2017.1322703
80	12684028	15255	JOUR	Dubininkas, V.	2017	Effects of substratum on the growth and survivorship of Montipora capitata and Porites lobata transplants	full_search	486	NA	134-139	Artificial transplantation of corals is a common method used to restore damaged or unhealthy coral assemblages. Though a number of studies have successfully transplanted coral fragments, there is no general consensus on the type of substratum to be used. The present study focused on the growth and survivorship of Montipora capitata (rice coral) and Porites lobata (lobe coral) fragments, which wer…	10.1016/j.jembe.2016.10.004	https://www.scopus.com/inward/record.uri?eid=2-s2.0-84991721041&doi=10.1016%2fj.jembe.2016.10.004&partnerID=40&md5=d48de149763800a101c9fd51168e3442 and https://www.sciencedirect.com/science/article/pii/S002209811630185X?via%3Dihub
81	12684012	13241	JOUR	Montano, S. and Dehnert, I. and Seveso, D. and Maggioni, D. and Montalbetti, E. and Strona, G. and Siena, F. and Amir, H. and Antoine, A. and Marino-Ramirez, C. and Saponari, L. and Shah, N. J. and Molina, R. A. and Ortega, A. A. and Galli, P. and Montoya-Maya, P. H.	2022	Effects of the COVID-19 lockdowns on the management of coral restoration projects	full_search	30	8	e13646	Coral restoration initiatives are gaining significant momentum in a global effort to enhance the recovery of degraded coral reefs. However, the implementation and upkeep of coral nurseries are particularly demanding, so that unforeseen breaks in maintenance operations might jeopardize well-established projects. In the last 2 years, the COVID-19 pandemic has resulted in a temporary yet prolonged a…	10.1111/rec.13646	https://www.scopus.com/inward/record.uri?eid=2-s2.0-85126045420&doi=10.1111%2frec.13646&partnerID=40&md5=6292815b37a645b28d6a13653cb9e5d8 and https://onlinelibrary.wiley.com/doi/pdf/10.1111/rec.13646
82	12683949	2614	JOUR	Lee, Chloe and Caroselli, Erik and Toffolo, Mariana Machado and Mancuso, Arianna and Marchini, Chiara and Meschini, Marta and Goffredo, Stefano	2023	Eight years of community structure monitoring through recreational citizen science at the "SS Thistlegorm" wreck (Red Sea)	full_search	18	3	e0282239	Large artificial coral reef communities, such as those thriving on sunken shipwrecks, tend to mirror those of nearby natural coral reefs and their long-term dynamics may help future reef resilience to environmental change. We examined the community structure of the world-renown "SS Thistlegorm" wreck in the northern Red Sea from 2007 through 2014, analyzing data collected during the recreational …	10.1371/journal.pone.0282239	https://lens.org/007-835-277-258-339 and https://journals.plos.org/plosone/article/file?id=10.1371/journal.pone.0282239&type=printable
83	12683938	11727	JOUR	Linden, B. and Rinkevich, B.	2017	Elaborating an eco-engineering approach for stock enhanced sexually derived coral colonies	full_search	486	NA	314-321	Despite all traditional conservation management efforts, coral reefs worldwide continue to face a future of degradation and destruction. Current studies call for the augmentation of coral reef management with restoration practices, particularly alternative reef management approaches, such as the 'coral gardening' tenet of active reef restoration. This includes the stock creation of sexually deriv…	10.1016/j.jembe.2016.10.014	https://login.proxy.lib.duke.edu/login?url=https://www.proquest.com/scholarly-journals/elaborating-eco-engineering-approach-stock/docview/1850769549/se-2?accountid=10598 and https://www.sciencedirect.com/science/article/pii/S0022098116301964?via%3Dihub
84	12683830	13594	JOUR	Gilbert, A. and Heintz, T. and Hoeksema, B. W. and Benzoni, F. and Fernandez, J. M. and Fauvelot, C. and Andrefouet, S.	2015	Endangered New Caledonian endemic mushroom coral Cantharellus noumeae in turbid, metal-rich, natural and artificial environments	full_search	100	1	359-369	Since its description in 1984, little attention has been paid to the New Caledonian endemic mushroom coral Cantharellus noumeae (Fungiidae), an IUCN Red-listed, endangered coral species. Our study presents the first ever quantitative assessment conducted on C. noumeae populations for two contrasting sites in the same turbid bay. Sites differed by their substrates of artificial or natural origins.…	10.1016/j.marpolbul.2015.08.024	https://app.dimensions.ai/details/publication/pub.1040462716 and https://www.sciencedirect.com/science/article/pii/S0025326X15005287?via%3Dihub
85	12683759	230	JOUR	Smith, Adam and Songcuan, Al Jayson and Cook, Nathan and Brown, Rachelle and Cook, Kailash and Richardson, Reuben	2022	Engineering, ecological and social monitoring of the largest underwater sculpture in the world at John Brewer Reef, Australia	full_search	10	11	1617-1617	The largest underwater sculpture in the world, the ‘Coral Greenhouse’ by artist Jason deCaires Taylor, was commissioned by the Museum of Underwater Art and installed at John Brewer Reef, Australia, in December 2019. The planning process required certified engineering design drawings associated with design life, durability and suitability of materials, and baseline ecological surveys. Following ap…	10.3390/jmse10111617	https://lens.org/171-370-412-835-258 and https://mdpi-res.com/d_attachment/jmse/jmse-10-01617/article_deploy/jmse-10-01617.pdf?version=1667307597
86	12683740	18648	JOUR	Hong, Sunghoon and Choi, Yun-Shik and Kim, Taeyoon and Lee, Gwang Soo and Hur, Dong-Soo and Kwon, Soonchul	2019	The enhanced mitigation of coastal erosion using the artificial coral reefs	full_search	91	sp1	11-15	Hong, S.; Choi, Y.; Kim, T.; Lee, G.S.; Hur, D.S., and Kwon, S., 2019. The enhanced mitigation of coastal erosion using the artificial coral reefs. In: Lee, J.L.; Yoon, J.-S.; Cho, W.C.; Muin, M., and Lee, J. (eds.), The 3rd International Water Safety Symposium. Journal of Coastal Research, Special Issue No. 91, pp. 11-15. Coconut Creek (Florida), ISSN 0749-0208.The increase of the sea level, coa…	10.2112/si91-003.1	https://lens.org/115-455-419-440-12X and https://bioone.org/journals/journal-of-coastal-research/volume-91/issue-sp1/SI91-003.1/The-Enhanced-Mitigation-of-Coastal-Erosion-Using-the-Artificial-Coral/10.2112/SI91-003.1.pdf
87	12683715	5304	JOUR	Villanueva, Ronald D. and Edwards, Alasdair J. and Bell, Johann D.	2010	Enhancement of grazing gastropod populations as a coral reef restoration tool: Predation effects and related applied implications	full_search	18	6	803-809	We aimed to evaluate the efficacy of the gastropod grazer Trochus niloticus in controlling epilithic algae and enhancing coral recruitment on artificial substrata on coral reefs where the biomass of herbivorous fishes was low due to heavy fishing pressure. Hatchery-reared, subadult trochus were stocked onto pallet balls (small artificial reefs composed of concrete and limestone aggregate) at a de…	https://doi.org/10.1111/j.1526-100X.2010.00742.x	https://login.proxy.lib.duke.edu/login?url=https://www.proquest.com/scholarly-journals/enhancement-grazing-gastropod-populations-as/docview/851462486/se-2?accountid=10598 and https://onlinelibrary.wiley.com/doi/pdf/10.1111/j.1526-100X.2010.00742.x
88	12683705	12740	JOUR	Randall, C. J. and Giuliano, C. and Heyward, A. J. and Negri, A. P.	2021	Enhancing coral survival on deployment devices with microrefugia	full_search	8	NA	662263	Surviving after settlement through the first year of life is a recognised bottleneck in up-scaling reef coral restoration. Incorporating spatial refugia in settlement devices has the potential to alleviate some hazards experienced by young recruits, such as predation and accidental grazing, and can increase the likelihood of survival to size-escape thresholds. Yet optimising the design of microre…	10.3389/fmars.2021.662263	https://app.dimensions.ai/details/publication/pub.1137961285
89	12683692	5573	JOUR	Kihara, Kazuyoshi and Taniguchi, Hiroki and Koibuchi, Yukio and Yamamoto, Satoru and Kondo, Yasufumi and Hosokawa, Yasushi	2014	Enhancing settlement and growth of corals using feeble electrochemical method	full_search	15	Supplement	323-329	Considerable interest has been generated by the potential application of electric-fields to promote settlement of coral larvae and enhance growth rates of coral juveniles. Also, it has been reported that when an electric current is run through an attached iron base, coating by the resultant accretion of minerals through electrochemical processes, promotes the growth and survival of transplanted c…	https://doi.org/10.3755/galaxea.15.323	https://login.proxy.lib.duke.edu/login?url=https://www.proquest.com/scholarly-journals/enhancing-settlement-growth-corals-using-feeble/docview/1551613813/se-2?accountid=10598 and https://www.jstage.jst.go.jp/article/galaxea/15/Supplement/15_323/_pdf
90	12683690	5231	JOUR	Ng, Chin Soon Lionel and Lim, Swee Cheng and Ong, Joo Yong and Teo, Lay Ming Serena and Chou, Loke Ming and Chua, Kok Eng and Tan, Koh Siang	2015	Enhancing the biodiversity of coastal defence structures: transplantation of nursery-reared reef biota onto intertidal seawalls	full_search	82	NA	480-486	Natural coastlines around the world are increasingly being modified and replaced by breakwaters, revetments and seawalls. Although such infrastructure is primarily intended to protect existing and new shorelines from erosion, such coastal defence structures can also serve as viable habitats for biological communities. In this study, the feasibility of transplanting reef biota to the intertidal zo…	https://doi.org/10.1016/j.ecoleng.2015.05.016	https://login.proxy.lib.duke.edu/login?url=https://www.proquest.com/scholarly-journals/enhancing-biodiversity-coastal-defence-structures/docview/1712583671/se-2?accountid=10598 and https://www.sciencedirect.com/science/article/pii/S0925857415300409?via%3Dihub
91	12683628	15445	JOUR	Morley, Danielle M. and Sherman, Robin L. and Jordan, Lance K. B. and Banks, Kenneth and Quinn, T. Patrick and Spieler, Richard E.	2008	Environmental enhancement gone awry: Characterization of an artificial reef constructed from waste vehicle tires	full_search	99	NA	73-87	In 1967, Broward County, Florida resource managers initiated a project to construct an artificial reef using an estimated two million unballasted waste vehicle tires. These tires were deployed in bundles approximately 1.8km offshore in 21m of water. Over time, the bundle bindings failed and the tires have moved extensively, some displaced kilometers from their original location. The loose tires h…	10.2495/cenv080071	https://lens.org/047-201-341-896-623 and https://www.witpress.com/Secure/elibrary/papers/CENV08/CENV08007FU1.pdf
92	12683549	4831	JOUR	Torquato, Felipe and Omerspahic, Mustafa H. and Range, Pedro and Bach, Steffen S. and Riera, Rodrigo and Ben-Hamadou, Radhouane	2021	Epibenthic communities from offshore platforms in the Arabian Gulf are structured by platform age and depth	full_search	173	Pt A	112935	Oil and gas platforms act as artificial habitats for a myriad of marine organisms. In this study, we used opportunistic remotely operated vehicle (ROV) data to describe fouling assemblages through the characterization of functional groups in the Al Shaheen oil field, situated in Qatari waters. The surveys showed a strong vertical stratification, with the number of functional groups increasing fro…	10.1016/j.marpolbul.2021.112935	https://linkinghub.elsevier.com/retrieve/pii/S0025326X21009693 and https://www.sciencedirect.com/science/article/pii/S0025326X21009693?via%3Dihub
93	12683527	12052	JOUR	Masucci, G. D. and Acierno, A. and Reimer, J. D.	2020	Eroding diversity away: Impacts of a tetrapod breakwater on a subtropical coral reef	full_search	30	2	290-302	Artificial barriers for coastal protection have been deployed across numerous tropical and subtropical islands in the Pacific, including Okinawa Island, southern Japan, where artificial defences have been installed along a large part of the coastline. Although artificial barriers can lead to beach narrowing or loss and can exacerbate erosion, their effects on coral reef ecosystems remain understu…	10.1002/aqc.3249	https://www.scopus.com/inward/record.uri?eid=2-s2.0-85077164408&doi=10.1002%2faqc.3249&partnerID=40&md5=4dc401b1b34b0cb3d4f07a85295cb18c and https://onlinelibrary.wiley.com/doi/pdf/10.1002/aqc.3249
94	12683420	12570	JOUR	Levy, N. and Simon-Blecher, N. and Ben-Ezra, S. and Yuval, M. and Doniger, T. and Leray, M. and Karako-Lampert, S. and Tarazi, E. and Levy, O.	2023	Evaluating biodiversity for coral reef reformation and monitoring on complex 3D structures using environmental DNA (eDNA) metabarcoding	full_search	856	Pt 2	159051	Quantifying coral reef biodiversity is challenging for cryptofauna and organisms in early life stages. We demonstrate the utility of eDNA metabarcoding as a tool for comprehensively evaluating invertebrate communities on complex 3D structures for reef reformation, and the role these structures play in provisioning habitat for organisms. 3D design and printing were used to create 18 complex tiles,…	10.1016/j.scitotenv.2022.159051	https://www.scopus.com/inward/record.uri?eid=2-s2.0-85139314435&doi=10.1016%2fj.scitotenv.2022.159051&partnerID=40&md5=c6ebd5814a64fbb19c50bbbbc47168b7 and https://www.sciencedirect.com/science/article/pii/S0048969722061502?via%3Dihub
95	12683330	3445	JOUR	O'Donnell, Kelli E. and Lohr, Kathryn E. and Bartels, Erich and Patterson, Joshua T.	2017	Evaluation of staghorn coral (Acropora cervicornis, Lamarck 1816) production techniques in an ocean-based nursery with consideration of coral genotype	full_search	487	NA	53-58	Staghorn coral Acropora cervicornis is an important framework-building species that has declined severely throughout the Caribbean since the early 1980s. This species is now widely cultured in ocean-based nurseries to restore degraded populations. A variety of techniques have been adopted to grow A. cervicornis for restoration purposes, however the effect of each of these methods on nursery-reare…	10.1016/j.jembe.2016.11.013	https://app.dimensions.ai/details/publication/pub.1016077870 and https://www.sciencedirect.com/science/article/pii/S0022098116302829?via%3Dihub
96	12683327	1183	JOUR	Patterson, Joshua T. and Flint, Mark and Than, John T. and Watson, Craig A.	2016	Evaluation of substrate properties for settlement of caribbean staghorn coral Acropora cervicornis larvae in a land-based system	full_search	78	4	337-345	Stony coral culture has recently been the focus of increasing interest and effort, with most production taking place by asexual reproduction through fragmentation. In corals grown for reef restoration, techniques for sexual propagation offer the potential to increase genetic diversity of species for which this is a concern. After decades of population decline, the Caribbean staghorn coral Acropor…	10.1080/15222055.2016.1185068	https://lens.org/002-531-689-123-225 and https://afspubs.onlinelibrary.wiley.com/doi/pdf/10.1080/15222055.2016.1185068
97	12683308	13450	JOUR	Mostrales, T. P. I. and Rollon, R. N. and Licuanan, W. Y.	2022	Evaluation of the performance and cost-effectiveness of coral microfragments in covering artificial habitats	full_search	184	NA	106770	Microfragmentation is a potentially more versatile method of increasing coral cover. While recent studies have evaluated the performance of microfragments of massive corals, data on other growth forms is still lacking. More research regarding the applications of microfragmentation is also needed. In this study, the feasibility of coral microfragments from three genera in covering three artificial…	10.1016/j.ecoleng.2022.106770	https://www.scopus.com/inward/record.uri?eid=2-s2.0-85137158698&doi=10.1016%2fj.ecoleng.2022.106770&partnerID=40&md5=f3343fd0fcdc78d63465dc5d3235fdd2 and https://www.sciencedirect.com/science/article/pii/S0925857422002312?via%3Dihub
98	12683133	5930	JOUR	Latypov, YuYa and Ly, B. M. and Hoang, L. H. and Long, P. Q. and Khoa, N. B.	2013	Experimental artificial cultivation of corals from colony fragments	full_search	39	2	148-152	In 2010-2011, experimental commercial cultivation of 14 species of hermatypic corals was carried out using the method of donor colony fragmentation. The transplants successfully survived on experimental frame installations. The coral colonies that were recovered from the fragments became attached to the frame installations in a similar way to their attachment on natural substrata. After 1 year, t…	https://doi.org/10.1134/S1063074013020053	https://login.proxy.lib.duke.edu/login?url=https://www.proquest.com/scholarly-journals/experimental-artificial-cultivation-corals-colony/docview/1427005884/se-2?accountid=10598 and https://link-springer-com.proxy.lib.duke.edu/content/pdf/10.1134/S1063074013020053.pdf
99	12683131	1880	JOUR	Fox, Helen E. and Mous, Peter J. and Pet, Jos S. and Muljadi, Andreas H. and Caldwell, Roy L.	2005	Experimental assessment of coral reef rehabilitation following blast fishing	full_search	19	1	98-107	Abstract: Illegal fishing with explosives has damaged coral reefs throughout Southeast Asia. In addition to killing fish and other organisms, the blasts shatter coral skeletons, leaving fields of broken rubble that shift in the current, abrading or burying new coral recruits, and thereby slowing or preventing reef recovery. Successful restoration and rehabilitation efforts can contribute to coral…	10.1111/j.1523-1739.2005.00261.x	https://app.dimensions.ai/details/publication/pub.1041266752 and https://conbio.onlinelibrary.wiley.com/doi/pdf/10.1111/j.1523-1739.2005.00261.x
100	12682769	8938	JOUR	Lalamentik, L. T. X. and Kepel, R. C. and Lumingas, L. J. L. and Rembet, U. N. W. J. and Pratasik, S. B. and Mantiri, D. M. H.	2020	Faviidae coral colonization living and growing on agricultural waste-materialized artificial substrate	full_search	13	2	910-918	A study on colonization of Faviidae corals on the agricultural waste-materialized artificial substrate was conducted in Selat Besar, Ratatotok district, southeast Minahasa regency, North Sulawesi. Nine artificial substrates modules made of mixture of cement, sand, padi husk, and bamboo were placed for about 5 years on the sea bottom of Selat Besar waters. All corals of family Faviidae found on th…	NA	https://www.scopus.com/inward/record.uri?eid=2-s2.0-85085474540&partnerID=40&md5=915045dc1f5b20fbbde6cffbb1a86977
101	12682677	12438	JOUR	Mathews, G. and Raj, K. D. and Laju, R. L. and Bharath, M. S. and Kumar, P. D. and Arasamuthu, A. and Asir, N. G. G. and Kumar, T. K. A. and Jayanthi, M. and Edward, J. K. P.	2021	First approach to the characterization of the ecological succession on perforated trapezoidal multi-purpose reef modules: Building climate resilience	full_search	210	NA	105669	The study reports the colonization and ecological succession of epibenthic communities on perforated trapezoidal Artificial Reef (AR) modules deployed in Vaan Island of Gulf of Mannar, southeast India. These AR communities assist in building climate resilience among the coastal ecosystems, which have faced severe climate change impacts during the last decade. Based on wave dynamics modeling studi…	10.1016/j.ocecoaman.2021.105669	https://www.scopus.com/inward/record.uri?eid=2-s2.0-85105560623&doi=10.1016%2fj.ocecoaman.2021.105669&partnerID=40&md5=f633c5ceb1398bcfca21c86b24eb6210 and https://www.sciencedirect.com/science/article/pii/S0964569121001538?via%3Dihub
102	12682517	3976	JOUR	Perkol-Finkel, S. and Zilman, G. and Sella, I. and Miloh, T.	2006	Floating and fixed artificial habitats: effects of substratum motion on benthic communities in a coral reef environment	full_search	317	NA	9-20	Despite the proliferation in coastal development world-wide little is known of the biological and ecological effects of man-made submerged habitats in coastal reefal environments. Such habitats, when able to move, offer unique environmental conditions, mainly in terms of hydrodynamic aspects. The current study tested whether floating habitats would develop unique communities in comparison to iden…	DOI 10.3354/meps317009	https://www.int-res.com/abstracts/meps/v317/p9-20/ and https://www.int-res.com/articles/meps2006/317/m317p009.pdf and https://www.int-res.com/articles/meps2006/317/m317p009.pdf
103	12682516	3941	JOUR	Perkol-Finkel, S. and Zilman, G. and Sella, I. and Miloh, T.	2008	Floating and fixed artificial habitats: Spatial and temporal patterns of benthic communities in a coral reef environment	full_search	77	3	491-500	While natural marine habitats with motion capabilities, e.g., kelps and seaweeds, have been studied alongside their associated fouling communities, little is known of the effect of motion on the communities of floating artificial habitats such as buoys, rafts, and pontoons, particularly in tropical systems. Hydrodynamic features greatly differ between floating and fixed artificial substrata, whic…	10.1016/j.ecss.2007.10.005	https://www.sciencedirect.com/science/article/pii/S0272771407004672 and https://www.sciencedirect.com/science/article/pii/S0272771407004672 and https://www.sciencedirect.com/science/article/pii/S0272771407004672?via%3Dihub
104	12682401	19257	JOUR	Kumar, J.S.Y. and Geetha, S.	2012	Fouling communities on ship wreck site in the Gulf of Mannar, india	full_search	NA	NA	NA	The Gulf of Mannar is one of the world’s richest marine biospheres and occupies an area of 10,500 sq.km. Twenty one coral reef islands and small patchy reefs are present between Lat. 800 47’N and Long. 780 12’ E to Lat. 900 15’ N and Long. 790 14’ E. from Pamban to Thoothukudi as an arc. These islands possess a very interesting heterogeneous group of fauna and flora. The study was conducted on a …	NA	https://lens.org/143-819-286-465-752
105	12682399	5388	JOUR	Perkol-Finkel, S. and Shashar, N. and Barneah, O. and Ben-David-Zaslow, R. and Oren, U. and Reichart, T. and Yacobovich, T. and Yahel, G. and Yahel, R. and Benayahu, Y.	2005	Fouling reefal communities on artificial reefs: Does age matter?	full_search	21	2	127-140	Man-made submerged structures, including shipwrecks, offering substrata for fouling organisms and fish, have been classified secondarily as artificial reefs (ARs). The current approach in AR design is that of low-profile structures placed on the seabed and attempting to mimic natural reef (NR) communities with the aim of mitigating degraded marine ecosystems. To examine the validity of this conce…	https://doi.org/10.1080/08927010500133451	https://login.proxy.lib.duke.edu/login?url=https://www.proquest.com/scholarly-journals/fouling-reefal-communities-on-artificial-reefs/docview/20193921/se-2?accountid=10598 and https://www-tandfonline-com.proxy.lib.duke.edu/doi/pdf/10.1080/08927010500133451
106	12682092	13814	JOUR	Goergen, E. A. and Ostroff, Z. and Gilliam, D. S.	2018	Genotype and attachment technique influence the growth and survival of line nursery corals	full_search	26	4	622-628	The Caribbean staghorn coral, Acropora cervicornis, was once a dominant habitat creating coral, but its populations have declined dramatically in recent decades. Numerous restoration efforts now utilize coral gardening techniques to cultivate this species, growing colonies on fixed structures or from line/suspended nurseries. Line nurseries have become increasingly popular because of their small …	10.1111/rec.12545	https://login.proxy.lib.duke.edu/login?url=https://www.proquest.com/scholarly-journals/genotype-attachment-technique-influence-growth/docview/2067550715/se-2?accountid=10598 and https://onlinelibrary.wiley.com/doi/pdf/10.1111/rec.12545
107	12682091	17227	JOUR	Maneval, Paul and Jacoby, Charles A. and Harris, Holden E. and Frazer, Thomas K.	2021	Genotype, nursery design, and depth influence the growth of Acropora cervicornis fgments	full_search	8	NA	670474	Growing fragments of corals in nurseries and outplanting them to supplement declining natural populations has gained significant traction in the Caribbean and elsewhere. In the Caribbean for example, this approach provides colonies of Acropora cervicornis with minimal impacts to existing wild colonies. Given the impetus to scale up production to augment limited natural recovery, managers and rese…	10.3389/fmars.2021.670474	https://lens.org/067-255-573-496-070
108	12681759	18146	JOUR	Subhan, M. A. and Yahya, Y. and Mardiansyah, null and Putri, L. S. E.	2021	The growth of Acropora loripes (Brook 1892) using spider frame module transplantation method and its effect on the presence of fish reef in Les Village, Buleleng, Bali	full_search	744	1	12080	The condition of coral reefs in Bali waters has a bad impact on the community, especially ornamental fish fishermen, so that rehabilitation is needed to restore the function of the coral reef ecosystem. This study aims to determine the growth of Acropora loripes using the spider frame module transplantation method at two depths and the effect of transplantation on the presence of fish. The method…	10.1088/1755-1315/744/1/012080	https://lens.org/096-718-196-791-639
109	12681741	3296	JOUR	Andika, Dodi and Purnama, Dewi and Spn, Bertoka Fajar and Kusuma, Aradea Bujana and Tapilatu, Ricardo F.	2020	Growth rate and survival rate of coral Acropora sp. transplanted on the artificial dead coral substrate in the waters of Baai Island, Bengkulu, Indonesia	full_search	4	1	NA	Abstract. Andika D, Purnama D, Fajar SPN N, Kusuma AB, Tapilatu RF. 2020. Growth rate and survival rate of coral Acropora sp. transplanted on the artificial dead coral substrate in the waters of Baai Island, Bengkulu, Indonesia. Ocean Life 4: 17-23. Coral reefs are organisms that live on the bottom of the waters that are capable of producing limestone. Transplantation is a technique to accelerate…	10.13057/oceanlife/o040103	https://app.dimensions.ai/details/publication/pub.1157277644 and https://smujo.id/ol/article/download/10745/5974
110	12681739	16866	JOUR	Khasanah, Ruly Isfatul and Herawati, Endang Yuli and Hariati, Anik Martinah and Mahmudi, Mohammad and Sartimbul, Aida and Wiadnya, Dewa Gede Raka and Asrial, Evron and Yudatomo, null and Nabil, Erry	2019	Growth rate of Acropora formosa coral fragments transplanted on different composition of Faba Kerbstone artificial reef	full_search	20	12	3593-3598	Abstract. Khasanah RI, Herawati EY, Hariati AM, Mahmudi M, Sartimbul A, Wiadnya DGR, Asrial E, Yudatomo, Nabil R. 2019. Growth rate of Acropora formosa coral fragments transplanted on different compositions of faba kerbstone artificial reef. Biodiversitas 20: 3593-3598. A counter measure and an alternative technique to reduce coral reef destruction is through transplantation, which requires the r…	10.13057/biodiv/d201218	https://lens.org/056-719-253-000-439 and https://smujo.id/biodiv/article/download/4603/3533
111	12681738	18863	JOUR	Fadli, Nur	2009	Growth rate of Acropora formosa fragments that transplanted on artificial substrate made from coral rubble	full_search	10	4	181-186	Coral reefs play an important physiological and ecological role in coastal ecosystems such as providing natural breakwatersthat protect shorelines and human settlements from waves and storm. Corals killed by tsunami, waves and storms are often degraded into rubble. This rubble is dynamic, easily shifted by currents and storms, which effectively forms â€˜â€˜killing fieldsâ€™â€™ forcoral juveniles,…	10.13057/biodiv/d100404	https://lens.org/124-702-337-494-687 and https://smujo.id/biodiv/article/download/288/307
112	12681731	12411	CPAPER	Xin, L. H. and Hyde, J. and Cob, Z. C. and Adzis, K. A. A.	2013	Growth study of branching coral Acropora formosa between natural reef habitats and in situ coral nurseries	full_search	1571	NA	505-511	Being a common reef building coral in Malaysian waters, growth of Acropora Formosa in natural reef habitat and coral nursery condition had been studied in aspects of extension growth, survival and proto- branch generation. The study sites took place at two separate islands with different environment conditions. In this study, A. formosa samples of natural reefs at Pangkor Island turbid waters rec…	10.1063/1.4858705	https://lens.org/096-835-970-444-015 and https://watermark.silverchair.com/505_1_online.pdf?token=AQECAHi208BE49Ooan9kkhW_Ercy7Dm3ZL_9Cf3qfKAc485ysgAABVswggVXBgkqhkiG9w0BBwagggVIMIIFRAIBADCCBT0GCSqGSIb3DQEHATAeBglghkgBZQMEAS4wEQQMmFEvf9uUuMebpZrRAgEQgIIFDiYMx5tVJF1Fz6uNJbRp9KVVx4ox7AXyDGQPiPEJmO7TeQZgKQmSqII5w8Id6G3a2VRSzH26jYXSTrYL546sf5Tw_C5izuZLAG2pklhJGIpW30K42LOgQE2FYE2pHrHXQlO4jLc7aaQhH1tzj…
113	12681606	654	JOUR	Biggs, Brendan C.	2013	Harnessing natural recovery processes to improve restoration outcomes: An experimental assessment of sponge-mediated coral reef restoration	full_search	8	6	e64945	BACKGROUND: Restoration is increasingly implemented to reestablish habitat structure and function following physical anthropogenic disturbance, but scientific knowledge of effectiveness of methods lags behind demand for guidelines. On coral reefs, recovery is largely dependent on coral reestablishment, and substratum stability is critical to the survival of coral fragments and recruits. Concrete …	10.1371/journal.pone.0064945	https://app.dimensions.ai/details/publication/pub.1030480854 and https://journals.plos.org/plosone/article/file?id=10.1371/journal.pone.0064945&type=printable
114	12681474	613	JOUR	Wen, Colin Kuo-Chang and Chen, Kao-Song and Hsieh, Hernyi Justin and Hsu, Chia-Min and Chen, Chaolun Allen	2013	High coral cover and subsequent high fish richness on mature breakwaters in Taiwan	full_search	72	1	55-63	Breakwaters are widely used in coastal development. Breakwaters can alter habitats by undermining shallow coastal ecosystems, especially coral reefs. However, recent studies indicate that mature breakwaters can have well-developed corals and coral-associated fishes. Breakwaters with colonized corals may act as surrogates of natural coral reefs against the global coral crisis. Here, we examined th…	10.1016/j.marpolbul.2013.04.031	https://app.dimensions.ai/details/publication/pub.1049410373 and https://www.sciencedirect.com/science/article/pii/S0025326X13002270?via%3Dihub
115	12680776	4767	CPAPER	Ampou, E. E. and Hutasoit, P. and Janetski, N. and Yusuf, S. and Damar, A. and Petta, C. and Hutahaean, A. A.	2019	Implementation of coral propagation for coral reef garden in Nusa Dua, Bali	full_search	370	NA	12080	MARRS ( Mars Assisted Reef Restoration System ) is an artificial reef method that resembles spider webs and has been implemented in several regions of Indonesia, including Samuh beach, Nusa Dua, Bali. Since July - October 2018, 761 MARRS units, supporting a total of ± 10,600 coral fragments, have been installed. The aim of this research is to provide an initial investigation into establishing a m…	10.1088/1755-1315/370/1/012080	https://iopscience.iop.org/article/10.1088/1755-1315/370/1/012080
116	12680698	11985	JOUR	Tanaya, Toko and Kinjo, Nobuyuki and Okada, Wataru and Yasuda, Masato and Kuwae, Tomohiro	2021	Improvement of the coral growth and cost-effectiveness of hybrid infrastructure by an innovative breakwater design in Naha Port, Okinawa, Japan	full_search	63	3	248-262	Hybrid infrastructure combining gray and green infrastructure should be more cost-effective than gray infrastructure; however, its cost-effectiveness and cost-effective methods for its construction are not clear. Here we used pro-environment breakwaters, having the original breakwater function of wave attenuation along with the additional function of providing marine-life habitats, as a model for…	10.1080/21664250.2021.1889823	https://app.dimensions.ai/details/publication/pub.1135852441 and https://www.tandfonline.com/doi/pdf/10.1080/21664250.2021.1889823
117	12680617	4188	JOUR	Samidon, Munandar and Razi, Nanda Muhammad and Agustiar, Muhammad and Harahap, Puad Batari and Najmi, Nurul and Bahri, Samsul and Liu, Shang Yin Vanson	2022	In-situ electro-stimulation enhanced branching but not massive scleractinian coral growth	full_search	9	NA	917360	Calcium carbonate (CaCO3) is the main component of the skeleton of scleractinian corals and is a preferable substrate for attachment and growth. An electro-stimulation method based on the electrolysis of seawater, which generates calcium and magnesium minerals as a crystalline coating over artificial metal structures, was used to boost coral growth during the 1970s. Few studies have attempted to …	10.3389/fmars.2022.917360	https://lens.org/013-376-167-479-912
118	12680484	12469	JOUR	Romatzki, S. B. C.	2014	Influence of electrical fields on the performance of Acropora coral transplants on two different designs of structures	full_search	10	5	449-459	A method for reef rehabilitation is based on mineral accretion using an electrical field to stimulate the growth and survival of transplanted coral fragments. The present study aimed to examine the impacts of exposure to an electrical field on fragments of two transplanted Acropora species. Two independently performed experimental set-ups were used to assess fragment survival and linear skeletal …	10.1080/17451000.2013.814794	https://login.proxy.lib.duke.edu/login?url=https://www.proquest.com/scholarly-journals/influence-electrical-fields-on-performance/docview/1512330674/se-2?accountid=10598 and https://www-tandfonline-com.proxy.lib.duke.edu/doi/pdf/10.1080/17451000.2013.814794
119	12680474	13471	JOUR	Sam, S. Q. and Ng, C. S. L. and Kikuzawa, Y. P. and Toh, T. C. and Sim, W. T. and Chou, L. M.	2021	Influence of fragment size on post transplantation growth and survival of domed scleractinian corals	full_search	17	4	327-340	Coral transplantation helps to reinstate coral cover in degraded reefs, but the general success of this approach is hampered by limited understanding of how coral-fragment size affects growth and survival of transplants of non-branching species. In this study, we compared the effects of three size classes of coral fragments (small: 2-4cm, medium: 5-7cm and large: 9-11cm) on the post-transplantati…	10.1080/17451000.2021.1957934	https://app.dimensions.ai/details/publication/pub.1140555402 and https://www-tandfonline-com.proxy.lib.duke.edu/doi/pdf/10.1080/17451000.2021.1957934
120	12680450	16791	JOUR	Chavanich, Suchana and Ussavauschariyakul, Siriwan and Viyakarn, Voranop and Fujita, Toshihiko	2013	Influence of mineral accretion induced by electric current on the settlement and growth of the scleractinian coral Pocillopora damicornis (Cnidaria, Anthozoa, Hexacorallia)	full_search	38	2	89-94	The effect of mineral accretion induced by electric current on settlement, growth, and survival of planula larvae and juvenile corals of Pocillopora damicornis was examined by both laboratory and field experiments. The laboratory experiment showed that the numbers of larvae settling on tiles with coralline algae and steel plates encrusted with limestone under no electric current condition were hi…	10.14203/mri.v38i2.60	https://lens.org/054-891-007-234-469 and https://mri.lipi.go.id/index.php/MRI/article/download/60/pdf_29
121	12680375	4226	JOUR	Schuhmacher, H.	1977	Initial phases in reef development, studied at artificial reef types off Eilat,(Red Sea)	full_search	30	1-4	400-411	The initial steps in the formation of a coral reef (as distinct from the enlarging of an already existing reef) have been observed at block moles off Eilat (Red Sea). Within a period of 11 years, thus far four phases can be distinguished: (1) start-phase: rapid and homogeneous colonization by fouling organisms, still indeterminant for the final reef development; (2) preparation-phase: settling of…	10.1007/BF02207850	https://link.springer.com/article/10.1007/BF02207850 and https://link.springer.com/content/pdf/10.1007/BF02207850.pdf and https://hmr.biomedcentral.com/counter/pdf/10.1007/BF02207850.pdf
122	12680372	8213	JOUR	Treeck, Pvan and Schuhmacher, H.	1997	Initial survival of coral nubbins transplanted by a new coral transplantation technology - options for reef rehabilitation	full_search	150	1-3	287-292	A new method of coral transplantation is presented. Electrolysis in seawater induces cathodic accretion of calcium and magnesium minerals on an appropriately formed cathode (made of steel mesh, e.g. chicken wire). In this way new substrate with limestone character can be generated in situ. Coral nubbins inserted into the mesh (cathode) during electrolysis are cemented alive to the new substrate w…	10.3354/meps150287	https://login.proxy.lib.duke.edu/login?url=https://www.proquest.com/scholarly-journals/initial-survival-coral-nubbins-transplanted-new/docview/16327698/se-2 and https://www.int-res.com/articles/meps/150/m150p287.pdf
123	12680102	16945	JOUR	Saleh, Ejria and Kiat, Yap Tzuen and Geng, Chen Nuo and Masidi, Adam Malik and Joseph, Juanita	2020	Inventory of marine fauna on Reef Balls structures of Selingan Island, Sandakan, Sabah, Malaysia	full_search	17	NA	NA	Selingan Island is well known as a turtle sanctuary in Sandakan, Sabah. However, beach erosion has affected both infrastructure and turtle nesting grounds on the island. As one of the solutions, stone revetment and reef ball structures were deployed at the southeast part of the island in 2005 and 2007, respectively. The uneven stony surface of reef ball structures creates tiny pockets of space fo…	10.51200/jtbc.v17i.2663	https://lens.org/059-122-794-819-356 and https://jurcon.ums.edu.my/ojums/index.php/jtbc/article/download/2663/1768
124	12679809	12040	JOUR	Ghiasian, M. and Carrick, J. and Bisson, C. and Haus, B. K. and Baker, A. C. and Lirman, D. and Rhode-Barbarigos, L.	2021	Laboratory quantification of the relative contribution of staghorn coral skeletons to the total wave-energy dissipation provided by an artificial coral reef	full_search	9	9	1007	Coral reefs function as submerged breakwaters providing wave mitigation and flood-reduction benefits for coastal communities. Although the wave-reducing capacity of reefs has been associated with wave breaking and friction, studies quantifying the relative contribution by corals are lacking. To fill this gap, a series of experiments was conducted on a trapezoidal artificial reef model with and wi…	10.3390/jmse9091007	https://lens.org/040-137-533-785-962 and https://mdpi-res.com/d_attachment/jmse/jmse-09-01007/article_deploy/jmse-09-01007.pdf?version=1631684821
125	12679743	9097	JOUR	Williams, S. L. and Sur, C. and Janetski, N. and Hollarsmith, J. A. and Rapi, S. and Barron, L. and Heatwole, S. J. and Yusuf, A. M. and Yusuf, S. and Jompa, J. and Mars, F.	2019	Large-scale coral reef rehabilitation after blast fishing in Indonesia	full_search	27	2	447-456	The severely degraded condition of many coral reefs worldwide calls for active interventions to rehabilitate their physical and biological structure and function, in addition to effective management of fisheries and no-take reserves. Rehabilitation efforts to stabilize reef substratum sufficiently to support coral growth have been limited in size. We documented a large coral reef rehabilitation i…	10.1111/rec.12866	https://www.scopus.com/inward/record.uri?eid=2-s2.0-85053663018&doi=10.1111%2frec.12866&partnerID=40&md5=a2b48b967b1d5911963bca4b07efa92f and https://onlinelibrary.wiley.com/doi/pdf/10.1111/rec.12866
126	12679523	5257	JOUR	Walker, Simon J. and Schlacher, Thomas A.	2014	Limited habitat and conservation value of a young artificial reef	full_search	23	2	433-447	Loss and degradation of natural habitats and their biodiversity may, arguably, be mitigated or compensated through the creation of human-engineered habitats: the underlying conservation tenet is that these artificial habitats compensate for diminished diversity caused by human impacts at local or regional scales. This approach is widely used in the sea by purposefully scuttling ships to create ar…	https://doi.org/10.1007/s10531-013-0611-4	https://login.proxy.lib.duke.edu/login?url=https://www.proquest.com/scholarly-journals/limited-habitat-conservation-value-young/docview/1496887786/se-2?accountid=10598 and https://link-springer-com.proxy.lib.duke.edu/content/pdf/10.1007/s10531-013-0611-4.pdf
127	12679380	12352	JOUR	Raj, Kasparraj Diraviya and Mathews, G. and Edward, Jasper Kamalam Patterson	2020	Long-term benefits of artificial reef modules for reef recovery in gulf of Mannar, Southeast India	full_search	24	5	1-6	The Gulf of Mannar (GoM) in southeastern India, once well known for its rich coral reefs, has been suffering for a long time from the vagaries of unprecedented threats posed by many natural and human-induced factors. The deployment of low-tech, low-cost artificial reef (AR) modules made of ferro-cement near Vaan Island in GoM helped enhance fishery production and enrich biodiversity. These module…	10.1007/s11852-020-00773-5	https://lens.org/038-920-338-334-800 and https://link-springer-com.proxy.lib.duke.edu/content/pdf/10.1007/s11852-020-00773-5.pdf
128	12679361	1961	JOUR	Sabater, Marlowe G. and Yap, Helen T.	2004	Long-term effects of induced mineral accretion on growth, survival and corallite properties of Porites cylindrica Dana	full_search	311	2	355-374	The mineral accretion technology involves the accumulation of dissolved mineral ions within the vicinity of underwater electrodes and their deposition via electrochemical processes onto the positive electrode forming a natural substrate. Branches of Porites cylindrica were reared under the presence of mineral accretion (treated nubbins), without mineral accretion (untreated), and under undisturbe…	10.1016/j.jembe.2004.05.013	https://app.dimensions.ai/details/publication/pub.1011076632 and https://www.sciencedirect.com/science/article/pii/S0022098104003181?via%3Dihub
129	12679020	9878	JOUR	Friedlander, Alan M. and Ballesteros, Enric and Fay, Mike and Sala, Enric	2014	Marine communities on oil platforms in Gabon, West Africa: High biodiversity oases in a low biodiversity environment	full_search	9	8	e103709	The marine biodiversity of Gabon, West Africa has not been well studied and is largely unknown. Our examination of marine communities associated with oil platforms in Gabon is the first scientific investigation of these structures and highlights the unique ecosystems associated with them. A number of species previously unknown to Gabonese waters were recorded during our surveys on these platforms…	10.1371/journal.pone.0103709	https://lens.org/031-495-245-414-941 and https://journals.plos.org/plosone/article/file?id=10.1371/journal.pone.0103709&type=printable
130	12678985	18521	JOUR	Strong, J. A. and Wardell, C. and Haïssoune, A. and Jones, A. L. and Coals, L.	2022	Marine habitat mapping to support the use of conservation and anti-trawl structures in Kep Province, Cambodia	full_search	80	8	2197–2209	The marine habitats within the Kep Archipelago, Cambodia, support species of conservation importance and commercial value. Despite the area being designated a Marine Fisheries Management Area (equivalent to a Marine Protected Area locally), illegal trawling has continued to damage vulnerable habitats within the region. To augment the protection of the designated area, Conservation and Anti Trawl …	10.1093/icesjms/fsac001	https://lens.org/110-501-630-858-495 and https://watermark.silverchair.com/fsac001.pdf?token=AQECAHi208BE49Ooan9kkhW_Ercy7Dm3ZL_9Cf3qfKAc485ysgAAA4UwggOBBgkqhkiG9w0BBwagggNyMIIDbgIBADCCA2cGCSqGSIb3DQEHATAeBglghkgBZQMEAS4wEQQM3z1ySlUsFPNMCaHZAgEQgIIDOA0K790IW4l5VnC77bgyTlpjV_nIgbZEXhurXBNcF0OPMTzsmWmynLbTPZIPKEUcrQ90B7omWwSIe69FSBnycxOWyWBz3CondYTLqy1FlVitCExQYMPpADpHb8IEndr8UttVOjwcz3DOL62sVo7NyP…
131	12678913	5232	JOUR	Horoszowski-Fridman, Yael B. and Brethes, Jean-Claude and Rahmani, Nathaeele and Rinkevich, Baruch	2015	Marine silviculture: Incorporating ecosystem engineering properties into reef restoration acts	full_search	82	NA	201-213	In the gardening approach for reef restoration, coral stocks are farmed in underwater nurseries (phase I) prior to their transplantation onto degraded reefs (phase II). The phase I aspects were already evaluated in the literature, but very little is known about the phase II outcomes. Assessing phase II feasibility, we transplanted 554 nursery-farmed colonies of two branching species (Stylophora p…	https://doi.org/10.1016/j.ecoleng.2015.04.104	https://login.proxy.lib.duke.edu/login?url=https://www.proquest.com/scholarly-journals/marine-silviculture-incorporating-ecosystem/docview/1712560372/se-2?accountid=10598 and https://www.sciencedirect.com/science/article/pii/S0925857415002189?via%3Dihub
132	12678666	13644	JOUR	Nozawa, Y.	2008	Micro-crevice structure enhances coral spat survivorship	full_search	367	2	127-130	This study examined effects of microstructure (hereafter termed "micro-crevices") on the surface of settlement substrata, which provides refuge for minute coral spats from grazing and, hence, could enhance coral spat survivorship. Survival of coral spats settling on plain tile-surfaces or in artificially-made micro-crevices on the tile-surfaces were monitored in situ using three scleractinian cor…	10.1016/j.jembe.2008.09.004	https://www.scopus.com/inward/record.uri?eid=2-s2.0-56249145973&doi=10.1016%2fj.jembe.2008.09.004&partnerID=40&md5=81347f31be70de44068e0719c6c73485 and https://www.sciencedirect.com/science/article/pii/S0022098108004395?via%3Dihub
133	12678539	12140	JOUR	Levy, G. and Shaish, L. and Haim, A. and Rinkevich, B.	2010	Mid-water rope nursery Testing design and performance of a novel reef restoration instrument	full_search	36	4	560-569	Fast degradation of coral reefs worldwide has promoted the exploitation of active restoration instruments, one of which is the 'gardening concept'. This concept comprises two phases: (1) establishing in situ coral nurseries for rearing large numbers of coral fragments: (2) their transplantation onto denuded reefs. This study tested the design and performance of a novel mid-water floating nursery …	10.1016/j.ecoleng.2009.12.003	https://www.scopus.com/inward/record.uri?eid=2-s2.0-77249143999&doi=10.1016%2fj.ecoleng.2009.12.003&partnerID=40&md5=b5c5bb4f935a68a97053c4e4947c79cb and https://www.sciencedirect.com/science/article/pii/S0925857409003498?via%3Dihub
134	12678339	18297	JOUR	Mendoza, Edgar and Ríos, Ana and Mariño-Tapia, Ismael and Silva, Rodolfo	2019	Modular coral shaped artificial reefs acting as beach protection barriers	full_search	NA	NA	989-997	Beach protection is rapidly turning into a multidisciplinary field in which physical, environmental and socioeconomic aspects acquire similar weights in the design and decision making processes. The final protection strategy (nature-based, engineered ecosystems, soft engineering or ecologically enhanced hard infrastructure) depends on several factors: an accurate diagnosis of the coastal problem,…	10.18451/978-3-939230-64-9_099	https://lens.org/102-039-083-529-969
135	12678306	12571	JOUR	Rubin, E. T. and Enochs, I. C. and Foord, C. and Mayfield, A. B. and Kolodziej, G. and Basden, I. and Manzello, D. P.	2021	Molecular mechanisms of coral persistence within highly urbanized locations in the Port of Miami, Florida	full_search	8	NA	695236	Healthy coral communities can be found on artificial structures (concrete walls and riprap) within the Port of Miami (PoM), Florida. These communities feature an unusually high abundance of brain corals, which have almost entirely vanished from nearby offshore reefs. These corals appear to be thriving in very low-quality waters influenced by dense ship and boat traffic, dredging, and numerous res…	10.3389/fmars.2021.695236	https://app.dimensions.ai/details/publication/pub.1139802146
136	12678017	928	JOUR	Suzuki, Go and Kai, Sayaka and Yamashita, Hiroshi and Suzuki, Kiyoshi and Iehisa, Yukihiro and Hayashibara, Takeshi	2011	Narrower grid structure of artificial reef enhances initial survival of in situ settled coral	full_search	62	12	2803-2812	The initial factors that cause a decline in the survival of in situ settled corals remain poorly understood. In this study, we demonstrated through field experiments that the design of artificial grid plates may influence the initial survival of Acropora corals, with narrower grids being the most effective. In fact, grid plates with a 2.5-cm mesh presented the highest recorded survival rate (14%)…	10.1016/j.marpolbul.2011.08.050	https://app.dimensions.ai/details/publication/pub.1044458410 and https://www.sciencedirect.com/science/article/pii/S0025326X11004747?via%3Dihub
137	12677865	7193	JOUR	Viyakarn, V. and Chavanich, S. and Raksasab, C. and Loyjiw, T.	2009	New coral community on a breakwater in Thailand	full_search	28	2	427	In 1995, an 800 m long breakwater, composed of granite rocks (sizes between 1 and 8 m3), was constructed to create a new military harbor at the Royal Thai Navy, Sattahip, Chonburi Province, Thailand (Fig. 1). Prior to construction, most corals were transplanted from the area to other islands, which were located ~1.2 km southwest of the breakwater.	https://doi.org/10.1007/s00338-008-0453-9	https://login.proxy.lib.duke.edu/login?url=https://www.proquest.com/scholarly-journals/new-coral-community-on-breakwater-thailand/docview/21265603/se-2 and https://link.springer.com/content/pdf/10.1007/s00338-008-0453-9.pdf
138	12677779	14147	JOUR	Chamberland, V. F. and Petersen, D. and Guest, J. R. and Petersen, U. and Brittsan, M. and Vermeij, M. J. A.	2017	New seeding approach reduces costs and time to outplant sexually propagated corals for reef restoration	full_search	7	1	18076-18076	The use of sexually propagated corals is gaining popularity as an approach for reef restoration. However, manually attaching substrates with recently settled corals to the reef using binding materials is both time-consuming and expensive, limiting the use of this technique to small spatial scales. We present a novel approach whereby young corals are 'seeded' on the reef without the need for manua…	10.1038/s41598-017-17555-z	https://www.scopus.com/inward/record.uri?eid=2-s2.0-85039155839&doi=10.1038%2fs41598-017-17555-z&partnerID=40&md5=0d118ff8b112e4ad6d7acee530e5c916 and https://www.nature.com/articles/s41598-017-17555-z.pdf
139	12677560	10516	CONF	Kawasaki, K. and Kiku, M. and Sasada, Y.	2008	Numerical and experimental study on wave deformation and overtopping around vertical seawall in coral reef sea area	full_search	NA	NA	698-705	The main purpose of this study is to investigate wave deformation over a coral reef and wave overtopping characteristics around a vertical seawall by carrying out hydraulic model experiments and numerical computations with a two-dimensional numerical wave flume based on a VOF method 'CADMAS-SURF', The comparison of the numerical and experimental results reveals that the CADMAS-SURF can reproduce …	NA	https://www.scopus.com/inward/record.uri?eid=2-s2.0-58449124092&partnerID=40&md5=0a6513a14efca701dd4953c8357e4297
140	12677264	17245	JOUR	Bedoya, Monica Andrea and Tobón, Jorge Iván and Herrera, Tatiana Correa and Rendón, Juan Diego Correa	2014	An opportunity for environmental conservation: Evaluation of test material for construction of artificial reefs modules trainers made of ecological concrete	full_search	600	NA	606-614	As a result of the degradation of coral reefs around the world and given that conservation efforts alone are not enough, artificial reefs have been proposed as a tool for the conservation of these ecosystems and recovery. As part of an initiative to develop modules forming artificial reefs made of concrete to promote the ecological conservation of the biodiversity of the Colombian Caribbean, this…	10.4028/www.scientific.net/kem.600.606	https://lens.org/067-989-573-396-806 and https://www.scientific.net/KEM.600.606
141	12676847	12629	JOUR	Jayanthi, M. and Edward, J. K. P. and Malleshappa, H. and Asir, N. G. G. and Mathews, G. and Raj, K. D. and Bilgi, D. S. and Kumar, T. K. A. and Sannasiraj, S. A.	2020	Perforated trapezoidal artificial reefs can augment the benefits of restoration of island and its marine ecosystem	full_search	28	1	233-243	The Gulf of Mannar (GoM) is located along the southeast coast of India. It has a chain of 21 low-lying uninhabited islands extending from Rameswaram to Tuticorin. These islands are endowed with coral reefs, beds of seagrasses, and other associated marine life. Growing human population has led to accelerated coral mining and destructive fishing practices and this has brought about changes in the b…	10.1111/rec.13041	https://www.scopus.com/inward/record.uri?eid=2-s2.0-85075437871&doi=10.1111%2frec.13041&partnerID=40&md5=bbcb60e8af8f603c3357b6e3130b3b15 and https://onlinelibrary.wiley.com/doi/pdf/10.1111/rec.13041
142	12676844	4855	JOUR	Baria‐Rodriguez, Maria Vanessa and Cruz, Dexter W. and Dizon, Romeo M. and Yap, Helen T. and Villanueva, Ronald D.	2019	Performance and cost‐effectiveness of sexually produced Acropora granulosa juveniles compared with asexually generated coral fragments in restoring degraded reef areas	full_search	29	6	891-900	NA	10.1002/aqc.3132	https://onlinelibrary.wiley.com/doi/10.1002/aqc.3132 and https://onlinelibrary.wiley.com/doi/pdf/10.1002/aqc.3132
143	12676835	15162	JOUR	Zheng, X. Q. and Li, Y. C. and Liang, J. L. and Lin, R. C. and Wang, D. R.	2021	Performance of ecological restoration in an impaired coral reef in the Wuzhizhou Island, Sanya, China	full_search	39	1	135-147	Coral restoration is becoming popular to help restoring degraded coral reefs. However, few studies have tried to monitor the long-term recovery of coral reefs, which makes it difficult to assess the performance of the restoration. We monitored the growth of three transplanted Acropora corals and naturally-attached Pocillopora damicornis on artificial reefs (ARs) from October 2014 to September 201…	10.1007/s00343-020-9253-z	https://login.proxy.lib.duke.edu/login?url=https://www.proquest.com/scholarly-journals/performance-ecological-restoration-impaired-coral/docview/2500467057/se-2?accountid=10598 and https://link-springer-com.proxy.lib.duke.edu/content/pdf/10.1007/s00343-020-9253-z.pdf
144	12676833	11343	JOUR	Leonard, Camille and Hédouin, Laetitia and Lacorne, Margaux C. and Dalle, Julien and Lapinski, Matthieu and Blanc, Philippe and Nugues, Maggy M.	2022	Performance of innovative materials as recruitment substrates for coral restoration	full_search	30	7	NA	Artificial reefs and, more recently, ecoengineering are frequently advocated as possible tools to counteract the loss of tropical coral reefs worldwide. Despite increasing availability of novel materials, there is limited understanding of how different materials and their physical and chemical properties can influence coral recruitment success and early benthic community development. This study i…	10.1111/rec.13625	https://lens.org/036-590-316-467-432 and https://onlinelibrary.wiley.com/doi/pdf/10.1111/rec.13625
145	12676785	10247	JOUR	Godefroid, Mathilde and Todinanahary, Gildas and Dubois, Philippe and Eeckhaut, Igor and Sturaro, Nicolas and Lepoint, Gilles and Terrana, Lucas	2021	Perspectives on working underwater with black coral nubbins (Cnidaria: Antipatharia): The case of Cirrhipathes anguina (Dana, 1846)	full_search	545	NA	151645	In order to test the feasibility of transplantation of the whip black coral species Cirrhipathes anguina (Dana, 1846) from Madagascar, transplants were installed on cultivation tables in two sites (the North Pass and the Grande Vasque) characterized by distinct environmental conditions. Following transplantation, the transplants were followed for short-term (20 days) healing capacities and medium…	10.1016/j.jembe.2021.151645	https://lens.org/032-997-310-698-060 and https://www.sciencedirect.com/science/article/pii/S0022098121001350?via%3Dihub
146	12676759	10510	JOUR	Work, T. M. and Aeby, G. S. and Maragos, J. E.	2008	Phase shift from a coral to a corallimorph-dominated reef associated with a shipwreck on Palmyra atoll	full_search	3	8	2989-2989	Coral reefs can undergo relatively rapid changes in the dominant biota, a phenomenon referred to as phase shift. Various reasons have been proposed to explain this phenomenon including increased human disturbance, pollution, or changes in coral reef biota that serve a major ecological function such as depletion of grazers. However, pinpointing the actual factors potentially responsible can be pro…	10.1371/journal.pone.0002989	https://www.scopus.com/inward/record.uri?eid=2-s2.0-52149097571&doi=10.1371%2fjournal.pone.0002989&partnerID=40&md5=d07532f8023e4d42ba219588087bb29e and https://journals.plos.org/plosone/article/file?id=10.1371/journal.pone.0002989&type=printable
147	12676591	5797	JOUR	Latynov, Y. Y.	1992	Pioneer settlements of reef-building corals on pile piers of oil-drilling platforms in the South China Sea	full_search	17	3	NA	Coral settlements on piles of oil-drilling platforms rigged up in the South China Sea from 1984 to 1988 were investigated. The composition and structure of the settlements of 11 species of corals were determined. The biogenic substrate, which had formed over two years on the metal tubes of the piers and comprised mainly bivalve mollusks and barnacles, caused the beginning of the third phase of su…	NA	https://login.proxy.lib.duke.edu/login?url=https://www.proquest.com/scholarly-journals/pioneer-settlements-reef-building-corals-on-pile/docview/15680075/se-2?accountid=10598
148	12676577	12668	JOUR	Hong, S. and Baek, S. and Kim, Y. and Lee, J. and Prasetyo, A. and Kim, W. and Kwon, S.	2021	Planar Installation Characteristics of Crown Depth-Variable Artificial Coral Reef on Improving Coastal Resilience: A 3D Large-Scale Experiment	full_search	13	11	1526	Coastal resilience has received significant attention for managing beach erosion issues. We introduced flexible artificial coral reef (ACR) structures to diminish coastal erosion, but planar installation effects should be considered to evaluate the feasibility of coastline maintenance. In this study, we conducted a three-dimensional large-scale experiment to investigate the characteristics of pla…	10.3390/w13111526	https://lens.org/125-035-023-270-12X and https://mdpi-res.com/d_attachment/water/water-13-01526/article_deploy/water-13-01526-v5.pdf?version=1624618721
149	12676537	10053	JOUR	Combillet, Lisa and Fabregat-Malé, Sònia and Mena, Sebastián and Marín-Moraga, José Andrés and Gutierrez, Monica and Alvarado, Juan José	2022	Pocillopora spp. growth analysis on restoration structures in an Eastern Tropical Pacific upwelling area	full_search	10	NA	e13248	Coral reefs in Culebra Bay (North Pacific of Costa Rica) are threatened by multiple anthropogenic disturbances including global warming, overfishing, eutrophication, and invasive species outbreaks. It is possible to assist their recovery by implementing ecological restoration techniques. This study used artificial hexagonal steel structures, called "spiders" to compare growth of Pocillopora spp. …	10.7717/peerj.13248	https://lens.org/032-333-243-060-494 and https://www.ncbi.nlm.nih.gov/pmc/articles/PMC9233897/pdf/peerj-10-13248.pdf
150	12676396	13303	JOUR	Antink, M. M. H. and Ropke, L. and Bartels, J. and Soltmann, C. and Kunzmann, A. and Rezwan, K. and Kroll, S.	2018	Porous ceramics with tailored pore size and morphology as substrates for coral larval settlement	full_search	44	14	16561-16571	The growing demand for stony corals as ornamental aquarium animals requires defined aquacultural breeding strategies. For the sexual propagation of corals, material substrates are needed, that attract larvae and support their settlement and development. In this study, five types of highly porous ceramic materials were developed following the example of coral skeleton. The applicability of these s…	10.1016/j.ceramint.2018.06.078	https://app.dimensions.ai/details/publication/pub.1104610052 and https://www.sciencedirect.com/science/article/pii/S0272884218315049?via%3Dihub
151	12676329	216	JOUR	Hamizan, Y. Muhammad and Shahbudin, Saad and Hadry, N. Noor Faizul and Mahfuzah, Y. and Rafindde, R. and Akmal, K. Mohd Fikri and Husaini, R. Mohd	2015	The potential of artificial live rock as subtrate for coral spat and epibenthic organisms	full_search	77	25	25-29	Over-exploitation on natural live rock promotes the degradation of ocean ecosystem. This concern has been raised since harvesting may reduce the density of marine ornamentals and degrade marine habitat quality. This study aims to develop artificial live rocks (ALR) that potentially to be used as one of the alternatives to reduce the overharvesting activity toward natural live rocks. The study was…	10.11113/jt.v77.6732	https://lens.org/000-202-363-187-333 and https://journals.utm.my/jurnalteknologi/article/download/6732/4690
152	12676163	5378	JOUR	Loh, Tse-Lynn and Tanzil, J. T. I. and Chou, L. M.	2006	Preliminary study of community development and scleractinian recruitment on fibreglass artificial reef units in the sedimented waters of Singapore	full_search	16	1	61-76	1. Fibreglass was used to make specially designed reef enhancement units (REUs) for three reef sites in Singapore. Units were established in areas measuring approximately 20 X 50 m. 2. The units are compact and light enough to be deployed from small boats by scuba divers, and are suitable for shallow reefs with limited visibility. 3. The design of the REUs precludes excessive sediment build-up on…	https://doi.org/10.1002/aqc.701	https://login.proxy.lib.duke.edu/login?url=https://www.proquest.com/scholarly-journals/preliminary-study-community-development/docview/20158041/se-2?accountid=10598 and https://onlinelibrary.wiley.com/doi/pdf/10.1002/aqc.701
153	12676162	7119	JOUR	Fadli, Nur and Kunzmann, Andreas and von Jutarzenka, Karen and Rudi, Edi and Muchlisin, Zainal A.	2013	A preliminary study of corals recruitment using coral rubbles substrate in Seribu Island waters, Indonesia	full_search	6	3	246-252	Coral recruitment is important in natural recovery and coral rehabilitation program. Here, we tested the coral rubbles as substrate for coral recruitment. The study was conducted on the first week of September 2007 until the second week of January 2008 in Panggang Island, Seribu Islands, Indonesia. The results showed that the recruited coral were settled on the substrate in both depths (6 and 10 …	NA	https://login.proxy.lib.duke.edu/login?url=https://www.proquest.com/scholarly-journals/preliminary-study-corals-recruitment-using-coral/docview/2058587969/se-2?accountid=10598
154	12675677	6625	JOUR	Ng, Chin Soon Lionel and Chou, Loke Ming	2014	Rearing juvenile 'corals of opportunity' in in situ nurseries - A reef rehabilitation approach for sediment-impacted environments	full_search	10	8	833-838	Scleractinians which have recruited on unstable substrates could function as a source of 'corals of opportunity' (COP). This study investigated the rearing of juvenile 'corals of opportunity' in an in situ coral nursery to assist in the rehabilitation of reefs in sedimented environments. Juvenile COPs of Pectinia paeonia (n = 71) and Pachyseris speciosa (n = 45) were collected from coral reefs in…	https://doi.org/10.1080/17451000.2013.853124	https://login.proxy.lib.duke.edu/login?url=https://www.proquest.com/scholarly-journals/rearing-juvenile-corals-opportunity-situ/docview/1534829638/se-2?accountid=10598 and https://www-tandfonline-com.proxy.lib.duke.edu/doi/pdf/10.1080/17451000.2013.853124
155	12675669	11851	JOUR	Fox, H. E. and Harris, J. L. and Darling, E. S. and Ahmadia, G. N. and Estradivari and Razak, T. B.	2019	Rebuilding coral reefs: success (and failure) 16 years after low-cost, low-tech restoration	full_search	27	4	862-869	Calls for coral reef restoration are increasing amidst continued declines, yet we know little about long-term outcomes and conditions that lead to successful coral recovery. Here, we report on one of the longest monitoring studies following 16 years of large-scale, "low-tech" experimental reef rehabilitation on rubble fields created by chronic blast fishing in Komodo National Park, Indonesia. Aft…	10.1111/rec.12935	https://www.scopus.com/inward/record.uri?eid=2-s2.0-85062945981&doi=10.1111%2frec.12935&partnerID=40&md5=e39206a2a3cae3afe81918e8974176a6 and https://onlinelibrary.wiley.com/doi/pdf/10.1111/rec.12935
156	12675518	12068	JOUR	Jones, D. A. and Nithyanandan, M.	2013	Recruitment of marine biota onto hard and soft artificially created subtidal habitats in Sabah Al-Ahmad Sea City, Kuwait	full_search	72	2	351-356	Remediation of coastal habitats from impacts such as dredging and excavation in Gulf coastal waters is hampered by a lack of information on natural recolonisation rates and recruitment patterns of subtidal biota. For soft substrate habitats recovery information is only available for severely polluted sites where recovery takes many years (Jones et al., 2008). Construction of the Sabah Al-Ahmad Se…	10.1016/j.marpolbul.2012.11.001	https://www.scopus.com/inward/record.uri?eid=2-s2.0-84880330034&doi=10.1016%2fj.marpolbul.2012.11.001&partnerID=40&md5=42f4cf89e039b5754a640b51b02fcbd7 and https://www.sciencedirect.com/science/article/pii/S0025326X12005206?via%3Dihub
157	12675440	5251	JOUR	Lane, David J. W. and Lim, Geraldine P. C.	2014	Reef corals in a high sedimentation environment on the 'Mainland' coast of Brunei, Northwest Borneo	full_search	15	Supplement	166-171	The South China Sea coast of Brunei is located near the edge of the Sunda shelf with deep water offshore and very few islands, but numerous submerged bank reefs on the shelf. The inshore coastal waters of this part of northwest Borneo, like much of the shallow Sunda shelf waters of the rest of this large island, are affected by high river runoff and associated plumes of suspended particulates. Co…	https://doi.org/10.3755/galaxea.15.166	https://login.proxy.lib.duke.edu/login?url=https://www.proquest.com/scholarly-journals/reef-corals-high-sedimentation-environment-on/docview/1551621446/se-2?accountid=10598 and https://www.jstage.jst.go.jp/article/galaxea/15/Supplement/15_166/_pdf
158	12675433	17280	JOUR	Munasik, null and Sugiyanto, null and Sugianto, Denny Nugroho and Sabdono, Agus	2018	Reef development on artificial patch reefs in shallow water of Panjang Island, Central Java	full_search	116	1	12095	Reef restoration methods are generally developed by propagation of coral fragments, coral recruits and provide substrate for coral attachment using artificial reefs (ARs). ARs have been widely applied as a tool for reef restoration in degraded natural reefs. Successful of coral restoration is determined by reef development such as increasing coral biomass, natural of coral recruits and fauna asso…	10.1088/1755-1315/116/1/012095	https://lens.org/069-017-383-714-275
159	12675301	4893	JOUR	Schopmeyer, Stephanie A. and Lirman, Diego and Bartels, Erich and Gilliam, David S. and Goergen, Elizabeth A. and Griffin, Sean P. and Johnson, Meaghan E. and Lustic, Caitlin and Maxwell, Kerry and Walter, Cory S.	2017	Regional restoration benchmarks for Acropora cervicornis	full_search	36	4	1047-1057	Coral gardening plays an important role in the recovery of depleted populations of threatened Acropora cervicornis in the Caribbean. Over the past decade, high survival coupled with fast growth of in situ nursery corals have allowed practitioners to create healthy and genotypically diverse nursery stocks. Currently, thousands of corals are propagated and outplanted onto degraded reefs on a yearly…	10.1007/s00338-017-1596-3	http://link.springer.com/10.1007/s00338-017-1596-3 and https://link.springer.com/content/pdf/10.1007/s00338-017-1596-3.pdf
160	12674943	5908	JOUR	Tortolero-Langarica, J. J. A. and Cupul-Magana, A. L. and Rodriguez-Troncoso, A. P.	2014	Restoration of a degraded coral reef using a natural remediation process: A case study from a Central Mexican Pacific National Park	full_search	96	NA	12-19	Facing the worldwide coral degradation, active restorations are moving toward improving techniques to maintain coral coverage. Transplant methods have been used to restore coral reef areas that were completely degraded; however restoration is not commonly employed at coral reefs with evident loss that may jeopardize the maintenance of the community. In this study the re-attachment concept using t…	https://doi.org/10.1016/j.ocecoaman.2014.04.020	https://login.proxy.lib.duke.edu/login?url=https://www.proquest.com/scholarly-journals/restoration-degraded-coral-reef-using-natural/docview/1627958337/se-2?accountid=10598 and https://www.sciencedirect.com/science/article/pii/S0964569114001227?via%3Dihub
161	12674933	18465	THES	Bodmer, Max David Vincent	2019	Restoration of the long-spined sea urchin, Diadema antillarum, to Caribbean coral reefs	full_search	NA	NA	NA	Coral reefs are among the most valuable and threatened ecosystems on Earth. Lower species diversity, and subsequently reduced resilience, make Caribbean reefs especially vulnerable to anthropogenic stressors. Overfishing and disease have reduced Caribbean herbivore abundances and their associated compensatory dynamics, leading to a 53% decrease in scleractinian coral cover since the 1970s. The lo…	10.21954/ou.ro.0000e652	https://lens.org/108-141-160-605-857
162	12674704	1978	JOUR	Perkol-Finkel, Shimrit and Benayahu, Yehuda	2009	The role of differential survival patterns in shaping coral communities on neighboring artificial and natural reefs	full_search	369	1	1-7	Understanding the processes that shape artificial reef (AR) communities is critical if these are to be implemented for reef restoration or enhancement purposes. A study of the post-recruitment survival of coral colonies transplanted onto a 19-year-old AR and its adjacent natural reef (NR) was carried out at Eilat (Red Sea) in order to test the hypothesis that differences in benthic communities be…	10.1016/j.jembe.2008.09.016	https://app.dimensions.ai/details/publication/pub.1005239752 and https://www.sciencedirect.com/science/article/pii/S0022098108004826?via%3Dihub
163	12674687	3993	JOUR	Fadli, N. and Campbell, S. J. and Ferguson, K. and Keyse, J. and Rudi, E.	2012	The role of habitat creation in coral reef conservation: a case study from Aceh, Indonesia	full_search	46	4	501-507	We describe the successful creation of new reef habitat on Pulau Weh, Indonesia. Coral cover on artificial reef modules increased from a mean of 24 ± SE 2.4% 1 year after the initial attachment ofAcropora spp. coral fragments to 64 ± SE 4.8% after 3 years. The artificial reefmodules were also rapidly colonized by coral recruits. Recruit densities were 53 ± SE 3.2 m−2 on modules that had been subm…	10.1017/S0030605312000142	https://www.cambridge.org/core/journals/oryx/article/role-of-habitat-creation-in-coral-reef-conservation-a-case-study-from-aceh-indonesia/89E1E6212014368B15EE54EC9144C67D and https://www.academia.edu/download/32773884/Fadli_et_al._Oryx_2012.pdf and https://www.cambridge.org/core/services/aop-cambridge-core/content/view/89E1E6212014368B15EE54EC9144C67D/S0030605312000142a.pdf/div-class-title-the-ro…
164	12674514	9751	JOUR	Rani, M. H. and Saad, S. and Khodzari, M. F. A. and Ramli, R. and Yusof, M. H.	2015	Scleractinian coral recruitment density in coastal water of Balok, Pahang, Malaysia	full_search	77	25	13-18	Study on scleractinian coral recruitment is important in understanding the mechanisms that regulate their population and the resilience of coral reef communities to disturbance. This study aims to investigate temporal recruitment density of scleractinian coral at selected remote area in Balok, Pahang. Two types of settlement plates, which are terra-cotta tiles and artificial reef, were deployed a…	10.11113/jt.v77.6730	https://www.scopus.com/inward/record.uri?eid=2-s2.0-84949810720&doi=10.11113%2fjt.v77.6730&partnerID=40&md5=a437341e14a51ba957b7b00828dac0d0 and https://journals.utm.my/jurnalteknologi/article/download/6730/4456
165	12674503	17953	JOUR	Muzaki, F. K. and Saptarini, D. and Armono, R. H. D. and Setiamarga, D. H. E. and Azizah, I. R. and Aunurohim, null and Pradana, F. E.	2022	Scleractinian recruits on natural and artificial substrates in temporary sediment-challenged coastal water of Bangkalan, Madura Island, Indonesia	full_search	1095	1	12023-12023	Recruitment of coral juveniles could serve as indicator for potential of coral reef recovery and is a critical process in supporting population as well as facilitating recovery after event of disturbance. However, sediments suspended in the water column and settling on to reef surface can negatively influence the distributions and abundances of reef-building corals, including altering the settlem…	10.1088/1755-1315/1095/1/012023	https://lens.org/090-168-511-720-223 and https://iopscience.iop.org/article/10.1088/1755-1315/1095/1/012023/pdf
166	12673987	547	JOUR	Ali, Azizi and Abdullah, Muhammad Ruzi and Safuan, Che Din Mohd and Afiq-Firdaus, Aminudin Muhammad and Bachok, Zainudin and Akhir, Mohd Fadzil Mohd and Latif, Roslan and Muhamad, Azri and Seng, Tan Hock and Roslee, Adina and Ismail, Khaira	2022	Side-scan sonar coupled with scuba diving observation for enhanced monitoring of benthic artificial reefs along the coast of Terengganu, Peninsular Malaysia	full_search	10	9	1309-1309	Since the 1970s, artificial reef (AR) deployment has been one of the common approaches to augment the local production of coastal fish in Malaysia. However, there is a lack of strategy to assess and evaluate the success of pre-deployed AR. Realizing the need for an effective qualitative and quantitative monitoring and evaluation of AR, this study proposes side-scan sonar coupled with scuba diving…	10.3390/jmse10091309	https://lens.org/195-781-868-444-893 and https://mdpi-res.com/d_attachment/jmse/jmse-10-01309/article_deploy/jmse-10-01309.pdf?version=1663305443
167	12673734	4950	JOUR	Thomson, Paul G. and Fowler, Ashley M. and Davis, Andrew R. and Pattiaratchi, Charitha B. and Booth, David J.	2018	Some old movies become classics – a case study determining the scientific value of rov inspection footage on a platform on Australia’s North West Shelf	full_search	5	NA	471	The global oil and gas industry holds a vast archive of Remotely Operated Vehicle (ROV) inspection footage potentially containing useful long-term data on marine biological communities. With the upcoming era of decommissioning of oil and gas structures, it is timely to assess the usefulness of this footage for researching these communities. We used ROV inspection footage to characterize the sessi…	10.3389/fmars.2018.00471	https://www.frontiersin.org/article/10.3389/fmars.2018.00471/full
168	12673487	13620	JOUR	Hata, H. and Hirabayashi, I. and Hamaoka, H. and Mukai, Y. and Omori, K. and Fukami, H.	2013	Species-diverse coral communities on an artificial substrate at a tuna farm in Amami, Japan	full_search	85	NA	45-53	Tuna-farming is expanding worldwide, necessitating the monitoring/managing of its effects on the natural environment. In Japan, tuna-farming is conducted on coral reefs that have been damaged by mass-bleaching events and crown-of-thorns starfish (COTS) outbreaks. This study focused on the coral community on an artificial substrate of tuna-farm to reveal the possible effects of tuna-farming on the…	10.1016/j.marenvres.2012.12.009	https://www.scopus.com/inward/record.uri?eid=2-s2.0-84875365146&doi=10.1016%2fj.marenvres.2012.12.009&partnerID=40&md5=c36b23f27fe6354fcb3434c0603c0b0c and https://www.sciencedirect.com/science/article/pii/S0141113612002279?via%3Dihub
169	12673268	17849	JOUR	Shafir, Shai and van Rijn, Jaap and Rinkevich, Baruch	2006	Steps in the construction of underwater coral nursery, an essential component in reef restoration acts	full_search	149	3	679-687	Many coral reefs worldwide are rapidly declin- ing, but efficient restoration techniques are not yet available. Here, we evaluate methodologies for reef res- toration based on the ''gardening concept''. A floating mid-water prototype nursery was placed at 6 m depth (14 m above sea-bottom) within the nutrient-enriched environment of a fish farm (Eilat, Red Sea). Ten colonies from five branching co…	10.1007/s00227-005-0236-6	https://lens.org/086-972-273-790-148 and https://link.springer.com/content/pdf/10.1007/s00227-005-0236-6.pdf
170	12673224	4026	JOUR	Epstein, N. and Bak, R. P. M. and Rinkevich, B.	2001	Strategies for gardening denuded coral reef areas: the applicability of using different types of coral material for reef restoration	full_search	9	4	432-442	Recreational and other human activities degrade coral reefs worldwide to a point where efficient restoration techniques are needed. Here we tested several strategies for gardening denuded reefs. The gardening concept consists of in situ or ex situ mariculture of coral recruits, followed by their transplantation into degraded reef sites. In situ nurseries were established in Eilat’s (Northern Red …	10.1046/j.1526-100X.2001.94012.x	https://onlinelibrary.wiley.com/doi/abs/10.1046/j.1526-100X.2001.94012.x and https://onlinelibrary.wiley.com/doi/pdf/10.1046/j.1526-100X.2001.94012.x and https://onlinelibrary.wiley.com/doi/pdf/10.1046/j.1526-100X.2001.94012.x
171	12673151	12826	JOUR	Yanovski, R. and Abelson, A.	2019	Structural complexity enhancement as a potential coral-reef restoration tool	full_search	132	NA	87-93	One of the major challenges for coral reef science is to find sound management tools to reverse the rapid degradation of the world's reefs and their valuable ecosystem services. In this sense, much effort is dedicated to identify reef resilience indicators and traits, the restoration and protection of which can promote coral reef recovery following degradation. Here we examine two widely studied …	10.1016/j.ecoleng.2019.04.007	https://www.scopus.com/inward/record.uri?eid=2-s2.0-85063950582&doi=10.1016%2fj.ecoleng.2019.04.007&partnerID=40&md5=7301d0dee3faa465394121a1403af385 and https://www.sciencedirect.com/science/article/pii/S0925857419301144?via%3Dihub
172	12673009	6315	JOUR	Endo, Shubun and Prasetyo, Rahmadi and Onaka, Susumu	2014	Study on attachment methods, retention and growth of transplanting coral	full_search	15	Supplement	330-335	In order to find effective methods for coral restoration, we conducted experimental coral Transplantation on 20 limestone substrates set in the moat of Kuta in Bali Island, Indonesia, in September 2003. Coral fragments of about 5 cm length were prepared by cutting branches from colonies of Acropora sp., Pocillopora sp. and Montipora sp. growing in the moat. After one day of acclimation in the moa…	https://doi.org/10.3755/galaxea.15.330	https://login.proxy.lib.duke.edu/login?url=https://www.proquest.com/scholarly-journals/study-on-attachment-methods-retention-growth/docview/1551623588/se-2?accountid=10598 and https://www.jstage.jst.go.jp/article/galaxea/15/Supplement/15_330/_pdf
173	12672942	12958	CPAPER	Desa, S. M. and Karim, O. A. and Mohamed, A.	2016	Submerged breakwater hydrodynamic modeling for wave dissipation and coral restorer structure	full_search	NA	NA	98-101	Wave transmission is the coastal character resulted from interaction of incident wave and submerged breakwater. Coastal hydrodynamic parameters mainly wave period, wave height and water depth while structural geometry factor such as structural height, bottom width as well as crest width influenced magnitude of transmitted wave. A controlled systematic test program was undertaken in a monochromati…	10.1145/3022702.3022726	https://lens.org/117-159-585-607-606
174	12672921	13027	JOUR	Vermeij, Mark J. A.	2005	Substrate composition and adult distribution determine recruitment patterns in a Caribbean brooding coral	full_search	295	NA	123-133	This study demonstrates the interactive effect of both substrate composition and adult presence on recruitment and mortality patterns of the earliest life stages in the coral Siderastrea radi- ans in the Florida Keys. Low substrate complexity on a wreck (the 'Benwood') facilitated the location and identification of recently settled coral recruits (<1 mm 2 ). Increased adult cover and changes in s…	10.3354/meps295123	https://lens.org/040-781-058-125-523 and https://www.int-res.com/articles/meps2005/295/m295p123.pdf
175	12672906	4976	JOUR	Edwards, Rhys A. and Smith, Stephen D. A.	2005	Subtidal assemblages associated with a geotextile reef in south-east Queensland, Australia	full_search	56	2	133	In marine habitats, the use of geotextile materials as a ‘soft-engineering’ solution is increasingly being considered as an alternative to hard structures. However, very little is known about biological assemblages that develop on geotextile structures. This study provides the first ecological comparison of subtidal assemblages between Narrowneck Artificial Reef (NAR), a geotextile reef in south-…	10.1071/MF04202	http://www.publish.csiro.au/?paper=MF04202 and https://www.publish.csiro.au/mf/pdf/MF04202
176	12672893	6187	JOUR	Hamzah, Sri N. and Nursinar, Sitti	2021	The success of coral rehabilitation through transplantation using spider modules (case study: Botutonuo Marine Area, Bone Bolango Regency)	full_search	14	5	3023-3031	Abstract. Botutonuo Waters, Bone Bolango Regency, is an area that has coral reef potential for marine tourism practices. However, high human activity such as destructive fishing practices and increasing population in coastal area causes the coral reef ecosystem to be stressed and damaged. One of the alternatives that can be implemented to protect and conserve coral reefs is through coral transpla…	NA	https://login.proxy.lib.duke.edu/login?url=https://www.proquest.com/scholarly-journals/success-coral-rehabilitation-through/docview/2615454567/se-2?accountid=10598
177	12672787	12437	JOUR	Pavia, R. T. B. and Estacion, J. S.	2019	Survival and Growth of Isolated Polyps of Galaxea fascicularis (Linnaeus 1767) on Six Kinds of Culture Substrates: Implications for Mariculture, Aquarium Culture, and Conservation	full_search	50	1	219-230	Coral aquaculture is viewed as a sustainable method of providing colonies for use in the aquarium trade, pharmacological studies, and coral reef rehabilitation. The production of large, healthy specimens depends on providing conditions that mimic or surpass natural reef environments. Materials with a high degree of variability in physical and chemical properties are utilized as substrates in cora…	10.1111/jwas.12538	https://login.proxy.lib.duke.edu/login?url=https://www.proquest.com/scholarly-journals/survival-growth-isolated-polyps-galaxea/docview/2175274456/se-2 and https://onlinelibrary.wiley.com/doi/pdf/10.1111/jwas.12538
178	12672785	7143	JOUR	Johan, O.	2012	The survival of transplanted coral on pyramid-shaped fish shelter on the coastal waters of Kelapa and Harapan Islands, Kepulauan Seribu, Jakarta	full_search	7	1	79-85	Research was carried out in August 2008 at two sites within Marine Protected Areas (MPA) in Kelapa and Harapan Islands of Seribu Islands, Indonesia. The purpose of this research was to compare the mortality rate of coral transplanted on the upper and base of pyramid-shaped concrete fish shelters. Fish shelters were placed on the seabed of Kelapa Island which is characterized by sandy seabed and H…	10.15578/iaj.7.1.2012.79-85	https://login.proxy.lib.duke.edu/login?url=https://www.proquest.com/scholarly-journals/survival-transplanted-coral-on-pyramid-shaped/docview/1709173349/se-2?accountid=10598 and http://ejournal-balitbang.kkp.go.id/index.php/iaj/article/download/479/486
179	12672781	9042	JOUR	Mahmoud, M. A. M. and Dar, M. A. and Hussein, H. N. M. and El-Metwally, M. E. A. and Maaty, M. M. and Omar, M. Y. and Seraj, M. R. and Mohammed, T. A. A.	2019	Survivorship and growth rates for some transplanted coral reef building species and their potential for coral reef rehabilitation in the red sea	full_search	23	2	183-193	The deterioration of coral reefs in Egypt is a serious environmental problem. As part of studying the reef habitats rehabilitation; about 180 specimens of 8 hard coral reef species belonging to 2 families (Pocilliporidae and Acroporidae) were transplanted using table-type galvanized steel frameworks. Survival and growth rates were measured in situ then monitored over 24 months. From the transplan…	10.21608/ejabf.2019.30291	https://www.scopus.com/inward/record.uri?eid=2-s2.0-85065866119&doi=10.21608%2fejabf.2019.30291&partnerID=40&md5=9e5a8e06bb8f67e698ece2e6725bb663 and https://ejabf.journals.ekb.eg/article_30291_073bfba58ed293f6abf5f38002bb89cd.pdf
180	12672779	2367	JOUR	Nozawa, Yoko	2010	Survivorship of fast-growing coral spats depend less on refuge structure: the case of Acropora solitaryensis	full_search	12	1	31-36	Previous studies have demonstrated the importance of refuge structure from grazers on settlement substrata in survivorship of scleractinian coral spats. The present study reports some evidence showing that the importance of refuges varies depending on growth speed of coral spats. Survival of spats of the fast-growing scleractinian coral, Acropora solitaryensis that had settled on plain surfaces o…	10.3755/galaxea.12.31	https://app.dimensions.ai/details/publication/pub.1046300691 and https://www.jstage.jst.go.jp/article/galaxea/12/1/12_1_31/_pdf
181	12672750	9959	JOUR	Al-Horani, F. A.	2013	Sustainable resources of corals for the restoration of damaged coral reefs in the Gulf of Aqaba, Red Sea	full_search	10	3	352-360	During the past decade, the coral reefs in the Gulf of Aqaba have suffered from continued deterioration as a result of coastal human activities. For restoration of damaged coral reefs, it is important to have continuous supply of corals without causing impairment to the natural reef environment. In the present study, suspended and bottom based coral nurseries were established in situ for the prod…	NA	https://www.scopus.com/inward/record.uri?eid=2-s2.0-84880814152&partnerID=40&md5=967da5f86cad5b764caf0751e0a2f875
182	12672321	5529	JOUR	Rachmilovitz, Elad Nehoray and Rinkevich, Baruch	2017	Tiling the reef - Exploring the first step of an ecological engineering tool that may promote phase-shift reversals in coral reefs	full_search	105	NA	150-161	Phase shifts from coral- to algal-dominated reefs have grave effects on reef biodiversity and key ecosystem functions, further influencing management approaches that have generated fewer returns than desired. Harnessing the ability of corals to 'self-anchor' to substrates and of tissue fusions between isogeneic fragments, we develop here a novel ecological engineering approach based on the 2D Cor…	10.1016/j.ecoleng.2017.04.038	https://login.proxy.lib.duke.edu/login?url=https://www.proquest.com/scholarly-journals/tiling-reef-exploring-first-step-ecological/docview/1932184856/se-2?accountid=10598 and https://www.sciencedirect.com/science/article/pii/S0925857417302240?via%3Dihub
183	12672107	1848	JOUR	Oren, U. and Benayahu, Y.	1997	Transplantation of juvenile corals: a new approach for enhancing colonization of artificial reefs	full_search	127	3	499-505	Abstract Coral reefs in the northern Gulf of Eilat are exposed to continuous man-made disturbances, resulting in decreased coral coverage and reduced recruitment at the Nature Reserve of Eilat. The construction of artificial reefs on sandy bottoms is a possible option to decrease diving pressure on natural reefs. In the present study we tested this hypothesis by submerging an experimental artific…	10.1007/s002270050038	https://app.dimensions.ai/details/publication/pub.1032870513 and https://link.springer.com/content/pdf/10.1007/s002270050038.pdf
184	12672102	5499	JOUR	Kikuzawa, Yuichi Preslie and Ng, Chin Soon Lionel and Sam, Shu Qin and Toh, Tai Chong and Tan, Koh Siang and Loo, Poh Leong and Chou, Loke Ming	2021	Transplanting coral fragments in close contact enhances their survival and growth on seawalls	full_search	9	12	1377-1377	Accelerated urbanisation has replaced many natural shorelines with coastal defences, resulting in the loss of natural habitats. However, structures such as seawalls can support some biotic assemblages, albeit of lower species richness. Ecological engineering techniques such as coral transplantation can enhance biodiversity on these artificial structures, but its success is circumscribed by high c…	10.3390/jmse9121377	https://lens.org/015-849-698-193-753 and https://mdpi-res.com/d_attachment/jmse/jmse-09-01377/article_deploy/jmse-09-01377.pdf?version=1638539789
185	12671865	18228	THES	Ruhl, Emily Jean	2018	Understanding the importance of habitat complexity for juvenile fish and the application of 3D printed corals for reef restoration	full_search	Master of Science	NA	NA	NA	NA	https://lens.org/099-699-496-846-011
186	12671694	12477	JOUR	Clark, S. and Edwards, A. J.	1994	Use of artificial reef structures to rehabilitate reef flats degraded by coral mining in the Maldives	full_search	55	2-3	724-744	Reef flats of low-lying atoll coral islands are not only barriers against wave action but also the source of sediments of which the islands are built. Degradation of the reef flats by human activities may seriously impair these functions and lead to erosion and inundation. In the Maldives, large areas of reef flats have been degraded by mining of coral for the construction industry. This study wa…	NA	https://www.scopus.com/inward/record.uri?eid=2-s2.0-0028599446&partnerID=40&md5=3bb6f5a38825bc761b641fd30aff3051
187	12671574	5017	JOUR	Black, Kerry and Steinhobel, Derick	2021	Utilising natural attributes of tropical islands for beach protection	full_search	9	11	1208	This study reveals the coastal protection benefits of small artificial reefs on tropical islands. A monitored case study involving field and computer modelling investigations, as well as construction of a 95 m long reef and 12,000 m3 of local sand nourishment in a tropical lagoon on the north-east coast of Mauritius, is presented. Monitoring showed that a large salient widened the beach by 50 m i…	10.3390/jmse9111208	https://www.mdpi.com/2077-1312/9/11/1208 and https://mdpi-res.com/d_attachment/jmse/jmse-09-01208/article_deploy/jmse-09-01208-v2.pdf?version=1635912821
188	12671199	11788	JOUR	Omori, Makoto and Kajiwara, Kenji and Matsumoto, Hisashi and Watanuki, Akira and Kubo, Hirofumi	2007	Why corals recruit successfully in top-shell snail aquaculture structures?	full_search	8	2	83-90	In 1996 and 1997, concrete box structures were installed in a shallow reef edge at Miyako Island, Okinawa (24°55'45"N 125°15'55"E) for rearing the commercially important top shell snail Trochus niloticus. Corals quickly attached on the quartz sandcoated fiberglass reinforced plastic latticed substrata on the bottom of the box. Within few years after severe damage of corals following extensive ble…	10.3755/jcrs.8.83	https://lens.org/037-707-305-099-948 and https://www.jstage.jst.go.jp/article/jcrs/8/2/8_2_83/_pdf
189	NA	NA	NA	Goreau, Thomas J. and Hagberg, Erik and Trevor, Doan and Trevor, Michael	2007	Biorock coral reef restoration and shore protection projects in majuro, republic of the marshall islands: Preliminary report	organizational_website	NA	NA	NA	NA	NA	https://www.globalcoral.org/biorock-coral-reef-restoration-and-shore-protection-projects-in-majuro-republic-of-the-marshall-islands-preliminary-report/
190	Ian	and	JOUR	Enochs, I. C. and Studivan, M. S. and Kolodziej, G. and Foord, C. and Basden, I. and Boyd, A. and Formel, N. and Kirkland, A. and Rubin, E. and Jankulak, M. and Smith, I. and Kelble, C. R. and Manzello, D. P.	2023	Coral persistence despite marginal conditions in the Port of Miami	organizational_website	13	1	6759	Coral cover has declined worldwide due to anthropogenic stressors that manifest on both global and local scales. Coral communities that exist in extreme conditions can provide information on how these stressors influence ecosystem structure, with implications for their persistence under future conditions. The Port of Miami is located within an urbanized environment, with active coastal developmen…	10.1038/s41598-023-33467-7	https://repository.library.noaa.gov/view/noaa/50460
191	NA	NA	BOOK	Bhatt, J.R., Patterson Edward, J.K., Macintosh D.J. and Nilaratna	2012	Coral reefs in India - status, threats and conservation measures	organizational_website	NA	NA	NA	NA	NA	NA
192	NA	NA	BOOK	Talbot, Frank; Wilkinson, Clive R.	2001	Coral reefs, mangroves and seagrasses: A sourcebook for managers	organizational_website	NA	NA	NA	NA	NA	http://www.icriforum.org/sites/default/files/crms-sourcebook.pdf
193	NA	NA	RPRT	Maragos, James E	1974	Coral transplantation: a method to create, preserve, and manage coral reefs	organizational_website	NA	NA	35	NA	NA	https://repository.library.noaa.gov/view/noaa/46802
194	NA	NA	JOUR	Munandar and Mahendra and MRizal, Muhammad and Rani, Chair and Faizal, Ahmad	2018	The escalation of coral growth by biorock technology applied in Sabang marine ecotourism	organizational_website	11	5	1633-1647	NA	NA	NA
195	NA	NA	JOUR	Dustan, Phillip A. and Lidz, Barbara H. and Shinn, Eugene A.	1991	Impact of exploratory wells, offshore Florida: A biological assessment	organizational_website	48	1	94-124	NA	NA	https://pubs.usgs.gov/publication/70195959
196	NA	NA	JOUR	Goreau, Thomas J. F.	2022	Maldives BioRock: Past results & future applications	organizational_website	NA	NA	NA	NA	NA	https://www.globalcoral.org/maldives-biorock-past-results-future-applications/
197	NA	NA	RPRT	Goreau, Thomas J. and Hilbertz, Wolf and Hakeem, A. Azeez A.	2004	Maldives Shorelines: Growing a beach	organizational_website	NA	NA	NA	NA	NA	https://www.globalcoral.org/maldives-shorelines-growing-a-beach/
198	NA	NA	CPAPER	Courtney, Charles M.	1977	Marco Island's (Florida) artificial fishing reef	organizational_website	NA	NA	52-55	NA	NA	https://repository.library.noaa.gov/view/noaa/35293
199	NA	NA	RPRT	Kruer, Curtis R. and Causey, Laura O. and Cantillo, Adriana Y. and Bello, Maria J.	2005	The use of large artificial reefs to enhance fish populations at different depths in the Florida Keys	organizational_website	NA	NA	NA	NA	NA	https://repository.library.noaa.gov/view/noaa/457
200	NA	NA	NA	Coastal Systems International, Inc.	2009	1st annual biological monitoring report for the Hillsboro Inlet Artificial Reef Mitigation Project	call_for_literature	NA	NA	NA	Coastal Systems Interational, Inc. (Coastal Systems) conducted the 1st annual biological monitoring survey of the Hillsboro Inlet Artificial Reef Mitigation Project (Project) on August 26-28, 2009. This survey was conducted as provided for in the "Biological Monitoring Plan for the Hillsboro Inlet Artificial Reef Mitigation Project" prepared by Coastal Systems and approved by the Florida Departme…	NA	NA
201	NA	NA	CONF	Harris, Lee E.	2003	Artificial reef structures for shoreline stabilization and habitat enhancement	call_for_literature	NA	NA	176-178	NA	NA	NA
202	NA	NA	RPRT	PBS&J	2001	AT&T Hollywood, Florida Station - year 2 monitoring report for repaired corals and artificial reef modules	call_for_literature	NA	NA	NA	NA	NA	NA
203	NA	NA	RPRT	Thanner, Sara	2014	Bal Harbour mitigation artificial reef monitoring program, year 14, 1999-2013. Progress report and summary	call_for_literature	NA	NA	29	NA	NA	NA
204	NA	NA	CPAPER	Carter, A. and Prekel, S.	2008	Benthic colonization and ecological successional patterns on a planned nearshore artificial reef system in Broward County, SE Florida	call_for_literature	NA	NA	1209-1213	NA	NA	NA
205	Emily	Scheibling	JOUR	Higgins, E. and Scheibling, R. E. and Desilets, K. M. and Metaxas, A.	2019	Benthic community succession on artificial and natural coral reefs in the northern Gulf of Aqaba, Red Sea	call_for_literature	14	2	e0212842	Evaluating the efficacy of artificial structures in enhancing or sustaining biodiversity on tropical coral reefs is key to assessing their role in reef conservation or management. Here, we compare spatial and temporal patterns of colonization and succession of the benthic assemblage on settlement collectors (ceramic tiles) in a 13-mo mensurative experiment on a suspended artificial reef, a seaflo…	10.1371/journal.pone.0212842	https://www.ncbi.nlm.nih.gov/pubmed/30811459
206	NA	NA	RPRT	Terramar Environmental Services, Inc.	2020	Benthic resource assessment t-pier improvements at Mallory Square City of Key West Monroe County, Florida	call_for_literature	NA	NA	NA	NA	NA	NA
207	NA	NA	RPRT	McLeod, Ian M. and Bourne, David and Ceccarelli, Daniela M. and Bostrom-Einarsson, Lisa and Cook, Nathan and Fulton, Stella E. and Hancock, Boze and Harrison, Peter and Hein, Margaux Y. and Le Port, Agnes and Paewai-Huggins, Roima and Smith, Hillary A. and Smith, Adam	2020	Best practice coral restoration for the great barrier reef: Synthesis of results	call_for_literature	NA	NA	36	NA	NA	NA
208	NA	NA	RPRT	Spieler, Richard E.	2001	Biological assessment of artificial reef materials: Concrete aggregates and quarry stone	call_for_literature	NA	NA	NA	NA	NA	NA
209	NA	NA	THES	Walker, Brian K.	2002	Biological assessment of three artificial reef materials: Tire-concrete aggregate, gravel concrete aggregate, and limestone boulder	call_for_literature	Masters	NA	NA	NA	NA	https://nsuworks.nova.edu/occ_stuetd/294/
210	NA	NA	JOUR	McLeod, Ian M. and Williamson, David H. and Taylor, Sascha T. and Srinivasan, Maya and Read, Mark and Boxer, Craig and Mattocks, Neil and Ceccarelli, Daniela M.	2019	Bommies away! Logistics and early effects of repositioning 400 tonnes of displaced coral colonies following cyclone impacts on the Great Barrier Reef	call_for_literature	20	3	3	NA	10.1111/emr.1238	NA
211	NA	NA	RPRT	Technologies, Callaway Marine	2020	Central and north district plants ocean outall repairs: Coral relocation plan	call_for_literature	NA	NA	NA	NA	NA	NA
212	NA	NA	RPRT	Zuloaga, Patrick	2021	CHRI217021 replace wharf bulkhead, coral relocation and monitoring services	call_for_literature	NA	NA	NA	NA	NA	NA
213	NA	NA	THES	Cummings, Sandra L.	1990	Colonization of a nearshore artificial reef at Boca Raton (Palm Beach County), Florida	call_for_literature	Master of Science	NA	NA	The Boca Raton artificial reef was designed to mitigate for the burial of nearshore rock habitat resulting from beach restoration. Seasonal recruitment and community development of the reef were studied from April 1988 to July 1990. Species diversity within the fish community reached an equilibrium 2-2.5 months following reef placement. Seasonality was recorded for juvenile, intermediate and adul…	NA	NA
214	NA	NA	THES	Lunteren, Peter van	2015	Comparing coral coverage, growth rates, and growth forms composition on a mineral accretion device during active and inactive periods	call_for_literature	Bachelor of Science	NA	NA	NA	NA	NA
215	NA	NA	THES	Thanner, Sara Matthews	2004	Comparison of the benthic assemblages on three types of artificial reef modules deployed in August of 1991	call_for_literature	Masters of Science	NA	69	NA	NA	NA
216	NA	NA	RPRT	L.J. Raymundo, M.D. Andersen, C. Moreland-Ochoa, A. Castro, C. Lock, N. Burns, F. Taijeron, D. Combosch, D. Burdick	2022	Conservation & active restoration of Fuam's Staghorn Acropora corals	call_for_literature	NA	NA	0-49	NA	NA	https://www.uog.edu/_resources/files/ml/technical_reports/UOGML_TechRep168_Raymundo_2022.pdf
217	NA	NA	RPRT	Terramar Environmental Services, Inc.	2014	Coral assessment: Port Everglades Turning Notch Extension TCG project no. 11-0052	call_for_literature	NA	NA	NA	NA	NA	NA
218	NA	NA	RPRT	Leclerc, Arnaud	2015	Coral growth rate monitoring in vivo on similarly healthy reinforced steel bar structures with and without mineral accretion device in an algae dominated reef	call_for_literature	NA	NA	NA	NA	NA	NA
219	NA	NA	JOUR	Burt, John and Bartholomew, Aaron and Bauman, Andrew and Saif, Abdulla and Sale, Peter F.	2009	Coral recruitment and early benthic community development on several materials used in the construction of artificial reefs and breakwaters	call_for_literature	373	1	72-78	NA	10.1016/j.jembe.2009.03.009	NA
220	NA	NA	THES	Moulding, Alison L.	2007	Coral recruitment in the Florida Keys: Patterns, processes, and applications to reef restoration	call_for_literature	PhD	NA	NA	NA	NA	NA
221	NA	NA	RPRT	Terlouw, Gerianne	2012	Coral reef rehabilitation on Koh Tao, Thailand	call_for_literature	NA	NA	32	NA	NA	NA
222	NA	NA	JOUR	Lindahl, U.	2003	Coral reef rehabilitation through transplantation of staghorn corals: effects of artificial stabilization and mechanical damages	call_for_literature	22	3	217-223	NA	10.1007/s00338-003-0305-6	NA
223	NA	NA	RPRT	Hein, Margaux Y. and McLeod, Ian M. and Shaver, Elizabeth and Vardi, Tali and Pioch, Sylvain and Bostrom-Einarsson, Lisa and Ahmed, Mohamed and Grimsditch, Gabriel	2020	Coral reef restoration as a strategy to improve ecosystem services – A guide to coral restoration methods	call_for_literature	NA	NA	NA	NA	NA	NA
224	NA	NA	UNPB	Dilley, Erik R. Brush, Erik G. Jones, Ryan N. Hixon, Mark A.	2023	Coral restoration: roles of shelter for herbivores and reef health in early recruitment success	call_for_literature	NA	NA	NA	NA	NA	NA
225	NA	NA	JOUR	Becker, Lillian C. and Mueller, Erich	2001	The culture, transplantation, and storage of Montastraea Faveolata, Acropora Cervicornis, and Acropora Palmate: What we have learned so far	call_for_literature	69	2	881-896	NA	NA	NA
226	NA	NA	JOUR	Fitzgerald, Paul	2019	Description of egregious coral relocation activities observed at the Southport Artificial Reef Site	call_for_literature	NA	NA	NA	NA	NA	NA
227	NA	NA	JOUR	Sara E. Thanner, Timothy L. McIntosh, Stephen M. Blair	2006	Development of benthic and fish assemblages on artificial reef materials compared to adjacent natural reef assemblages in Miami-Dade County, Florida	call_for_literature	78	NA	57-70	NA	NA	NA
228	NA	NA	RPRT	Service, National Park	2022	DRAFT coral relocation plan in support of repairs to Fort Jefferson counterscarp and dredging of selected areas	call_for_literature	NA	NA	NA	NA	NA	NA
229	NA	NA	RPRT	Harborne, Alistair R. and Kochan, David. and Luongo, Sarah. and McNamee, Elizabeth. and Papastamatiou, Yannis P.	2021	The effects on natural reefs of predatory fish aggregations around nearby artificial reefs: Final Report to Division of Marine Fisheries Management - Artificial Reef Program, Florida Fish and Wildlife Conservation Commission	call_for_literature	NA	NA	NA	NA	NA	NA
230	NA	NA	THES	Kilfoyle, Audie Kirk	2017	Exploring the potential for artificial reefs in coral reef restoration: Responses and interactions of associated biota to varying experimental treatments in the Mexican Caribbean	call_for_literature	Doctorate of Philosophy	NA	336	NA	NA	https://nsuworks.nova.edu/occ_stuetd/440.
231	NA	NA	RPRT	Team, Florida Oceanographic Society Palm Beach County Reef Research Dive	2002	Florida Fish and Wildlife Conservation Commission Grant No. 00122 Summary Report for October 2002 to September 2002 Grant Period	call_for_literature	NA	NA	NA	The Palm Beach County Reef Research Team continued performing monitoring and mapping dives on the designated artificial reefs for the monitoring period from 1 October 2000 to 30 September 2002 encompassed by Florida Fish & Wildlife Conservation Commission Grant #00122. During the monitoring period, 52 monitoring events were completed on the designated research sites. The artificial reef sites mon…	NA	NA
232	NA	NA	RPRT	Team, Florida Oceanographic Society Palm Beach County Reef Research	2008	Florida Fish and Wildlife Conservation Commission Grant No. 06122 Final Report for February 12, 2006 to December 1, 2008 Grant Period	call_for_literature	NA	NA	NA	The Palm Beach County Reef Research Team continued performing monitoring and mapping dives on the designated reefs for the monitoring period from November 2007 to November 2008 to complete the requirements encompassed by Florida Fish & Wildlife Conservation Commission Grant #06122. During the two year monitoring period, 37 monitoring events were completed on the designated research sites. The 14 …	NA	NA
233	NA	NA	RPRT	Team, Florida Oceanographic Society Palm Beach County Reef Research	2006	Florida Fish and Wildlife Conservation Commisssion Grant No. 04030 Annual Report for December 2004 to November 2006 Grant Period	call_for_literature	NA	NA	NA	The Palm Beach County Reef Research Team continued performing monitoring and mapping dives on the designated reefs for the monitoring period from December 21, 2004 to December 1, 2006 encompassed by Florida Fish & Wildlife Conservation Commission Grant #04030. During the monitoring period, 50 monitoring events were completed on the designated research sites. The reef sites monitored were: BECKS, …	NA	NA
234	NA	NA	JOUR	Atchison, Amy D. and Sammarco, Paul W. and Brazeau, Daniel A.	2008	Genetic connectivity in corals on the Flower Garden Banks and surrounding oil/gas platforms, Gulf of Mexico	call_for_literature	365	1	1-12	NA	10.1016/j.jembe.2008.07.002	NA
235	NA	NA	RPRT	Hague, Erin and Barrett, Christie A. and Prekel, Stacy E. and Kruempel, Craig J.	2006	Globenet (Formerly Atlantica U.S.A., L.L.C.) Fiberoptic Cable Installation Boca Raton (Palm Beach County), Florida - GLOBENET (Formerly ATLANTICA-I SYSTEM) Cables 1 and 2 stony coral impact and artificial reef colonization five-year post-construction monitoring report	call_for_literature	NA	NA	NA	The GlobeNet (formerly Atlantica-I System) Cables 1 and 2 were placed over the barrier reef offshore of Boca Raton, FL on November 15, 2000 and November 18, 2000, respectively. Cable 1 was measured to cross approximately 1,600 feet of hardbottom habitat, and Cable 2 was laid over approximately 1,150 feet of hardbottom habitat. Station 00+00 was established as the point landward (west) of where ea…	NA	NA
236	NA	NA	THES	Glynn Fahy, Elizabeth	2003	Growth and survivorship of Meandrina meandrites and Montastrea cavernosa transplants to an artificial reef environment, and the effectiveness of plugging core holes in transplant donor colonies	call_for_literature	Master of Science	NA	NA	NA	NA	https://nsuworks.nova.edu/occ_stuetd/299/
237	NA	NA	WEB	E.A. Glynn, T.P. Quinn, D.P. Fahy, R.E. Dodge, D.S. Gilliam, and R.E. Spieler	2003	Growth and survivorship of stony coral Meandrina meandrites and Montastrea cavernosa transplants to an artificial reef environment: a work in progress	call_for_literature	NA	NA	NA	NA	NA	https://www.artificialreefs.org/ScientificReports/Growth%20and%20Survivorship%20of%20Stony%20Coral%20Meandrina%20meandrites%20and%20Montastrea%20cavernosa%20Transplants%20to%20an%20Artificial%20Reef%20Environment%20A%20Work%20in%20Progress.htm
238	NA	NA	RPRT	Scott, Chad	2015	Incident report and restoration overview boat grounding: Chalok Ban Kao Reef	call_for_literature	NA	NA	0-15	NA	NA	NA
239	NA	NA	THES	Quinn, T. Patrick	2009	The influence of artificial reef associated fish assemblages and varying substrates on coral recruitment	call_for_literature	Doctor of Philosophy	NA	124	NA	NA	NA
240	NA	NA	THES	Robitaille, Theresa E.	2014	Long-term stony coral transplantation success offshore southeast, Florida, USA	call_for_literature	Master of Science	NA	NA	NA	NA	NA
241	NA	NA	JOUR	Stratton, J. Harold Hudson; Joe Schittone; Jeff Anderson; Erik C. Franklin; Alice	2008	M/V ALEC OWEN MAITLAND coral reef restoration monitoring report monitoring events 2004-2007 Florida Keys National Marine Sanctuary Monroe County, Florida	call_for_literature	NA	NMSP-08-01	0-46	NA	NA	NA
242	NA	NA	RPRT	Stratton, J. Harold Hudson; Joe Schittone; Jeff Anderson; Erik C. Franklin; Alice	2008	M/V ELPIS coral reef restoration monitoring report monitoring events 2004-2007 Florida Keys National Marine Sanctuary. Monroe County, Florida	call_for_literature	NA	NA	36	NA	NA	NA
243	NA	NA	RPRT	Stratton, J. Harold Hudson; Jeff Anderson; Erik C. Franklin; Joe Schittone; Alice	2007	M/V WELLWOOD coral reef restoration monitoring report monitoring events 2004-2006 Florida Keys National Marine Sanctuary Monroe County, Florida	call_for_literature	NA	NA	0-63	NA	NA	NA
244	NA	NA	RPRT	Smith, CDM	2018	Natural resource survey report: Cruise Terminal H Berthing Area	call_for_literature	NA	NA	NA	NA	NA	NA
245	NA	NA	RPRT	Inc., Continental Shelf Associates	2006	Nearshore artificial reef monitoring report final report	call_for_literature	NA	NA	NA	This document presents the results of the fourth annual nearshore artificial reef monitoring project for Palm Beach County Department of Environmental Resources Management DERM). Artificial reefs were deployed offshore of Palm Beach County, Florida to mitigate for direct losses of nearshore hard bottom and provide recreational opportunities for county residents. This report updates the ongoing mo…	NA	NA
246	NA	NA	RPRT	Powers, Sean P. and Fodrie, F. Joel	2008	Phipps Ocean Park (Reach 7) mitigation artificial reef monitoring plan: Habitat suitability analysis and fish production predictions	call_for_literature	NA	NA	NA	Habitat restoration has become a central component of management plans designed to conserve natural resources (Zedler, 2000). Particularly along the coast where societal demands have been the greatest, there has been significant growth in the practice of restoration to compensate for wetland, beach, and subtidal reef habitat loss/alteration. However, Peterson et al. (2003) noted that restoration …	NA	NA
247	NA	NA	JOUR	Antonio L. Ortiz-Prosper, Austin Bowden-Kerby, Hector Ruiz, Oscar Tirado, Alex Cabán, Gerzon Sanchez and Juan C. Crespo	2001	Planting small massive corals on small artificial concrete reefs or dead coral heads	call_for_literature	69	2	1047–1051	NA	NA	NA
248	NA	NA	RPRT	Trbovich, Stephen. Deis, Don	2020	Port Miami - pilot house revetment environmental resource survey	call_for_literature	NA	NA	NA	NA	NA	NA
249	NA	NA	JOUR	Noonan, Kara and Fair, Thomas and Matthee, Kristiaan and Sox, Kelsey and Smith, Kylie and Childress, Michael	2021	Reef fish associations with natural and artificial structures in the Florida Keys	call_for_literature	2	NA	634-648	NA	10.3390/oceans20300036	NA
250	NA	NA	RPRT	Edwards, Alasdair J. and Gomez, Edgardo	2007	Reef restoration concepts and guidelines: making sensible management choices in the face of uncertainty	call_for_literature	NA	NA	NA	NA	NA	NA
251	NA	NA	THES	Wever, Sam	2022	Ship groundings and boulder deployment: A study on restoration of ship grounding sites in the Kristin Jacobs Coral Reef Ecosystem Conservation Area	call_for_literature	MS	NA	NA	NA	NA	NA
252	NA	NA	THES	STEPHENS, NICOLE R.	2007	Stony coral transplantation associated with coastal and marine construction activities	call_for_literature	Master of Science	NA	76	NA	NA	https://nsuworks.nova.edu/occ_stuetd/258/
253	NA	NA	RPRT	Awang, Daud; Pit, Ismaili Bujang		Study On Reef Ball at Batu Penyu nearby Talang Talang Island	call_for_literature	NA	NA	10	NA	NA	NA
254	NA	NA	RPRT	Gilliam, David S.	2012	A study to evaluate reef recovery following injury and mitigation structures offshore southeast Florida: Phase II	call_for_literature	NA	NA	77	NA	NA	NA
255	NA	NA	CONF	Thornton, S.L. and Dodge, Richard E. and Gilliam, David S. and DeVictor, R. and Cooke, P.	2000	Success and growth of corals transplanted to cement armor mat tiles in southeast Florida: Implications for reef restoration	call_for_literature	NA	NA	23-27	NA	NA	https://nsuworks.nova.edu/cgi/viewcontent.cgi?article=1022&context=occ_facpresentations
256	NA	NA	RPRT	G. M. Selby and Associates Inc.	1995	Sunny Isles artificial reef monitoring project-sixteenth quarterly report-September 1995	call_for_literature	NA	NA	NA	NA	NA	NA
257	NA	NA	JOUR	Coastal Eco-Group, Inc.	2016	Town of Palm Beach coral nursery mitigation and Port of Palm Beach Slip 3 coral relocation project – year 2 post-transplant monitoring report	call_for_literature	NA	NA	NA	NA	NA	NA
258	NA	NA	RPRT	Prekel, Stacy E. and Craft, Jessica and Carter, Adrienne P.	2008	U.S. Army Corps of Engineers Palm Beach Harbor maintenance dredging program, Town of Palm Beach mitigative artificial reef, 1-year post-mitigation biological monitoring report	call_for_literature	NA	NA	30	A 0.8 acre artificial reef was constructed in July 2007 as additional mitigation to offset impacts due to project fill from the Phipps Ocean Park Beach Restoration Project. After completion of the 0.8 acre reef, the Florida Department of Environmental Protection (FDEP) considered the 3.1 acre mitigative artificial reef (built in 2004) as complete fulfillment of Permit No. 0165332-006-JC requireme…	NA	NA
