# Supplementary material for: Evidence on the ecological and physical effects of built structures in shallow, tropical coral reefs: a systematic map
Source: Environ Evid. 2024 May 14;13:12. doi: 10.1186/s13750-024-00336-3 (PMC11378790; doi:10.1186/s13750-024-00336-3)
Supplement: Supplementary file 6 — Supplementary Material 6 [file 13750_2024_336_MOESM6_ESM.csv]

	article_ID	exclusion_reason	source	author	publication_year	title	journal_name	volume	page_numbers_of_articles	DOI	URL
1	12671277	population	full search	Armono, Haryo Dwito and Manurung, Adelbert and Sujantoko, null and Ketut Suastika, I.	2022	Wave transmission model over hexagonal artificial reefs using DualSPHysics	IOP Conference Series: Earth and Environmental Science	1095	12025-12025-	10.1088/1755-1315/1095/1/012025	https://lens.org/019-674-638-737-61X and https://iopscience.iop.org/article/10.1088/1755-1315/1095/1/012025/pdf
2	12679807	population	full search	Armono, Haryo Dwito and Winarto, Aris and Sujantoko, null and Suastika, I. Ketut	2021	A laboratory study on wave transmission over hexagonal artificial reef	IOP Conference Series: Earth and Environmental Science	799	12011-	10.1088/1755-1315/799/1/012011	https://lens.org/079-680-230-895-072
3	12677559	intervention	full search	Chen, Songgui and Yao, Yu and Guo, Huiqun and Jia, Meijun	2020	Numerical investigation of monochromatic wave interaction with a vertical seawall located on a reef flat	Ocean Engineering	214	107847-	10.1016/j.oceaneng.2020.107847	https://app.dimensions.ai/details/publication/pub.1129990569 and https://www.sciencedirect.com/science/article/pii/S0029801820308167?via%3Dihub
4	12672982	population	full search	Hong, Sunghoon and Kim, Taeyoon and Kim, Jongyeong and Lee, Gwang Soo and Hur, Dong-Soo and Yoon, Jong Sung and Kwon, Soonchul	2019	THE STUDY ON THE EFFECT OF COASTAL EROSION MITIGATION USING ARTIFICIAL CORAL REEF - UNDERSTANDING WITH 3 DIMENSIONAL HYDRAULIC EXPERIMENT	Coastal Sediments 2019	NA	1631-1638-	10.1142/9789811204487_0141	https://lens.org/005-660-513-023-562 and https://www.worldscientific.com/doi/abs/10.1142/9789811204487_0141
5	12683322	outcome	full search	Perez-Pagan, B. S. and Mercado-Molina, A. E.	2018	Evaluation of the effectiveness of 3D-Printed corals to attract coral reef fish at Tamarindo Reef, Culebra, Puerto Rico	Conservation Evidence	15	43-47-	NA	https://www.scopus.com/inward/record.uri?eid=2-s2.0-85050014441&partnerID=40&md5=f198ad4a2ee20cb5a7b93a07e2753ccc
6	12672351	population	full search	Zhou, Peiyuan and Gao, Yangyang and Zheng, Sheng	2022	Three-dimensional numerical simulation on flow behavior behind trapezoidal artificial reefs	Ocean Engineering	266	112899-	10.1016/j.oceaneng.2022.112899	https://linkinghub.elsevier.com/retrieve/pii/S0029801822021825 and https://www.sciencedirect.com/science/article/pii/S0029801822021825?via%3Dihub
7	12687522	intervention	full search	NA	2008	Columbus Iselin Coral Reef Restoration Project$h[electronic resource]	National Oceanic and Atmospheric Administration. [np]. 2008	NA	NA-	NA	https://login.proxy.lib.duke.edu/login?url=https://www.proquest.com/reports/columbus-iselin-coral-reef-restoration-project-h/docview/20930170/se-2?accountid=10598
8	12689443	population	full search	Asner, Gregory P. and Giardina, Sonja F. and Balzotti, Christopher and Drury, Crawford and Hopson, Sean and Martin, Roberta E.	2022	Are Sunken Warships Biodiversity Havens for Corals?	Diversity	14	139-139-	10.3390/d14020139	https://lens.org/178-559-623-429-333 and https://mdpi-res.com/d_attachment/diversity/diversity-14-00139/article_deploy/diversity-14-00139.pdf?version=1645000735
9	12681287	study type	full search	Dance, Amber	2019	HOPE FOR CORAL REEFS	Nature	575	580-582-	https://doi.org/10.1038/d41586-019-03678-y	https://login.proxy.lib.duke.edu/login?url=https://www.proquest.com/scholarly-journals/hope-coral-reefs/docview/2321676522/se-2?accountid=10598 and https://www.nature.com/articles/d41586-019-03629-7.pdf
10	12686369	full text availability	full search	Deb, K. and McCarthy, A. and Harkanson, B.	2014	Coral relocation as habitat mitigation for impacts from the barzan gas project pipeline construction, offshore Qatar	NA	1	413-435-	10.2118/168369-MS	https://www.scopus.com/inward/record.uri?eid=2-s2.0-84905814619&partnerID=40&md5=6ef43826458cf4292d30667733f10715
11	12677015	language	full search	Fahry, Erwin	2005	Partisipasi masyarakat dalam pengelolaan terumbu buatan di kelurahan pulau panggang kabupaten administrasi kepulauan seribu	NA	NA	NA-	NA	https://lens.org/167-819-017-718-011
12	12684249	study type	full search	Ferrario, F. and Beck, M. W. and Storlazzi, C. D. and Micheli, F. and Shepard, C. C. and Airoldi, L.	2014	The effectiveness of coral reefs for coastal hazard risk reduction and adaptation	Nature Communications	5	3794-3794-	10.1038/ncomms4794	https://www.scopus.com/inward/record.uri?eid=2-s2.0-84900875220&doi=10.1038%2fncomms4794&partnerID=40&md5=bc14a55b658c81b1648f19f1419a3fdd and https://www.nature.com/articles/ncomms4794.pdf
13	12678967	full text availability	full search	Hamzah, Amir and Saleh, A. Adjiz and Budhi, Takdir Satya	1996	Marine Management Efforts for the Pagerungan Gas Development	NA	NA	NA-	10.2118/36065-ms	https://app.dimensions.ai/details/publication/pub.1096931986 and https://onepetro.org/SPEHSE/proceedings-abstract/96HSE/All-96HSE/SPE-36065-MS/58653
14	12689516	language	full search	Luong, N. T. and Phu, T. D. and Khanh, N. Q. and Phuong, T. V.	2015	Applying the model of the fish aggregation device (FAD) and artificial reefs (AR) to protect coastal fisheries resources-the case of Tam Hai, Nui Thanh, Quang Nam (Viet Nam)	Tap Chi Khoa Hoc-Cong NgheThuy San = Review Of Science-Technology Of Fisheries	NA	NA-	NA	https://login.proxy.lib.duke.edu/login?url=https://www.proquest.com/scholarly-journals/applying-model-fish-aggregation-device-fad/docview/2078333775/se-2?accountid=10598
15	12680299	population	full search	Makarynskyy, Ðž and Makarynska, D.	2019	Integrated marine monitoring for drilling discharges under mesotidal forcing	Ukrainian hydrometeorological journal	NA	69-83-	10.31481/uhmj.23.2019.07	https://lens.org/052-442-977-113-960 and http://uhmj.org.ua/index.php/journal/article/download/121/118
16	12673066	language	full search	Marpaung, Kevin Kurnia	2018	Studi Penelitian Transmisi Gelombang Pada Terumbu Buatan Hexagonal (Hexareef) Dengan Pengaruh Konfigurasi Horizontal Dengan Gap	NA	NA	NA-	NA	https://lens.org/003-677-194-213-921
17	12689885	outcome	full search	Meyers, Rennie	2016	An aesthetics of resilience: design and agency in contemporary coral restoration	Resilience	5	201-221-	10.1080/21693293.2016.1241477	https://lens.org/117-940-099-691-473
18	12682651	study type	full search	NA	1974	First offshore runway grows 30,000 cu. yd. daily	ENGNG. NEWS REC.	193	20-21-	NA	https://www.scopus.com/inward/record.uri?eid=2-s2.0-0015945756&partnerID=40&md5=1ae0840ccfe7d233969db7afb3da93a7
19	12687139	study type	full search	NA	1981	CONFERENCE ON ENVIRONMENTAL ENGINEERING, PREPRINTS OF PAPERS, 1981	NA	NA	NA-	NA	https://www.scopus.com/inward/record.uri?eid=2-s2.0-85069347402&partnerID=40&md5=253305e57bcfdaa9a63eb104aab8823d
20	12687606	population	full search	NA	1989	Coastal zone '89: Proceedings	Edited by Orville T. Magoon. N.Y., American Society of Civil Engineers, 1989. 5 vols	NA	4978-	NA	https://login.proxy.lib.duke.edu/login?url=https://www.proquest.com/conference-papers-proceedings/coastal-zone-89-proceedings/docview/18268687/se-2?accountid=10598
21	12682602	full text availability	full search	NA	1997	Fish community structure in the artificial reefs of Naawan, Misamis Oriental	NA	NA	55-	NA	https://login.proxy.lib.duke.edu/login?url=https://www.proquest.com/dissertations-theses/fish-community-structure-artificial-reefs-naawan/docview/2038198004/se-2?accountid=10598
22	12671252	intervention	full search	NA	2008	Wellwood Coral Reef Restoration Project$h[electronic resource]	National Oceanic and Atmospheric Administration. [np]. 2008	NA	NA-	NA	https://login.proxy.lib.duke.edu/login?url=https://www.proquest.com/reports/wellwood-coral-reef-restoration-project-h/docview/20928296/se-2?accountid=10598
23	12676201	intervention	full search	NA	2019	Preface	IOP Conference Series: Earth and Environmental Science	326	11001-11001-	10.1088/1755-1315/326/1/011001	https://lens.org/084-482-956-836-745
24	12690093	population	full search	NA	2021	2021 8th International Conference on Coastal and Ocean Engineering	NA	809	NA-	NA	https://www.scopus.com/inward/record.uri?eid=2-s2.0-85112455943&partnerID=40&md5=61539ff442e5b12335f280cfcbb4c0eb
25	12690191	full text availability	full search	NA	2022	2nd World Conference on Floating Solutions, WCFS 2020	Lecture Notes in Civil Engineering	158	NA-	NA	https://www.scopus.com/inward/record.uri?eid=2-s2.0-85113212859&partnerID=40&md5=81a10bb9e82b436847098118eec25564
26	12679590	intervention	full search	NA	2022	Lessons Learned: Climate Adaptation in Tanzania with Ecosystem Restoration & Flood Defence Infrastructure	Report. United Nations Environment Programme	NA	8-	NA	https://login.proxy.lib.duke.edu/login?url=https://www.proquest.com/reports/lessons-learned-climate-adaptation-tanzania-with/docview/2739735776/se-2?accountid=10598
27	12680496	outcome	full search	Aaron-Amper, Jesrelljane and Gulayan, Samuel J. and Gulayan, Josueh M.	2019	Influence of Coral Nursery Units on Fish Assemblage	International Journal of Environmental and Rural Development	7	70-74-	10.32115/ijerd.7.2_70	https://app.dimensions.ai/details/publication/pub.1127594603 and https://www.jstage.jst.go.jp/article/ijerd/7/2/7_70/_pdf
28	12681485	intervention	full search	Abdul Wahab, M. A. and Ferguson, S. and Snekkevik, V. K. and McCutchan, G. and Jeong, S. and Severati, A. and Randall, C. J. and Negri, A. P. and Diaz-Pulido, G.	2023	Hierarchical settlement behaviours of coral larvae to common coralline algae	Scientific reports	13	5795-	10.1038/s41598-023-32676-4	https://lens.org/062-987-725-727-555 and https://www.nature.com/articles/s41598-023-32676-4.pdf
29	12673339	outcome	full search	Abdullah, M. A. and Zakariya, R. and Hasan, R. C.	2019	Statistical Relationship Between Multibeam Backscatter, Sediment Grain Size and Bottom Currents	NA	538	121-133-	10.1007/978-981-13-3708-6_11	https://www.scopus.com/inward/record.uri?eid=2-s2.0-85063437837&doi=10.1007%2f978-981-13-3708-6_11&partnerID=40&md5=eb2a96be3c15a8f96637bb161838e274 and https://link-springer-com.proxy.lib.duke.edu/content/pdf/10.1007/978-981-13-3708-6_11.pdf
30	12676325	full text availability	full search	Abdullah Zawawi, N. A. W. and Liew, M. S. and Shawn, L. E. and Alaloul, W. S. and Toloue, I. and Mohd, M. H. and Rahman, M. A. A. and Nazri, M. N. and Tan, C. H. and Mohamad, Y. and Lim, C. S. and Mustapa, B. and Shaari, H. and Hii, Y. S. and Nasahie Akbar Ali, M. and Izzat Thiyauddin, M. and Karim, M. A.	2020	Potential of offshore structure as artificial reefs in shallow tropical water	NA	NA	NA-	NA	https://www.scopus.com/inward/record.uri?eid=2-s2.0-85085773452&partnerID=40&md5=c88bf1a719bd683bebaa37eb12db411f
31	12687274	duplicate	full search	Abelson, A. and Shlesinger, Y.	2002	Comparison of the development of coral and fish communities on rock-aggregated artificial reefs in Eliat, Red Sea	ICES journal of marine science	59	S122-S126-	https://doi.org/10.1006/jmsc.2002.1210	https://login.proxy.lib.duke.edu/login?url=https://www.proquest.com/scholarly-journals/comparison-development-coral-fish-communities-on/docview/18058730/se-2?accountid=10598 and https://watermark.silverchair.com/59-suppl-S122.pdf?token=AQECAHi208BE49Ooan9kkhW_Ercy7Dm3ZL_9Cf3qfKAc485ysgAAA3gwggN0BgkqhkiG9w0BBwagggNlMIIDYQIBADCCA1oGCSqGSIb3DQEHATAeBglghkgBZQMEAS4wEQQMa8dMJXjX5qCyVNLFAgEQgIIDK44bNSi…
32	12683548	population	full search	Achilleos, Katerina and Patsalidou, Maria and Jimenez, Carlos and Kamidis, Nikolaos and Georgiou, Andreas and Petrou, Antonis and Kallianiotis, Argyris	2018	Epibenthic Communities on Artificial Reefs in Greece, Mediterranean Sea	Water	10	347-	10.3390/w10040347	http://www.mdpi.com/2073-4441/10/4/347 and https://mdpi-res.com/d_attachment/water/water-10-00347/article_deploy/water-10-00347.pdf?version=1525344601
33	12686074	population	full search	Airoldi, Laura and Turon, Xavier and Perkol-Finkel, Shimrit and Rius, Marc	2015	Corridors for aliens but not for natives: effects of marine urban sprawl at a regional scale	Diversity and Distributions	21	755-768-	10.1111/ddi.12301	https://onlinelibrary.wiley.com/doi/10.1111/ddi.12301 and https://onlinelibrary.wiley.com/doi/pdf/10.1111/ddi.12301
34	12684234	duplicate	full search	Akhwady, R. and Maududi, M. A. and Dewi, D. C.	2021	Effectivity of Normal Concrete and Clamshell as Materials of Artificial Pyramid Reef at Pasir Putih Beach, Situbondo-Indonesia	Jurnal â€¦	NA	NA-	NA	http://ejournal-balitbang.kkp.go.id/index.php/segara/article/view/8247
35	12684235	outcome	full search	Akhwady, Rudhy and Maududi, Muhammad Akhyar and Dewi, Dwi Chandra and Luthfi, Oktiyas Muzaky	2021	Effectivity of Normal Concrete and Clamshell as Materials of Artificial Pyramid Reef at Pasir Putih Beach, Situbondo - Indonesia	Jurnal Segara	17	1-10-	10.15578/segara.v17i1.8247	https://lens.org/049-255-577-135-552 and http://ejournal-balitbang.kkp.go.id/index.php/segara/article/download/8247/pdf
36	12675931	population	full search	Allemand, D. and Ferrier-Pages, C. and Debemardi, E.	1997	Protection and management of the waters along the coast of Monaco	Hydro International	1	23-25-	NA	https://www.scopus.com/inward/record.uri?eid=2-s2.0-0031404961&partnerID=40&md5=f01703c434f102cb4b46580c5498b262
37	12682706	study type	full search	Anonymous	2010	Final Programmatic Environmental Impact Statement for Coral Restoration in the Florida Keys and Flower Garden Banks National Marine Sanctuaries	no. PB2011110732, 110 pp. 2010	NA	110-	NA	https://login.proxy.lib.duke.edu/login?url=https://www.proquest.com/reports/final-programmatic-environmental-impact-statement/docview/920801222/se-2?accountid=10598
38	12683427	language	full search	ArÃ©valo, Juan Camilo ZÃ¡rate and Romero, Guiomar Aminta JÃ¡uregui and RuÃ­z, Jaime Alberto Rojas	2019	EvaluaciÃ³n de morfotipos de coral Acropora cervicornis en guarderÃ­as colgantes para restauraciÃ³n	Revista Mutis	9	9-19-	10.21789/22561498.1452	https://lens.org/130-286-493-850-492 and https://revistas.utadeo.edu.co/index.php/mutis/article/download/1452/1447
39	12673075	language	full search	Arifin, Febriyanto and Dirgayusa, I. Gusti Ngurah Putra and Faiqoh, Elok	2017	Struktutr Komunitas Ikan dan Tutupan Karang di Area Biorock Desa Pemuteran, Buleleng, Bali	Journal of Marine and Aquatic Sciences	3	59-69-	10.24843/jmas.2017.v3.i01.59-69	https://lens.org/068-517-342-869-814 and https://ojs.unud.ac.id/index.php/jmas/article/download/28327/17715
40	12678444	language	full search	Armono, Haryo Dwito and Manurung, Adelbert and Sujantoko, Sujantoko	2022	Model Gelombang di sekitar Hexagonal Artificial Reef sebagai Submerged Breakwater Menggunakan DUALSPHYSICS	Rekayasa	15	36-45-	10.21107/rekayasa.v15i1.13484	https://lens.org/022-707-377-066-024 and https://journal.trunojoyo.ac.id/rekayasa/article/download/13484/6548
41	12675511	language	full search	Bachtiar, I.	2003	Recuitment of scleractinian corals after 28 months of concrete blocks development in the Marine Recreation Park Gili Indah, West Lombok, Indonesia	Jurnal Penelitian Perikanan Indonesia	8	58-63-	NA	https://login.proxy.lib.duke.edu/login?url=https://www.proquest.com/scholarly-journals/recuitment-scleractinian-corals-after-28-months/docview/746233390/se-2?accountid=10598
42	12688590	full text availability	full search	Bakti, L. A. A. and Virgota, A. and Damayanti, L. P. A. and Radiman, T. H. U. and Retnowulan, A. and Sabil, A. and Robbe, D.	2012	Biorock reef restoration in Gili Trawangan, North Lombok, Indonesia	Innovative Methods of Marine Ecosystem Restoration	NA	59-80-	10.1201/b14314	https://www.scopus.com/inward/record.uri?eid=2-s2.0-85037849068&doi=10.1201%2fb14314&partnerID=40&md5=ab9f676e7411f0f44dcfb201579005d9 and https://s3-euw1-ap-pe-df-pch-content-store-p.s3.eu-west-1.amazonaws.com/9780429097058/9e962fb6-2f44-4b3d-b035-f86bb4c1362c/relatedobjects/preview.pdf?AWSAccessKeyId=ASIAQFVOSJ57ZWXGSWPE&Expires=1691100810&Signature=VJp4NQvV39%2BT9vZGfbE08C631co%3D&response-con…
43	12689526	intervention	full search	Banaszak, Anastazia T. and Marhaver, Kristen L. and Miller, Margaret W. and Hartmann, Aaron C. and Albright, Rebecca and Hagedorn, Mary and Harrison, Peter L. and Latijnhouwers, Kelly R. W. and Quiroz, Sandra Mendoza and Pizarro, Valeria and Chamberland, ValÃ©rie F.	2023	Applying coral breeding to reef restoration: best practices, knowledge gaps, and priority actions in a rapidly evolving field	Restoration Ecology	NA	NA-	10.1111/rec.13913	https://app.dimensions.ai/details/publication/pub.1156895471 and https://onlinelibrary.wiley.com/doi/pdf/10.1111/rec.13913
44	12683251	full text availability	full search	Baumeister, J.	2022	The Evolution of Aquatecture: SeaManta, a Floating Coral Reef	NA	158	131-142-	10.1007/978-981-16-2256-4_8	https://www.scopus.com/inward/record.uri?eid=2-s2.0-85113203671&doi=10.1007%2f978-981-16-2256-4_8&partnerID=40&md5=ebc74fdf3d103e2e55374bbd30acd587 and https://link.springer.com/chapter/10.1007/978-981-16-2256-4_8
45	12686507	outcome	full search	Bayraktarov, Elisa and Banaszak, Anastazia T. and Montoya Maya, Phanor and Kleypas, Joanie and Arias-GonzÃ¡lez, JesÃºs E. and Blanco, Macarena and Calle TriviÃ±o, Johanna and Charuvi, Nufar and CortÃ©s Useche, Camilo and GalvÃ¡n, Victor and GarcÃ­a Salgado, Miguel A. and Gnecco, Mariana and Guendulain GarcÃ­a, Sergio D. and HernÃ¡ndez Delgado, Edwin A. and MarÃ­n Moraga, JosÃ© A. and Maya, MarÃ­a…	2020	Coral reef restoration efforts in Latin American countries and territories	PLoS One	NA	NA-	https://doi.org/10.1371/journal.pone.0228477	http://biorxiv.org/lookup/doi/10.1101/2020.02.16.950998
46	12674538	population	full search	Beans, Carolyn	2018	Science and Culture: Artistic endeavors strive to save coral reefs	Proceedings of the National Academy of Sciences of the United States of America	115	5303-5305-	10.1073/pnas.1807178115	https://lens.org/040-038-974-706-947 and https://www.pnas.org/doi/pdf/10.1073/pnas.1807178115
47	12680091	full text availability	full search	Beddoe, Lee Ann Soo Yuen	2011	Investigating electrolytic mineral accretion for coral reef restoration	NA	NA	NA-	NA	https://lens.org/138-205-109-802-466
48	12688675	language	full search	Bedoya-Gutirrez, Monica Andrea and Tobn, Jorge Ivn and Correa-Herrera, Tatiana and Correa-Rendn, Juan Diego	2016	Biological and physicochemical evaluation of mortar as substrate for manufacturing artificial reef	Boletn de Ciencias de la Tierra	NA	55-63-	10.15446/rbct.n40.55818	https://app.dimensions.ai/details/publication/pub.1067842551
49	12687255	intervention	full search	Benayahu, Y. and Loya, Y.	1981	Competition for space among coral-reef sessile organisms at Eilat, Red Sea	Bulletin of Marine Science	31	514-522-	NA	https://www.ingentaconnect.com/content/umrsmas/bullmar/1981/00000031/00000003/art00004 and https://www.tau.ac.il/lifesci/departments/zoology/members/loya/documents/28.pdf
50	12674148	intervention	full search	Benayahu, Y. and Loya, Y.	1985	Settlement and recruitment of a soft coral: Why is Xenia macrospiculata a successful colonizer?	Bulletin of Marine Science	36	177-188-	NA	https://www.scopus.com/inward/record.uri?eid=2-s2.0-0022240584&partnerID=40&md5=322b61bc46b7d21a4efd6e1ad851b385
51	12689528	population	full search	Benedetti, Alessandro and Bramanti, Lorenzo and Tsounis, Georgios and Faimali, Marco and Pavanello, Giovanni and Rossi, Sergio and Gili, Josep Maria and Santangelo, Giovanni	2011	Applying cathodically polarised substrata to the restoration of a high value coral	Biofouling	27	799-809-	10.1080/08927014.2011.604870	https://app.dimensions.ai/details/publication/pub.1020258482 and https://www-tandfonline-com.proxy.lib.duke.edu/doi/pdf/10.1080/08927014.2011.604870
52	12673139	study type	full search	Bodge, Kevin R.	1997	Structural Restoration of Coral Reefs Damaged by Vessel Groundings	NA	4	4261-4273-	10.1061/9780784402429.330	https://app.dimensions.ai/details/publication/pub.1097147766 and https://ascelibrary.org/doi/10.1061/9780784402429.330
53	12674898	population	full search	Braga, M. D. A. and Paiva, S. V. and de Gurjao, L. M. and Teixeira, C. E. P. and Gurgel, Alar and Pereira, P. H. C. and Soares, M. D.	2021	Retirement risks: Invasive coral on old oil platform on the Brazilian equatorial continental shelf	MARINE POLLUTION BULLETIN	165	1-	10.1016/j.marpolbul.2021.112156	https://login.proxy.lib.duke.edu/login?url=https://www.proquest.com/scholarly-journals/retirement-risks-invasive-coral-on-old-oil/docview/2527606648/se-2?accountid=10598 and https://www.sciencedirect.com/science/article/pii/S0025326X21001909?via%3Dihub
54	12681740	full text availability	full search	Breech, Emily B. and Partin, Matthew L.	2018	Growth rate efficiency of Sinularia flexibilis provided with nutrient supplements	The Ohio Journal of Science	118	NA-	NA	https://login.proxy.lib.duke.edu/login?url=https://www.proquest.com/scholarly-journals/growth-rate-efficiency-sinularia-flexibilis/docview/2137842903/se-2?accountid=10598
55	12673319	full text availability	full search	Bruckner, A. W.	1998	The status of coral reef restoration: Ecological costs and environmental benefits	NA	NA	562-566-	NA	NA
56	12674930	intervention	full search	Bruckner, A. W. and Bruckner, R. J.	2006	Restoration Outcomes of the Fortuna Reefer Grounding at Mona Island, Puerto Rico	Coral Reef Restoration Handbook	NA	257-269-	NA	https://www.scopus.com/inward/record.uri?eid=2-s2.0-60749089267&partnerID=40&md5=0603dc0223ce8beab557f1c428a1ee7d
57	12672693	population	full search	Burrows, Damien and Purandare, Jemma and Bay, Line K. and Cook, Nathan and Koopman, Danielle and Long, Suzanne and Lundgren, Petra and Mead, David and Morris, Sheriden and Newlands, Maxine and Roth, Christian and Wachenfeld, David and Smith, Adam K. and McLeod, Ian M.	2019	Symposium report: Great Barrier Reef restoration symposium, 2018	Ecological Management & Restoration	20	175-178-	10.1111/emr.12368	https://lens.org/059-853-201-836-29X and https://onlinelibrary.wiley.com/doi/pdf/10.1111/emr.12368
58	12688913	population	full search	Burt, J. and Bartholomew, A. and Sale, P. F.	2011	Benthic development on large-scale engineered reefs: A comparison of communities among breakwaters of different age and natural reefs	ECOLOGICAL ENGINEERING	37	191-198-	10.1016/j.ecoleng.2010.09.004	https://www.scopus.com/inward/record.uri?eid=2-s2.0-78751702978&doi=10.1016%2fj.ecoleng.2010.09.004&partnerID=40&md5=0dac87db934d7cf5972619f49253bad3 and https://www.sciencedirect.com/science/article/pii/S0925857410002703?via%3Dihub
59	12681702	population	full search	Byrnes, Mark R. and Berlinghoff, Jennifer L.	2012	Gulf Regional Sediment Management Master Plan: Case Study Compilation	Journal of Coastal Research	60	72-124-	10.2112/SI_60_8	http://www.bioone.org/doi/abs/10.2112/SI_60_8 and https://bioone.org/journals/journal-of-coastal-research/volume-60/issue-sp1/SI_60_8/Gulf-Regional-Sediment-Management-Master-Plan-Case-Study-Compilation/10.2112/SI_60_8.pdf
60	12676016	full text availability	full search	Cambers, G.	1987	A programme for beach erosion control in Barbados, West Indies	IN: 1987 PROC. COASTAL & PORT ENGINEERING IN DEVELOPING COUNTRIES, SECOND INT. CONF., (BEIJING, CHINA: SEP. 7-11, 1987)	NA	NA-	NA	https://www.scopus.com/inward/record.uri?eid=2-s2.0-85040888472&partnerID=40&md5=172ee6b68c16226ef098b3aa02032165
61	12676648	full text availability	full search	Carley, J. T. and Blacka, M. J. and Stone, P. B. and Cox, R. J. and Pulini, I. F.	2005	Physical modelling of breakwater damage and redesign, Nafanua Harbour, 'Eua island, Tonga	NA	NA	429-434-	NA	https://www.scopus.com/inward/record.uri?eid=2-s2.0-84874186194&partnerID=40&md5=76600ef9b1aa0bf460e352c6edc21cff
62	12676221	language	full search	Cha, Tian	2014	Prediction of dynamic responses of floating structures under wave environment near islands and reefs	Journal of Ship Mechanics	NA	NA-	NA	https://lens.org/101-831-077-970-021
63	12674911	intervention	full search	ChaÃ®neau, C. H. and Hirst, R. and Al-Thary, I. and Dutrieux, E. and Thorin, S. and Caragnano, A. and Benzoni, F. and Pichon, M.	2010	Results and lessons learned from a 3-year intensive coral communities monitoring during the construction of a LNG plant in Yemen	NA	1	619-643-	10.2118/126480-MS	https://www.scopus.com/inward/record.uri?eid=2-s2.0-77954190033&partnerID=40&md5=aa08288fbc9ef4dbe80132792dd19fe6
64	12680451	duplicate	full search	Chavanich, S. and Ussavauschariyakul, S. and Viyakarn, V. and Fujita, T.	2013	Influence of mineral accretion induced by electric current on the settlement and growth of the scleractinian coral Pocillopora damicornis (Cnidaria , Anthozoa, Hexacorallia)	Marine research in Indonesia	38	89-94-	NA	https://login.proxy.lib.duke.edu/login?url=https://www.proquest.com/scholarly-journals/influence-mineral-accretion-induced-electric/docview/1942214376/se-2?accountid=10598
65	12678972	population	full search	Chen, Ping and Kang, Chao-Kai and Yu, Jin-Li	2019	Marine Life and Coastal Restoration by Utilizing Steel Slag to Create Sea Forest on Sandy Coast of Southwest Taiwan	The Institute of Electrical and Electronics Engineers, Inc. (IEEE) Conference Proceedings	NA	1-4-	https://doi.org/10.1109/OCEANSE.2019.8867082	https://login.proxy.lib.duke.edu/login?url=https://www.proquest.com/conference-papers-proceedings/marine-life-coastal-restoration-utilizing-steel/docview/2305631335/se-2?accountid=10598 and https://ieeexplore.ieee.org/document/8867082/
66	12683075	language	full search	Chen, S. and Chen, H. and Zhao, H. and Zheng, J. and Zhang, C.	2019	Experimental study of wave forces on the seawall of coral reef in large wave flume	Journal of Hohai University	47	65-70-	10.3876/j.issn.1000-1980.2019.01.010	https://www.scopus.com/inward/record.uri?eid=2-s2.0-85065739261&doi=10.3876%2fj.issn.1000-1980.2019.01.010&partnerID=40&md5=594b435f14499bf740c00e8c944f4eda and http://jour.hhu.edu.cn/hhdxxbzr/article/pdf/xb201901010
67	12683147	language	full search	Chen, S. G. and Wang, Z. M. and Zhang, C. and Chen, H. B. and Zheng, J. H.	2019	Experiment on wave overtopping of a vertical seawall on coral reefs in large wave flume	CHINESE SCIENCE BULLETIN-CHINESE	64	3049-3058-	10.1360/N972018-01195	https://www.scopus.com/inward/record.uri?eid=2-s2.0-85074449307&doi=10.1360%2fN972018-01195&partnerID=40&md5=5734c9fcbeba26598dad8898204a8999
68	12683700	study type	full search	Chou, Loke Ming	2020	Enhancing Marine Biodiversity in Singaporeâ€™s Urbanizing Coastal Environment	International Journal of Environmental Science and Development	11	519-523-	10.18178/ijesd.2020.11.11.1301	https://lens.org/114-689-062-034-414
69	12680037	full text availability	full search	Christensen, David and Re, Andrew	2021	Is Australia Prepared for the Decommissioning Challenge? A Regulator's Perspective	Day 3 Thu, December 02, 2021	NA	NA-	10.2118/208483-ms	https://lens.org/095-723-868-735-809 and https://onepetro.org/SPESM02/proceedings-abstract/22SM02/3-22SM02/D031S005R001/472802
70	12676812	language	full search	Ciptana, Gede Arya	2002	PERSEPSI, SIKAP DAN PERANSERTANELAYAN DAN PEMANDU WISATA BAHARIDALAM PELESTARIAN LINGKUNGAN PANTAI(Studi Kasus di Kawasan Pariwisata Lovina, Buleleng, Bali)	NA	NA	NA-	NA	https://lens.org/193-296-619-379-742
71	12676906	language	full search	Citra, I. Putu Ananda	2016	PEMETAAN POTENSI EKOWISATA WILAYAH PESISIR DI KABUPATEN BULELENG	Jurnal Ilmu Sosial dan Humaniora	5	NA-	10.23887/jish-undiksha.v5i1.8280	https://lens.org/158-508-017-149-23X and https://ejournal.undiksha.ac.id/index.php/JISH/article/download/8280/5496
72	12679218	population	full search	Coelho, Rui and Monteiro, Pedro and Abecasis, David and Blot, Jean Yves and GonÃ§alves, Jorge M. S.	2012	Macrofauna assemblages in a XVIIth century shipwreck: comparison with those on natural reefs and sandy bottoms	Brazilian Journal of Oceanography	60	447-462-	10.1590/S1679-87592012000400004	http://www.scielo.br/scielo.php?script=sci_arttext&pid=S1679-87592012000400004&lng=en&tlng=en and https://www.scielo.br/j/bjoce/a/5t8NLJgwzCSVKD6ykyndXjm/?lang=en&format=pdf
73	12671251	population	full search	Coelho, S. C. C. and Gherardi, D. F. M. and Gouveia, M. B. and Kitahara, M. V.	2022	Western boundary currents drive sun-coral (Tubastraea spp.) coastal invasion from oil platforms	SCIENTIFIC REPORTS	12	5286-	10.1038/s41598-022-09269-8	https://lens.org/023-034-324-910-669 and https://www.nature.com/articles/s41598-022-09269-8.pdf
74	12680221	intervention	full search	Coker, Darren J. and Graham, Nicholas A. J. and Pratchett, Morgan S.	2012	Interactive effects of live coral and structural complexity on the recruitment of reef fishes	Coral Reefs	31	919-927-	10.1007/s00338-012-0920-1	https://lens.org/185-110-173-348-31X and https://link.springer.com/content/pdf/10.1007/s00338-012-0920-1.pdf
75	12687533	intervention	full search	Coles, Stephen L.	1984	Colonization of Hawaiian reef corals on new and denuded substrata in the vicinity of a Hawaiian power station	Coral Reefs	3	123-130-	10.1007/bf00301956	https://lens.org/066-283-052-753-088 and https://link-springer-com.proxy.lib.duke.edu/content/pdf/10.1007/BF00301956.pdf
76	12681088	duplicate	full search	Combillet, Lisa and Fabregat-MalÃ©, SÃ²nia and Mena, SebastiÃ¡n and MarÃ­n-Moraga, JosÃ© AndrÃ©s and Gutierrez, Monica and Alvarado, Juan JosÃ©	2022	Pocillopora spp. growth analysis on restoration structures in an Eastern Tropical Pacific upwelling area	PeerJ	10	e13248-	10.7717/peerj.13248	https://peerj.com/articles/13248 and https://www.ncbi.nlm.nih.gov/pmc/articles/PMC9233897/pdf/peerj-10-13248.pdf
77	12678993	intervention	full search	Contardi, Marco and Montano, Simone and Galli, Paolo and Mazzon, Giulia and Ayyoub, Amin Mah'd Moh'd and Seveso, Davide and Saliu, Francesco and Maggioni, Davide and Athanassiou, Athanassia and Bayer, Ilker S.	2021	Marine Fouling Characteristics of Biocomposites in a Coral Reef Ecosystem	Advanced Sustainable Systems	5	2100089-	10.1002/adsu.202100089	https://app.dimensions.ai/details/publication/pub.1139700081 and https://onlinelibrary.wiley.com/doi/pdf/10.1002/adsu.202100089
78	12678992	duplicate	full search	Contardi, Marco and Montano, Simone and Galli, Paolo and Mazzon, Giulia and Ayyoub, Amin Mah'd Moh'd and Seveso, Davide and Saliu, Francesco and Maggioni, Davide and Athanassiou, Athanassia and Bayer, Ilker S.	2021	Marine Fouling Characteristics of Biocomposites in a Coral Reef Ecosystem (Adv. Sustainable Syst. 9/2021)	Advanced Sustainable Systems	5	2170017-	10.1002/adsu.202170017	https://app.dimensions.ai/details/publication/pub.1141186567 and https://onlinelibrary.wiley.com/doi/pdf/10.1002/adsu.202170017
79	12680925	intervention	full search	Cróquer, A.	2008	The impact of global warming and human activities on coral reefs: How much are we willing to pay?	Environmental Management, Sustainable Development and Human Health	NA	67-83-	NA	https://www.scopus.com/inward/record.uri?eid=2-s2.0-85060593056&partnerID=40&md5=12036a61943ddf6ad0a8aa0ff6fc3cf1
80	12686753	duplicate	full search	Cummings, K. and Zuke, A. and Stasio, B. De	2015	Coral growth assessment on an established artificial reef in Antigua	Ecological Restoration	NA	NA-	NA	http://er.uwpress.org/content/33/1/90.short and https://www.researchgate.net/profile/Katherine-Cummings/publication/273060645_Coral_Growth_Assessment_of_an_Established_Artificial_Reef_in_Antigua/links/54f62db50cf2ca5efefdd246/Coral-Growth-Assessment-of-an-Established-Artificial-Reef-in-Antigua.pdf
81	12688353	full text availability	full search	Davidson, Ryan	2023	Business Case for WEC Networks Enabling the Ocean Internet of Things	NA	NA	NA-	10.4043/32236-ms	https://app.dimensions.ai/details/publication/pub.1157470348 and https://onepetro.org/OTCONF/proceedings-abstract/23OTC/1-23OTC/D011S013R006/519084
82	12689823	population	full search	de PÃ¡dua, Stella Maris Feitosa and Botter-Carvalho, MÃ´nica LÃºcia and Gomes, Paula Braga and de Oliveira, Camilla Silva and dos Santos, JosÃ© Carlos Pacheco and PÃ©rez, Carlos Daniel	2021	The alien octocoral Carijoa riisei is a biogenic substrate multiplier in artificial Brazilian shipwrecks	Aquatic Ecology	56	183-200-	10.1007/s10452-021-09908-8	https://app.dimensions.ai/details/publication/pub.1141715587 and https://www.ncbi.nlm.nih.gov/pmc/articles/PMC8497147/pdf/10452_2021_Article_9908.pdf
83	12686372	full text availability	full search	Deb, Kaushik and McCarthy, Anne	2014	Coral Relocation as Habitat Mitigation for Impacts From the Barzan Gas Project Pipeline Construction Offshore Eastern Qatar	All Days	NA	NA-	10.2118/170359-ms	https://lens.org/078-613-527-577-319 and https://onepetro.org/SPEMEHS/proceedings-abstract/13MEHS/All-13MEHS/SPE-170359-MS/450538
84	12686371	full text availability	full search	Deb, K. and McCarthy, A.	2014	Coral relocation as habitat mitigation for impacts from the Barzan gas project pipeline construction offshore eastern Qatar: Survey IV update	NA	NA	127-155-	10.2118/0815-0106-JPT	https://www.scopus.com/inward/record.uri?eid=2-s2.0-84926171602&partnerID=40&md5=cf5b6d1fbdb2914c9f500d2d8bfa16a4
85	12686373	full text availability	full search	Deb, Kaushik and McCarthy, Anne	2015	Coral Relocation as Habitat Mitigation for Impacts from Barzan and Flow Assurance Project Pipeline Construction, Offshore, Eastern Qatar	Day 3 Tue, December 08, 2015	NA	NA-	10.2523/iptc-18287-ms	https://lens.org/008-271-447-703-606 and https://onepetro.org/IPTCONF/proceedings-abstract/15IPTC/3-15IPTC/D031S022R005/157056
86	12675949	language	full search	Debernardi, E. and Allemand, D.	1993	[Protected areas along the coast of the Principality of Monaco]	Boll. Oceanol. Teor. Appl	11	173-182-	NA	https://login.proxy.lib.duke.edu/login?url=https://www.proquest.com/scholarly-journals/protected-areas-along-coast-principality-monaco/docview/16364358/se-2?accountid=10598
87	12684586	outcome	full search	Dehnert, I. and Galli, P. and Montano, S.	2023	Ecological impacts of coral gardening outplanting in the Maldives	RESTORATION ECOLOGY	31	NA-	10.1111/rec.13783	https://www.scopus.com/inward/record.uri?eid=2-s2.0-85138230468&doi=10.1111%2frec.13783&partnerID=40&md5=f74063c8fd164e892a0b32525f9ce0a6 and https://onlinelibrary.wiley.com/doi/pdf/10.1111/rec.13783
88	12673371	population	full search	DeNolfo, Phil and Thomson, Hugh and Harrison, Michael R.	2009	STAFAC In-Water Systems Installation off the Bahamas	Sea Technology	50	15-+-	NA	https://login.proxy.lib.duke.edu/login?url=https://www.proquest.com/scholarly-journals/stafac-water-systems-installation-off-bahamas/docview/21221173/se-2?accountid=10598
89	12674092	study type	full search	Dexter, P. E.	1973	A shallow water design wave procedure applicable to small cays and submerged reefs	NA	NA	NA-	NA	https://www.scopus.com/inward/record.uri?eid=2-s2.0-85042252379&partnerID=40&md5=3c1f6442c4dcd21830218ce28274457b
90	12676850	language	full search	Dhiecha, Dhiecho Mahar	2015	Perencanaan Artificial Reef Sebagai Restorasi Terumbu Karang Dan Pengaman Pantaidi Pulau Lemukutan Kabupaten Bengkayang	Jurnal Teknologi Lingkungan Lahan Basah	3	NA-	10.26418/jtllb.v3i1.9081	https://lens.org/079-182-116-928-844 and https://jurnal.untan.ac.id/index.php/jmtluntan/article/download/9081/9033
91	12672458	study type	full search	Doropoulos, Christopher and Vons, Focco and Elzinga, Jesper and ter Hofstede, Remment and Salee, Kinam and van Koningsveld, Mark and Babcock, Russell C.	2019	Testing Industrial-Scale Coral Restoration Techniques: Harvesting and Culturing Wild Coral-Spawn Slicks	Frontiers in Marine Science	6	658-	https://doi.org/10.3389/fmars.2019.00658	https://login.proxy.lib.duke.edu/login?url=https://www.proquest.com/scholarly-journals/testing-industrial-scale-coral-restoration/docview/2309516075/se-2
92	12671576	full text availability	full search	Durden, D. J.	2020	Utilisation Of The Mineral Accretion Process For Coral Reef Restoration, Shimoni, Kenya; A Comparative Evaluation	NA	NA	NA-	NA	https://lens.org/018-968-922-895-241
93	12687992	full text availability	full search	Dwiputra, A. M. R. and Setyandito, O. and Wijayanti, Y. and Juliastuti and Anda, M.	2023	Characteristics of hydrodynamic flow on coral reef breakwater for beach nourishment profile alignment	NA	NA	50003-	10.1063/5.0109459	https://app.dimensions.ai/details/publication/pub.1157392297
94	12684063	population	full search	Encarnacao, J. and Calado, G.	2018	Effects of recreational diving on early colonization stages of an artificial reef in North-East Atlantic	JOURNAL OF COASTAL CONSERVATION	22	1209-1216-	10.1007/s11852-018-0630-0	https://lens.org/000-442-751-119-386 and https://link-springer-com.proxy.lib.duke.edu/content/pdf/10.1007/s11852-018-0630-0.pdf
95	12685507	full text availability	full search	Engleman, Abigail	2018	Designing structures that test and optimize recruitment: Coral restoration using innovative 3D technology	Journal of Coastal Zone Management	21	NA-	10.4172/2473-3350-c1-006	https://lens.org/022-377-682-641-532
96	12685506	full text availability	full search	Engleman, Abigail	2018	Designing structures that test and optimize recruitment: Coral restoration using innovative 3D technology	Journal of Oceanography and Marine Research	6	NA-	10.4172/2572-3103-c1-006	https://lens.org/071-360-291-007-725
97	12683640	duplicate	full search	Enochs, I. C. and Toth, L. T. and Brandtneris, V. W.	2011	Environmental determinants of motile cryptofauna on an eastern Pacific coral reef	Marine Ecology â€¦	438	105-U127-	10.3354/meps09259	https://www.int-res.com/abstracts/meps/v438/p105-118/ and https://www.int-res.com/articles/meps2011/438/m438p105.pdf and https://www.int-res.com/articles/meps2011/438/m438p105.pdf
98	12683639	outcome	full search	Enochs, Ian C. and Toth, Lauren T. and Brandtneris, Viktor W. and Afflerbach, Jamie C. and Manzello, Derek P.	2011	Environmental determinants of motile cryptofauna on an eastern Pacific coral reef	Marine Ecology Progress Series	438	105-118-	10.3354/meps09259	https://lens.org/114-391-477-817-638 and https://www.int-res.com/articles/meps2011/438/m438p105.pdf
99	12674686	duplicate	full search	Fadli, N. and Campbell, S. J. and Ferguson, K. and Keyse, J. and Rudi, E. and Riedel, A. and Baird, A. H.	2012	The role of habitat creation in coral reef conservation: A case study from Aceh, Indonesia	ORYX	46	501-507-	10.1017/S0030605312000142	https://www.scopus.com/inward/record.uri?eid=2-s2.0-84867415008&doi=10.1017%2fS0030605312000142&partnerID=40&md5=447324e4a42a701a7e0d01e0e7391ec5 and https://www.cambridge.org/core/services/aop-cambridge-core/content/view/89E1E6212014368B15EE54EC9144C67D/S0030605312000142a.pdf/div-class-title-the-role-of-habitat-creation-in-coral-reef-conservation-a-case-study-from-aceh-indonesia-div.pdf
100	12676887	language	full search	Fahmi, Muhammad Baharudin and Armono, Haryo Dwito and Zikra, Muhammad and Wirayuhanto, Harish	2022	Pengaruh Tinggi Puncak Struktur Hexagonal Artificial Reef Terhadap Kemampuan Redamanan Gelombang	Rekayasa	15	114-120-	10.21107/rekayasa.v15i2.14848	https://lens.org/107-882-801-616-102 and https://journal.trunojoyo.ac.id/rekayasa/article/download/14848/6998
101	12689765	language	full search	Faisal, Fiqhi	2017	Analisa Stabilitas Model Terumbu Buatan Bentuk Hexagonal	NA	NA	NA-	NA	https://lens.org/023-460-944-353-439
102	12687439	language	full search	Faizah, R. and Sadiyah, L. and Aisyah	2020	Community Structure and Habitat of Coral Fish on Artificial Reef in Awang and Bumbang Bay, Lombok Island	Oseanologi dan Limnologi di Indonesia	5	61-73-	NA	https://login.proxy.lib.duke.edu/login?url=https://www.proquest.com/scholarly-journals/community-structure-habitat-coral-fish-on/docview/2545535874/se-2?accountid=10598
103	12673082	language	full search	Faizah, Ria and Sadiyah, Lilis and Aisyah, Aisyah	2020	Struktur Komunitas dan Preferensi Habitat Ikan Karang pada Terumbu Buatan di Teluk Awang dan Teluk Bumbang, Pulau Lombok	Oseanologi dan Limnologi di Indonesia	5	61-73-	10.14203/oldi.2020.v5i1.202	https://app.dimensions.ai/details/publication/pub.1129395690 and https://oldi.lipi.go.id/index.php/oldi/article/download/202/166
104	12676991	population	full search	Fessenden, Marissa	2013	PATENT WATCH	Scientific American	308	17-	10.1038/scientificamerican0513-27b	https://login.proxy.lib.duke.edu/login?url=https://www.proquest.com/scholarly-journals/patent-watch/docview/1529922065/se-2?accountid=10598
105	12675274	intervention	full search	Fidelman, Pedro and McGrath, Chris and Newlands, Maxine and Dobbs, Kirstin and Jago, Belinda and Hussey, Karen	2019	Regulatory implications of coral reef restoration and adaptation under a changing climate	Environmental Science & Policy	100	221-229-	10.1016/j.envsci.2019.04.016	https://app.dimensions.ai/details/publication/pub.1117367557 and https://www.sciencedirect.com/science/article/pii/S1462901118313819?via%3Dihub
106	12676637	language	full search	Fikri, Maulana and Isdianto, Andik and Luthfi, Oktiyas Muzaky	2021	Physics Oseanography Around Artificial Reef On The Pantai Of Damas, Trenggalek District, East Java	Journal of Marine and Coastal Science	10	35-47-	10.20473/jmcs.v10i1.25605	https://lens.org/000-335-978-994-165 and https://e-journal.unair.ac.id/JMCS/article/download/25605/13513
107	12681358	intervention	full search	Flood, Vanese S. and Pitt, Joanna M. and Smith, Struan R.	2005	Historical and ecological analysis of coral communities in Castle Harbour (Bermuda) after more than a century of environmental perturbation	Marine Pollution Bulletin	51	545-557-	https://doi.org/10.1016/j.marpolbul.2005.07.010	https://login.proxy.lib.duke.edu/login?url=https://www.proquest.com/scholarly-journals/historical-ecological-analysis-coral-communities/docview/19286449/se-2?accountid=10598 and https://www.sciencedirect.com/science/article/pii/S0025326X05003176?via%3Dihub
108	12684596	duplicate	full search	Foley, Michael and Stender, Yuko O. and Singh, Amarjit and Jokiel, Paul L. and Rodgers, Kuulei S.	2014	Ecological engineering considerations for coral reefs in the design of multifunctional coastal structures	Coastal Engineering Proceedings	1	30-30-	10.9753/icce.v34.management.30	https://lens.org/054-429-784-107-106 and https://icce-ojs-tamu.tdl.org/icce/article/download/7750/pdf_880
109	12671601	population	full search	Fowler, A. M. and Macreadie, P. I. and Bishop, D. P. and Booth, D. J.	2015	Using otolith microchemistry and shape to assess the habitat value of oil structures for reef fish	Marine Environmental Research	106	103-113-	10.1016/j.marenvres.2015.03.007	https://www.scopus.com/inward/record.uri?eid=2-s2.0-84932647772&doi=10.1016%2fj.marenvres.2015.03.007&partnerID=40&md5=d5b79df77bf558239fbaa45a8215ee28 and https://www.sciencedirect.com/science/article/pii/S0141113615000331?via%3Dihub
110	12686673	intervention	full search	Fox, H. E.	2004	Coral recruitment in blasted and unblasted sites in Indonesia: assessing rehabilitation potential	MARINE ECOLOGY PROGRESS SERIES	269	131-139-	10.3354/meps269131	https://lens.org/017-208-679-221-117 and https://www.int-res.com/articles/meps2004/269/m269p131.pdf
111	12672461	outcome	full search	Frias-Torres, Sarah and van de Geer, Casper	2015	Testing animal-assisted cleaning prior to transplantation in coral reef restoration	PeerJ	3	e1287-	10.7717/peerj.1287	https://lens.org/002-667-174-502-579 and https://peerj.com/articles/1287/
112	12681241	language	full search	Furukawa, Keita	2006	How is sessile organisms' community treated in port and harbour environment?	Sessile organisms	23	77-83-	10.4282/sosj.23.2_25	https://login.proxy.lib.duke.edu/login?url=https://www.proquest.com/scholarly-journals/how-is-sessile-organisms-community-treated-port/docview/851471636/se-2?accountid=10598 and https://www.jstage.jst.go.jp/article/sosj1996/23/2/23_2_25/_pdf
113	12674356	language	full search	Gamellia, Larosa Nurfikri and Purwanto, Purwanto and Widada, Sugeng and Subardjo, Petrus and Muslim, Muslim and Widiaratih, Rikha	2019	Sebaran Sedimen Dasar di Perairan Karimunjawa	Indonesian Journal of Oceanography	1	59-69-	10.14710/ijoce.v1i1.6264	https://lens.org/136-029-371-500-647 and https://ejournal2.undip.ac.id/index.php/ijoce/article/download/6264/3465
114	12671185	population	full search	Gantt, Shelby E. and Keister, Elise F. and Manfroy, Alicia A. and Merck, Dakotah E. and Fitt, William K. and Muller, Erinn M. and Kemp, Dustin W.	2023	Wild and nursery-raised corals: comparative physiology of two framework coral species	Coral Reefs	42	299-310-	10.1007/s00338-022-02333-9	https://app.dimensions.ai/details/publication/pub.1154202287 and https://link.springer.com/content/pdf/10.1007/s00338-022-02333-9.pdf
115	12684190	study type	full search	Gasc, Julien and Gache, Camille and Bertucci, Frdric and Moussa, Rakamaly Madi and Waqalevu, Viliame and Lecchini, David	2021	Effects of Coastline Modification on Coral Reef Fish Nurseries (Moorea, French Polynesia)	Journal of Coastal Research	37	842-851-	10.2112/jcoastres-d-20-00060.1	https://app.dimensions.ai/details/publication/pub.1139278815 and https://bioone.org/journals/journal-of-coastal-research/volume-37/issue-4/JCOASTRES-D-20-00060.1/Effects-of-Coastline-Modification-on-Coral-Reef-Fish-Nurseries-Moorea/10.2112/JCOASTRES-D-20-00060.1.pdf
116	12681032	language	full search	Gemilang, Wisnu Arya and Ridwan, Nia Naelul Hasanah and Wisha, Ulung Jantama	2019	IDENTIFIKASI SITUS ARKEOLOGI BAWAH AIR TINGGALAN PERANG DUNIA II DI PERAIRAN TELUK AMBON	KALPATARU	28	1-12-	10.24832/kpt.v28i1.459	https://lens.org/160-803-877-069-399
117	12679224	population	full search	Genzano, G. N. and Meretta, P. E. and Bremec, C.	2018	Macrobenthic colonization on the derelict Fisheries Vessel Khronometer, Cristo Rey Submarine Park, Argentina	MARINE ECOLOGY-AN EVOLUTIONARY PERSPECTIVE	39	NA-	10.1111/maec.12491	https://www.scopus.com/inward/record.uri?eid=2-s2.0-85047461973&doi=10.1111%2fmaec.12491&partnerID=40&md5=660436fe1247c6d76ad160780d28a74a and https://onlinelibrary.wiley.com/doi/pdf/10.1111/maec.12491
118	12679810	duplicate	full search	Ghiasian, M. and Carrick, J. and Bisson, C. and Haus, B. K.	2021	Laboratory quantification of the relative contribution of staghorn coral skeletons to the total wave-energy dissipation provided by an artificial coral reef	Journal of marine â€¦	9	NA-	ARTN 1007 and 10.3390/jmse9091007	https://www.mdpi.com/1271284 and https://www.mdpi.com/2077-1312/9/9/1007/pdf and https://mdpi-res.com/d_attachment/jmse/jmse-09-01007/article_deploy/jmse-09-01007.pdf?version=1631684821
119	12675548	outcome	full search	Giglio, V. J. and Luiz, O. J. and Schiavetti, A.	2016	Recreational diver behavior and contacts with benthic organisms in the Abrolhos National Marine Park, Brazil	ENVIRONMENTAL MANAGEMENT	57	637-648-	10.1007/s00267-015-0628-4	https://www.scopus.com/inward/record.uri?eid=2-s2.0-84957939654&doi=10.1007%2fs00267-015-0628-4&partnerID=40&md5=5e5b8ac897b52f59b7e9dc6c8b241fd4 and https://link.springer.com/content/pdf/10.1007/s00267-015-0628-4.pdf
120	12684606	population	full search	Gittman, Rachel K. and Scyphers, Steven B. and Smith, Carter S. and Neylan, Isabelle P. and Grabowski, Jonathan H.	2016	Ecological Consequences of Shoreline Hardening: A Meta-Analysis	BioScience	66	763-773-	10.1093/biosci/biw091	http://academic.oup.com/bioscience/article/66/9/763/1753956/Ecological-Consequences-of-Shoreline-Hardening-A and https://www.ncbi.nlm.nih.gov/pmc/articles/PMC5421310/pdf/biw091.pdf
121	12688451	outcome	full search	Goreau, T. and Hilbertz, W.	2007	Bottom-up community-based coral reef and fisheries restoration in Indonesia, Panama, and Palau	Handbook of Regenerative Landscape Design	NA	143-159-	NA	https://www.scopus.com/inward/record.uri?eid=2-s2.0-78650716173&partnerID=40&md5=88812b0fa8ff6e12f303514ae0bded34
122	12679007	study type	full search	Goreau, T. J. and Hilbertz, W.	2005	Marine ecosystem restoration: Costs and benefits for coral reefs	World Resource Review	17	375-409-	NA	https://login.proxy.lib.duke.edu/login?url=https://www.proquest.com/scholarly-journals/marine-ecosystem-restoration-costs-benefits-coral/docview/20204260/se-2?accountid=10598
123	12688450	duplicate	full search	Goreau, T. J. and Hilbertz, W.	2008	Bottom-up communitybased coral reef and fisheries restoration in Indonesia, Panama, and Palau	â€¦ of Regenerative Landscape Design	NA	NA-	NA	https://books.google.com/books?hl=en&lr=&id=kql63HTs5bYC&oi=fnd&pg=PA143&dq=coral+reef+artificial%7Cgray%7Cgrey%7Cengineer%7Chybrid%7Cdesign%7Cconstruct%7Cinstall%7Cbuilt%7Cbuild%7Cdeploy%7Cinfrastructure%7C%22nature+based+solution%22%7C%22nature+inspired+design%22&ots=NRdk8I-Vl0&sig=S9JVjgdzxnDCkA7S3BAgMZlkGwc
124	12674027	study type	full search	Goreau, T. J. and Hilbertz, W. and Azeez, A. and Hakeem, A. and Allen, J.	2003	Shore protection, beach formation, and production of building materials and energy using seawater electrolysis technology	NA	5	2366-2366-	10.1109/oceans.2003.178283	https://lens.org/037-090-374-304-645 and https://ieeexplore-ieee-org.proxy.lib.duke.edu/stampPDF/getPDF.jsp?tp=&arnumber=1282903&ref=
125	12674922	study type	full search	Goreau, T. J. and Hilbertz, W. and Azeez, A. and Hakeem, A. and Dodge, R. and Despaigne, G. and Shwaiko, C.	2003	Restoring coral reefs, oyster banks, and fisheries by seawater electrolysis: coastal zone management and tourism applications	NA	2	755-755-	10.1109/oceans.2003.178407	https://lens.org/150-126-554-239-981 and https://ieeexplore-ieee-org.proxy.lib.duke.edu/stampPDF/getPDF.jsp?tp=&arnumber=1283366&ref=
126	12677238	study type	full search	Gouezo, Marine and Fabricius, Katharina and Harrison, Peter and Golbuu, Yimnang and Doropoulos, Christopher	2021	Optimizing coral reef recovery with context-specific management actions at prioritized reefs	Journal of Environmental Management	295	113209-	10.1016/j.jenvman.2021.113209	https://app.dimensions.ai/details/publication/pub.1139695452 and https://www.sciencedirect.com/science/article/pii/S0301479721012718?via%3Dihub
127	12680238	intervention	full search	Gourlay, M. R.	1983	Interaction between natural processes and engineering works on the leeward side of a coral cay: a case study of Heron Island on the Great Barrier Reef	IN: INT. CONF. ON COASTAL AND PORT ENGINEERING IN DEVELOPING COUNTRIES PROC., (COLUMBO, SRI LANKA: MAR. 20-26, 1983)	NA	NA-	NA	https://www.scopus.com/inward/record.uri?eid=2-s2.0-0020544443&partnerID=40&md5=7ba0619dcdb32857370d9a1065838e78
128	12683431	duplicate	full search	GutierrÃ©z, MÃ³nica Andrea Bedoya and TobÃ³n, Jorge IvÃ¡n and Correa-Herrera, Tatiana and Correa-RendÃ³n, Juan Diego	2016	EvaluaciÃ³n biolÃ³gica y fisicoquÃ­mica de un mortero como sustrato para la fabricaciÃ³n de arrecifes artificiales	BoletÃ­n de Ciencias de la Tierra	NA	55-63-	10.15446/rbct.n40.55818	https://lens.org/031-840-022-567-718
129	12677168	intervention	full search	Haisfield, K. M. and Fox, H. E. and Yen, S. and Mangubhai, S. and Mous, P. J.	2010	An ounce of prevention: cost-effectiveness of coral reef rehabilitation relative to enforcement	CONSERVATION LETTERS	3	243-250-	10.1111/j.1755-263X.2010.00104.x	https://lens.org/107-675-999-405-746 and https://conbio.onlinelibrary.wiley.com/doi/pdf/10.1111/j.1755-263X.2010.00104.x
130	12682734	full text availability	full search	Hamaguchi, Tatsuo and Uda, Takaaki and Inoue, Chikara and Igarashi, Akira	1991	Field Experiment on Wave-Dissipating Effect of Artificial Reefs on the Niigata Coast	Coastal Engineering in Japan	34	51-65-	10.1080/05785634.1991.11924539	https://lens.org/178-080-835-916-294
131	12689748	language	full search	Hanif, Muhammad Rifqi and Dwito Armono, Haryo	2022	Analisis Stabilitas Artificial Reefs Tipe Hexagonal	Rekayasa	15	192-198-	10.21107/rekayasa.v15i2.15246	https://lens.org/178-388-193-706-244 and https://journal.trunojoyo.ac.id/rekayasa/article/download/15246/7009
132	12674678	full text availability	full search	Hardisty, Paul E. and Dommisse, Michaela and Cooper, Karin E.	2018	The role of marine science in managing environmental risk offshore	The APPEA Journal	58	562-564-	10.1071/aj17237	https://lens.org/087-589-943-461-162 and https://www.publish.csiro.au/aj/AJ17237
133	12673071	language	full search	Harianja, Bryan Holy	2018	Studi Eksperimen Refleksi Gelombang Pada Artificial Hexareef Akibat Pengaruh Konfigurasi Horizontal	NA	NA	NA-	NA	https://lens.org/025-333-727-833-912
134	12681754	intervention	full search	Hawkins, J. P. and Roberts, C. M.	1994	The growth of coastal tourism in the Red-Sea - present and future-effects on coral-reefs	AMBIO	23	503-508-	NA	https://login.proxy.lib.duke.edu/login?url=https://www.proquest.com/scholarly-journals/growth-coastal-tourism-red-sea-present-future/docview/16772320/se-2?accountid=10598
135	12684182	outcome	full search	Hein, M. Y. and Beeden, R. and Birtles, R. A. and Chase, T. J. and Couture, F. and Haskin, E. and Marshall, N. and Ripple, K. and Terry, L. and Willis, B. L. and Willis, R. and Gardiner, N. M.	2020	Effects of coral restoration on fish communities: snapshots of long-term, multiregional responses and implications for practice	RESTORATION ECOLOGY	28	1158-1171-	10.1111/rec.13177	https://www.scopus.com/inward/record.uri?eid=2-s2.0-85089295714&doi=10.1111%2frec.13177&partnerID=40&md5=d21e3df52ec2748c4a3f3e4efaaa25ba and https://onlinelibrary.wiley.com/doi/pdf/10.1111/rec.13177
136	12673072	language	full search	Hidayat, Akhmad Syaifulloh	2018	Studi Eksperimen Karakteristik Scouring Akibat Variasi Gelombang di Sekitar Terumbu Karang Buatan Bentuk Heksagonal	NA	NA	NA-	NA	https://lens.org/040-453-773-867-216
137	12685833	population	full search	Higgins, Emily and Sobolev, Konstantin	2021	Data-Driven Coral Reef Rehabilitation Using New Biomimicking, Advanced Materials Artificial Reefs	Marine Technology Society Journal	55	120-121-	10.4031/mtsj.55.3.13	https://lens.org/093-370-193-063-421
138	12673759	full text availability	full search	Hilbertz, Wolf H.	1991	Solarâ€generated construction material from sea water to mitigate global warming	Building Research & Information	19	242-255-	10.1080/09613219108727135	https://lens.org/006-915-932-404-798
139	12689176	language	full search	Hoang, Xuan Ben and Thai, Minh Quang and Phan, Kim Hoang and Mai, Xuan Dat and Há»©a, ThÃ¡i Tuyáº¿n and An Khang, Nguyá»…n	2018	Assessment of the survival and growth rate of some hard coral species rehabilitated in Ly Son MPA, Quang Ngai Province	Vietnam journal of marine science and technology	18	93-99-	NA	https://login.proxy.lib.duke.edu/login?url=https://www.proquest.com/scholarly-journals/assessment-survival-growth-rate-some-hard-coral/docview/2693044921/se-2?accountid=10598
140	12671866	full text availability	full search	Holyoak, Steven Charles and Oakley, Steve and Elder, John and Bell, Doug and Miller, Lisa	2005	Understanding the environmental impact of de-commissioning; the established marine ecosystem associated with offshore platforms, Brunei Darussalam	All Days	NA	NA-	10.2118/96447-ms	https://lens.org/141-474-580-743-625 and https://onepetro.org/SPEAPHS/proceedings-abstract/05APHS/All-05APHS/SPE-96447-MS/89238
141	12676578	duplicate	full search	Hong, S. and Baek, S. and Kim, Y. and Lee, J. and Prasetyo, A. and Kim, W.	2021	Planar Installation Characteristics of Crown Depth-Variable Artificial Coral Reef on Improving Coastal Resilience: A 3D Large-Scale Experiment	Water	13	NA-	ARTN 1526 and 10.3390/w13111526	https://www.mdpi.com/1129744 and https://www.mdpi.com/2073-4441/13/11/1526/pdf and https://mdpi-res.com/d_attachment/water/water-13-01526/article_deploy/water-13-01526-v5.pdf?version=1624618721
142	12689545	population	full search	Hong, Sunghoon and Jeong, Yeon Myeong and Kim, Taeyoon and Huynh, Van Men and Kim, Inho and Nam, Jungmin and Hur, Dong Soo and Lee, Jooyong and Kwon, Soonchul	2021	Application of the Artificial Coral Reef as a Coastal Erosion Prevention Method with Numerical-Physical Combined Analysis (Case study: Cheonjin-Bongpo beach, Kangwon province, South Korea)	Journal of Ocean Engineering and Technology	35	75-81-	10.26748/KSOE.2020.065	http://joet.org/journal/view.php?doi=10.26748/KSOE.2020.065 and https://www.joet.org/upload/pdf/KSOE-2020-065.pdf
143	12679354	intervention	full search	Horoszowski-Fridman, Y. B. and Izhaki, I. and Rinkevich, B.	2020	Long-term heightened larval production in nursery-bred coral transplants	BASIC AND APPLIED ECOLOGY	47	12-21-	10.1016/j.baae.2020.05.003	https://app.dimensions.ai/details/publication/pub.1127836094
144	12678885	population	full search	Hosono, Takashi and Lopati, Paeniu and Makolo, Filipo and Kayanne, Hajime	2014	Mass culturing of living sands (Baculogypsina sphaerulata) to protect island coasts against sea-level rise	Journal of Sea Research	90	121-126-	10.1016/j.seares.2014.03.007	https://lens.org/061-218-103-568-059
145	12687619	intervention	full search	Howitt, L. and Smith, M. Lincoln and Blount, Craig and Branson, Paul	2012	Coastal shoreline crossing using horizontal directional drilling for pipeline installation achieves excellent environmental and social outcomes	All Days	1	612-619-	10.2118/156643-ms	https://lens.org/045-337-238-413-929 and https://onepetro.org/SPEHSE/proceedings-abstract/12HSE/All-12HSE/SPE-156643-MS/158443
146	12679294	intervention	full search	Huang, B. W. and Yuan, T. and Liang, Y. X. and Guo, Y. J. and Yuan, X. C. and Zhou, W. H. and Huang, H. and Liu, S.	2020	Low electric current density enhances the calcification rate of the colonial Stony Coral Galaxea fascicularis	AQUATIC ECOSYSTEM HEALTH & MANAGEMENT	23	332-340-	10.1080/14634988.2020.1768766	https://app.dimensions.ai/details/publication/pub.1133603029
147	12673141	study type	full search	Hudson, J. Harold and Franklin, Erik C.	2005	Structural Reef Restoration and Coral Transplantation to the R/V Columbus Iselin Grounding Site in the Florida Keys National Marine Sanctuary	NA	2005	1-4-	10.1109/oceans.2005.1639763	https://app.dimensions.ai/details/publication/pub.1095816037 and https://ieeexplore-ieee-org.proxy.lib.duke.edu/stampPDF/getPDF.jsp?tp=&arnumber=1639763&ref=
148	12673140	duplicate	full search	Hudson, J. H. and Franklin, E. C.	2005	Structural reef restoration and coral transplantation to the RN Columbus Iselin grounding site in the Florida Keys National Marine Sanctuary	NA	NA	207-210-	NA	NA
149	12688374	full text availability	full search	Hudson, J. H. and Robbin, D. M. and Tilmant, J. T. and Wheaton, J. L.	1989	Building a coral reef in southeast Florida: Combining technology and aesthetics	Bulletin of Marine Science	44	1067-1068-	NA	https://login.proxy.lib.duke.edu/login?url=https://www.proquest.com/scholarly-journals/building-coral-reef-southeast-florida-combining/docview/15769255/se-2?accountid=10598
150	12683114	intervention	full search	Humanes, Adriana and Beauchamp, Elizabeth A. and Bythell, John C. and Carl, Mitch K. and Craggs, Jamie R. and Edwards, Alasdair J. and Golbuu, Yimnang and Lachs, Liam and Martinez, Helios M. and Palmowski, Pawel and Paysinger, Faith and Randle, Janna L. and van der Steeg, Eveline and Sweet, Michael and Treumann, Achim and Guest, James R.	2021	An Experimental Framework for Selectively Breeding Corals for Assisted Evolution	Frontiers in Marine Science	8	669995-	10.3389/fmars.2021.669995	https://www.frontiersin.org/articles/10.3389/fmars.2021.669995/full
151	12689990	duplicate	full search	Hylkema, Alwin	2022	Active interventions to rehabilitate Caribbean coral reefs: The use of artificial substrates to increase the abundance of herbivorous fish and sea urchins	NA	NA	NA-	10.18174/569699	https://lens.org/177-310-007-422-525
152	12689372	intervention	full search	Hylkema, Alwin and Hakkaart, Quirine C. A. and Reid, Callum B. and Osinga, Ronald and Murk, Albertinka J. and Debrot, Adolphe O.	2021	Artificial reefs in the Caribbean: A need for comprehensive monitoring and integration into marine management plans	Ocean & Coastal Management	209	105672-	10.1016/j.ocecoaman.2021.105672	https://lens.org/017-753-291-976-170 and https://www.sciencedirect.com/science/article/pii/S0964569121001563?via%3Dihub
153	12688517	population	full search	Ido, S. and Shimrit, P. F.	2015	Blue is the new green - Ecological enhancement of concrete based coastal and marine infrastructure	ECOLOGICAL ENGINEERING	84	260-272-	10.1016/j.ecoleng.2015.09.016	https://login.proxy.lib.duke.edu/login?url=https://www.proquest.com/scholarly-journals/blue-is-new-green-ecological-enhancement-concrete/docview/1735921814/se-2?accountid=10598 and https://www.sciencedirect.com/science/article/pii/S0925857415301609?via%3Dihub
154	12686618	intervention	full search	Idris, Idris and Zamani, Neviaty P. and Suharsono, Suharsono and Fakhrurrozi, Fakhrurrozi	2020	Coral Reef Degradation Due to â€˜Ship Groundingâ€™ in Indonesia: Case Study of Ship Aground in Bangka-Belitung Waters by Mother Vessel MV Lyric Poet	Jurnal Ilmiah Perikanan dan Kelautan	12	263-275-	10.20473/jipk.v12i2.17947	https://lens.org/049-880-158-368-857 and https://e-journal.unair.ac.id/JIPK/article/download/17947/12301
155	12682402	population	full search	Jimenez, C. and Hadjioannou, L. and Petrou, A. and Andreou, V. and Georgiou, A.	2017	Fouling Communities of Two Accidental Artificial Reefs (Modern Shipwrecks) in Cyprus (Levantine Sea)	WATER	9	11-	10.3390/w9010011	https://login.proxy.lib.duke.edu/login?url=https://www.proquest.com/scholarly-journals/fouling-communities-two-accidental-artificial/docview/1868325486/se-2 and https://mdpi-res.com/d_attachment/water/water-09-00011/article_deploy/water-09-00011.pdf?version=1482999512
156	12675330	study type	full search	Johnson, Johnathan D. and Whitesides, Clayton J.	2022	Reflecting on Interdisciplinary Trends in Artificial Reef Design, Monitoring, and Assessment in the US Southeast: Insight from Recent Developments and Hope in the Restoring Resilient Reefs Act	The Geographical Bulletin	63	53-56-	NA	https://login.proxy.lib.duke.edu/login?url=https://www.proquest.com/scholarly-journals/reflecting-on-interdisciplinary-trends-artificial/docview/2668425059/se-2?accountid=10598
157	12673010	language	full search	Kambey, Alex D. and Bataragoa, Nego E. and Wantasen, Adnan S.	2017	Study on Artificial Reef Made of Bamboo â€œBambooreefâ€ in Malalayang Dua Waters, Malalayang District, Manado	JURNAL ILMIAH PLATAX	5	1-9-	10.35800/jip.5.1.2017.14967	https://lens.org/179-771-388-605-011 and https://ejournal.unsrat.ac.id/v3/index.php/platax/article/download/14967/14539
158	12681005	study type	full search	Kaufman, L. S.	2006	If You Build It, Will They Come? Toward a Concrete Basis for Coral Reef Gardening	Coral Reef Restoration Handbook	NA	119-142-	NA	https://www.scopus.com/inward/record.uri?eid=2-s2.0-54949141823&partnerID=40&md5=47d41533053eb284e893063aa53536e9
159	12689056	intervention	full search	Kegler, P. and Kegler, H. F. and Gardes, A. and Ferse, S. C. A. and Lukman, M. and Alfiansah, Y. R. and Hassenruck, C. and Kunzmann, A.	2017	Bacterial Biofilm Communities and Coral Larvae Settlement at Different Levels of Anthropogenic Impact in the Spermonde Archipelago, Indonesia	FRONTIERS IN MARINE SCIENCE	4	270-	10.3389/fmars.2017.00270	https://lens.org/016-217-891-866-770
160	12688544	duplicate	full search	Kelly, L. W. and Barott, K. L. and Dinsdale, E. and Friedlander, A. M.	2012	Black reefs: iron-induced phase shifts on coral reefs	The ISME â€¦	6	638-49-	10.1038/ismej.2011.114	https://www.nature.com/articles/ismej2011114 and https://www.nature.com/articles/ismej2011114 and https://www.nature.com/articles/ismej2011114.pdf
161	12688543	intervention	full search	Kelly, L. W. and Barott, K. L. and Dinsdale, E. and Friedlander, A. M. and Nosrat, B. and Obura, D. and Sala, E. and Sandin, S. A. and Smith, J. E. and Vermeij, M. J. A. and Williams, G. J. and Willner, D. and Rohwer, F.	2012	Black reefs: iron-induced phase shifts on coral reefs	ISME JOURNAL	6	638-649-	10.1038/ismej.2011.114	https://www.scopus.com/inward/record.uri?eid=2-s2.0-84857108684&doi=10.1038%2fismej.2011.114&partnerID=40&md5=1de6dfb73bf82c62be0c28c45f484d3d and https://www.nature.com/articles/ismej2011114.pdf
162	12673056	language	full search	Kihara, Kazuyoshi and Hosokawa, Yasushi and Koibuchi, Yukio and Yamamoto, Satoru and Kondo, Yasufumi	2018	Studies on growth-nets of reef-building corals by galvanic method for corals (GMC)	Doboku Gakkai Ronbunshu. B3, Kaiyo Kaihatsu	74	I_330-I_335-	https://doi.org/10.2208/jscejoe.74.I_330	https://login.proxy.lib.duke.edu/login?url=https://www.proquest.com/scholarly-journals/studies-on-growth-nets-reef-building-corals/docview/2232156690/se-2?accountid=10598 and https://www.jstage.jst.go.jp/article/jscejoe/74/2/74_I_330/_pdf
163	12687039	outcome	full search	Killalea, R. and Splinter, K. D. and Blacka, M. and Barthelemy, X.	2017	Considerations for the design of rock armoured structures on fringing reef coastlines	NA	NA	697-703-	NA	https://www.scopus.com/inward/record.uri?eid=2-s2.0-85055090019&partnerID=40&md5=51b9071e6726688b2a9774adf54a96b1
164	12680713	population	full search	Kim, T. and Baek, S. and Kwon, Y. and Lee, J. and Cha, S. M. and Kwon, S.	2020	Improved coastal erosion prevention using a hybrid method with an artificial coral reef: Large-scale 3D hydraulic experiment	Water	12	NA-	ARTN 2801 and 10.3390/w12102801	https://www.mdpi.com/851168 and https://www.mdpi.com/2073-4441/12/10/2801/htm and https://mdpi-res.com/d_attachment/water/water-12-02801/article_deploy/water-12-02801-v2.pdf?version=1602823438
165	12680712	duplicate	full search	Kim, Taeyoon and Baek, Seungil and Kwon, Yongju and Lee, Jooyong and Min, Sung and Kwon, Soonchul	2020	Improved Coastal Erosion Prevention Using a Hybrid Method with an Artificial Coral Reef: Large-Scale 3D Hydraulic Experiment	Water	12	2801-	10.3390/w12102801	https://lens.org/043-195-449-130-829 and https://mdpi-res.com/d_attachment/water/water-12-02801/article_deploy/water-12-02801-v2.pdf?version=1602823438
166	12671303	population	full search	Kim, T. and Kwon, Y. and Hong, S. and Kim, J. and Kwon, S. and Lee, J.	2021	Wave Attenuation Analysis for Artificial Coral Reefs Using a Physical Modelling Approach	JOURNAL OF COASTAL RESEARCH	114	529-533-	10.2112/JCR-SI114-107.1	https://www.scopus.com/inward/record.uri?eid=2-s2.0-85116896146&doi=10.2112%2fJCR-SI114-107.1&partnerID=40&md5=58677c9e88dbe623da6f626b903d8c2e and https://bioone.org/journals/journal-of-coastal-research/volume-114/issue-sp1/JCR-SI114-107.1/Wave-Attenuation-Analysis-for-Artificial-Coral-Reefs-Using-a-Physical/10.2112/JCR-SI114-107.1.pdf
167	12671298	population	full search	Kim, T. and Kwon, Y. and Lee, J. and Lee, E. J. and Kwon, S.	2022	Wave attenuation prediction of artificial coral reef using machine-learning integrated with hydraulic experiment	OCEAN ENGINEERING	248	110324-110324-	10.1016/j.oceaneng.2021.110324	https://app.dimensions.ai/details/publication/pub.1145839483 and https://www.sciencedirect.com/science/article/pii/S0029801821016255?via%3Dihub
168	12672115	language	full search	Kinog, Ketut and Tuah, Hang and Wurjanto, Andojo and Idris, Krisnaldi	2010	Transmisi Gelombang pada Breakwater Tenggelam	Jurnal Teknik Sipil	11	123-134-	10.5614/jts.2004.11.3.3	https://lens.org/007-374-996-837-362
169	12683029	language	full search	Koibuchi, Yukio and Kihara, Kazuyoshi and Yamamoto, Satoru and Kondo, Hirofumi	2010	Experiments on Settlement of Coral Polyps and Coral Growth Promotion Using a Feeble Electrochemical Method	Journal of Japan Society of Civil Engineers, Ser. B2 (Coastal Engineering)	66	1216-1220-	10.2208/kaigan.66.1216	https://lens.org/049-295-616-035-148 and https://www.jstage.jst.go.jp/article/kaigan/66/1/66_1_1216/_pdf
170	12673307	intervention	full search	Kotb, M. and Abdulaziz, M. and Al-Agwan, Z. and Alshaikh, K.	2004	Status of coral reefs in the Red Sea and Gulf of Aden in 2004	Wilkinson, op. cit â€¦	NA	NA-	NA	https://www.researchgate.net/profile/Georg-Heiss/publication/230751435_Status_of_coral_reefs_in_the_Red_Sea_and_Gulf_of_Aden_in_2004/links/09e415083e0f9c5658000000/Status-of-coral-reefs-in-the-Red-Sea-and-Gulf-of-Aden-in-2004.pdf and https://www.researchgate.net/profile/Georg-Heiss/publication/230751435_Status_of_coral_reefs_in_the_Red_Sea_and_Gulf_of_Aden_in_2004/links/09e415083e0f9c5658000000/S…
171	12681775	intervention	full search	Kramer, N. and Eyal, G. and Tamir, R. and Loya, Yossi	2022	Growth and survival dynamics of mesophotic coral juveniles in shallow reefs	Marine Ecology Progress Series	682	237-242-	10.3354/meps13956	https://lens.org/002-237-151-773-819 and https://www.int-res.com/articles/meps2022/682/m682p237.pdf
172	12687034	intervention	full search	Lam, Kwok-Wai and McRae, Crystal J. and Zhang, Xuan-Ci and Ye, Zong-Min and Qiu, Yu-Ting and Jiang, Ming-Qi and Cheng, Ting-Hui and Chen, Guanyan Keelung and Fan, Tung-Yung	2023	Consistent Monthly Reproduction and Completion of a Brooding Coral Life Cycle through Ex Situ Culture	Diversity	15	218-218-	10.3390/d15020218	https://lens.org/012-771-634-431-525 and https://mdpi-res.com/d_attachment/diversity/diversity-15-00218/article_deploy/diversity-15-00218-v3.pdf?version=1677139150
173	12672927	intervention	full search	Larkin, M. F. and Davis, T. R. and Harasti, D. and Benkendorff, K. and Smith, S. D. A.	2023	Substantial advancement in aquaria rearing methods to assist recovery of an Endangered soft coral	AQUATIC CONSERVATION-MARINE AND FRESHWATER ECOSYSTEMS	33	1-14-	10.1002/aqc.3895	https://www.scopus.com/inward/record.uri?eid=2-s2.0-85141581321&doi=10.1002%2faqc.3895&partnerID=40&md5=bb04c4d38e6e399c343a5b03f72aa120 and https://onlinelibrary.wiley.com/doi/pdf/10.1002/aqc.3895
174	12676590	language	full search	Latypov, Y. Y.	1991	Pioneer settlements of reef-building corals on piles of oil platforms in the South China Sea	BIOLOGIYA MORYA-MARINE BIOLOGY	NA	93-99-	NA	<Go to ISI>://WOS:A1991JB54600012
175	12689408	duplicate	full search	Latypov, Yu Ya	2015	Artificial Cultivation of Hermatypic Corals on ExperimentalFrame on the Reefs of Vietnam	Research and reviews in biosciences	10	NA-	NA	https://lens.org/027-486-210-271-128
176	12680153	population	full search	Lee, Y. L. and Hui, D. S. E. and Loo, P. L. and Toh, T. C. and Kikuzawa, Y. P. and Tana, K. S.	2023	Intertidal seawall communities in Singapore: Are they all one and the same?	ECOLOGICAL ENGINEERING	187	106860-	10.1016/j.ecoleng.2022.106860	https://www.scopus.com/inward/record.uri?eid=2-s2.0-85143337947&doi=10.1016%2fj.ecoleng.2022.106860&partnerID=40&md5=ec8e6a074bd71a34e388d7bd39d1b817 and https://www.sciencedirect.com/science/article/pii/S0925857422003214?via%3Dihub
177	12678538	duplicate	full search	Levy, G. and Shaish, L. and Haim, A. and Rinkevich, B.	2010	Mid-water rope nurseryâ€”Testing design and performance of a novel reef restoration instrument	Ecological Engineering	36	560-569-	10.1016/j.ecoleng.2009.12.003	https://www.sciencedirect.com/science/article/pii/S0925857409003498 and https://www.sciencedirect.com/science/article/pii/S0925857409003498 and https://www.sciencedirect.com/science/article/pii/S0925857409003498?via%3Dihub
178	12677815	outcome	full search	Li, Y. H. and Xie, L. Q. and Su, T. C.	2018	A new method for carbon sequestration in coastal area	NA	191	12055-	10.1088/1755-1315/191/1/012055	https://app.dimensions.ai/details/publication/pub.1108043789
179	12674924	study type	full search	Lim, XiaoZhi and En, to C.	2021	Restoring coral reefs with 3D-printed skeletons	Chemical & Engineering News	NA	13-13-	10.47287/cen-09935-scicon8	https://lens.org/068-963-554-199-859
180	12678280	full text availability	full search	Lin, Lihwa and Demirbilek, Zeki and Smith, Thomas D.	2017	A Monitoring and Modeling Study for Kikiaola Harbor in Hawaii, USA	The Proceedings of the ... ISOPE Ocean Mining & Gas Hydrates Symposium	3	1548-1555-	NA	https://login.proxy.lib.duke.edu/login?url=https://www.proquest.com/conference-papers-proceedings/monitoring-modeling-study-kikiaola-harbor-hawaii/docview/2122756467/se-2?accountid=10598
181	12675762	population	full search	Liu, Ye and Li, Shaowu and Chen, Songgui and Hu, Chuanyue and Fan, Zhufeng and Jin, Ruijia	2020	Random wave overtopping of vertical seawalls on coral reefs	Applied Ocean Research	100	102166-13-	10.1016/j.apor.2020.102166	https://app.dimensions.ai/details/publication/pub.1127855305 and https://www.sciencedirect.com/science/article/pii/S0141118719309113?via%3Dihub
182	12686531	population	full search	Lobel, Lisa K. and Lobel, Phillip S.	2000	Coral Reef Protection Implementation Plan	NA	NA	NA-	10.21236/ada410910	https://lens.org/018-780-491-537-316
183	12674022	study type	full search	Loke, Lynette H. L. and Heery, Eliza C. and Todd, Peter A.	2019	Shoreline Defenses	World Seas: An Environmental Evaluation	NA	491-504-	NA	https://linkinghub.elsevier.com/retrieve/pii/B9780128050521000292
184	12683964	language	full search	Luong, N. T. and Phu, T. D. and Vu, N. P. U.	2015	Efficiency of using fish aggregation device (FAD) and artificial reefs (AR) to improve inshore fisheries resources in Nui Thanh district, Quang Nam province (Viet Nam)	Tap Chi Nong Nghiep & Phat Trien Nong Thon = Science and Technology Journal of Agriculture & Rural Development	NA	103-111-	NA	https://login.proxy.lib.duke.edu/login?url=https://www.proquest.com/scholarly-journals/efficiency-using-fish-aggregation-device-fad/docview/2015871503/se-2?accountid=10598
185	12679243	intervention	full search	Macadam, A. and Nowell, C. J. and Quigley, K.	2021	Machine learning for the fast and accurate assessment of fitness in coral early life history	Remote Sensing	13	3173-	10.3390/rs13163173	https://www.scopus.com/inward/record.uri?eid=2-s2.0-85112524392&doi=10.3390%2frs13163173&partnerID=40&md5=62a342a09bc5edad6c91fd7693f1e290 and https://mdpi-res.com/d_attachment/remotesensing/remotesensing-13-03173/article_deploy/remotesensing-13-03173-v2.pdf?version=1629180734
186	12677548	population	full search	Magdalena, Ikha and Firdaus, Kemal	2021	Numerical Study for Unsteady Waves Generated by Flow over a Permeable Wavy Bed	Fluids	7	9-	10.3390/fluids7010009	https://www.mdpi.com/2311-5521/7/1/9 and https://mdpi-res.com/d_attachment/fluids/fluids-07-00009/article_deploy/fluids-07-00009-v2.pdf?version=1640672096
187	12687449	language	full search	Makawaehe, Wenseslaus Fransiscus and Kusen, Janny D. and Manoppo, Lefrand and Bataragoa, Nego E. and Sambali, Haryani and Sumilat, Deiske A. and Mantiri, Rose O. S. E.	2021	Community Structure And Attraction Of Reef Fish Associated With Artificial Reef In The Tahuna Bay	Jurnal Ilmiah PLATAX	9	333-333-	10.35800/jip.v9i2.34761	https://lens.org/044-993-919-808-562 and https://ejournal.unsrat.ac.id/v3/index.php/platax/article/download/34761/34391
188	12685086	language	full search	Manembu, Indri and Adrianto, Luky and Bengen, Dietriech G. and Yulianda, F.	2012	DISTRIBUSI KARANG DAN IKAN KARANG DI KAWASAN REEF BALL TELUK BUYAT KABUPATEN MINAHASA TENGGARA	JURNAL PERIKANAN DAN KELAUTAN TROPIS	8	28-32-	10.35800/jpkt.8.1.2012.342	https://lens.org/151-930-511-672-658 and https://ejournal.unsrat.ac.id/v3/index.php/JPKT/article/download/342/312
189	12680358	outcome	full search	Margheritini, Lucia and Moldrup, Per and Jensen, Rasmus Lund and Frandsen, Kirstine Meyer and Antonov, Yovko Ivanov and Kawamoto, Ken and de Jonge, Lis Wollesen and vaccarella, raffaele and BjÃ¸rgÃ¥rd, Trine Larsen and Simonsen, Morten Enggrob	2021	Innovative Material Can Mimic Coral and Boulder Reefs Properties	Frontiers in Marine Science	8	652986-	10.3389/fmars.2021.652986	https://lens.org/039-676-620-519-897
190	12680833	intervention	full search	Masucci, G. D. and Biondi, P. and Reimer, J. D.	2021	Impacts of coastal armouring on rubble mobile cryptofauna at shallow coral reefs in Okinawa, Japan	PLANKTON & BENTHOS RESEARCH	16	237-248-	10.3800/pbr.16.237	https://app.dimensions.ai/details/publication/pub.1142667649 and https://www.jstage.jst.go.jp/article/pbr/16/4/16_B160404/_pdf
191	12672931	population	full search	Mattila, Mark and Johansen, Carlos	2013	Subsea Pipelines and Calm Buoy System	Ports 2013	NA	1676-1685-	10.1061/9780784413067.171	https://lens.org/073-248-563-647-375 and https://ascelibrary.org/doi/10.1061/9780784413067.171
192	12682574	population	full search	McLean, D. L. and Vaughan, B. I. and Malseed, B. E. and Taylor, M. D.	2020	Fish-habitat associations on a subsea pipeline within an Australian Marine Park	MARINE ENVIRONMENTAL RESEARCH	153	1-	10.1016/j.marenvres.2019.104813	https://login.proxy.lib.duke.edu/login?url=https://www.proquest.com/scholarly-journals/fish-habitat-associations-on-subsea-pipeline/docview/2347643868/se-2?accountid=10598 and https://www.sciencedirect.com/science/article/pii/S014111361930368X?via%3Dihub
193	12676589	duplicate	full search	McMaster, S. Y. and Campbell, D. R. and Jas, E.	2011	Pipeline shore approach design - Case study	NA	4	759-768-	10.1115/OMAE2011-49937	https://www.scopus.com/inward/record.uri?eid=2-s2.0-84855798630&doi=10.1115%2fOMAE2011-49937&partnerID=40&md5=205fdef84ac221d2636598b39d80c374 and https://asmedigitalcollection.asme.org/OMAE/proceedings-abstract/OMAE2011/44366/759/357532
194	12676588	intervention	full search	McMaster, S. Y. and Campbell, D. R. and Jas, E.	2011	PIPELINE SHORE APPROACH DESIGN - CASE STUDY	NA	NA	759-768-	NA	NA
195	12685396	intervention	full search	Mead, S. and Phillips, D. and Prime, A.	2013	Development of a multi-purpose breakwater/reef at maqai eco surf resort, qamea island, fiji	NA	NA	543-548-	NA	https://www.scopus.com/inward/record.uri?eid=2-s2.0-84907079844&partnerID=40&md5=fbe5f0a6a7b0fb119ecdbc298079ffbc
196	12681296	duplicate	full search	Medina, J. R. and GÃ³mez-MartÃ­n, M. E.	2020	Homogeneous Low-Crested Structures for Beach Protection in Coral Reef Areas	Coastal Engineering â€¦	NA	NA-	NA	https://icce-ojs-tamu.tdl.org/icce/article/view/10335 and https://icce-ojs-tamu.tdl.org/icce/article/download/10335/9621
197	12681295	outcome	full search	Medina, Josep R. and GÃ³mez-MartÃ­n, M. Esther and Mares-Nasarre, Patricia and Escudero, Mireille and OdÃ©riz, Itxaso and Mendoza, Edgar and Silva, Rodolfo	2020	HOMOGENEOUS LOW-CRESTED STRUCTURES FOR BEACH PROTECTION IN CORAL REEF AREAS	Coastal Engineering Proceedings	NA	59-	10.9753/icce.v36v.papers.59	https://lens.org/004-815-625-733-97X and https://icce-ojs-tamu.tdl.org/icce/article/download/10335/9621
198	12681294	duplicate	full search	Medina, J. R. and GÃ³mez-MartÃ­n, M. E. and Mares-Nasarre, P. and Escudero, M. and OdÃ©riz, I. and Mendoza, E. and Silva, R.	2020	Homogeneous low-crested structures for beach protection in coral reef areas	NA	36	NA-	NA	https://www.scopus.com/inward/record.uri?eid=2-s2.0-85108261161&partnerID=40&md5=5de19cbf6cccfdad8c60c8772491209a
199	12683805	study type	full search	Mendoza, Edgar and RÃ­os, Ana and MariÃ±o-Tapia, Ismael and Silva, Rodolfo	2018	Energy flux damping due to coral reefs using modular organicshaped 3D printed elements	Coastal Engineering Proceedings	1	28-28-	10.9753/icce.v36.waves.28	https://lens.org/144-294-595-260-774 and https://icce-ojs-tamu.tdl.org/icce/article/download/8832/7632
200	12679592	population	full search	Miller, M. W. and Szmant, A. M.	2006	Lessons Learned from Experimental Key-Species Restoration	Coral Reef Restoration Handbook	NA	219-233-	NA	https://www.scopus.com/inward/record.uri?eid=2-s2.0-77958594598&partnerID=40&md5=650873c924d1f8eebcdd3e53a721d540
201	12680401	language	full search	Mizrahi, DamiÃ¡n	NA	InfluÃªncia de processos prÃ© e pÃ³s-assentamento no padrÃ£o de ocorrÃªncia do coral sol, Tubastraea coccinea, no litoral norte do Estado de SÃ£o Paulo	NA	NA	NA-	10.11606/t.59.2019.tde-28112018-114818	https://lens.org/106-943-576-383-292 and https://teses.usp.br/teses/disponiveis/59/59139/tde-28112018-114818/publico/PHD_DAMIAN_MIZRAHI_CORREGIDA.pdf
202	12683710	full text availability	full search	Mohd, Adil	2012	Enhancing coral growth on artificial reefs by electro deposition reef	NA	NA	NA-	NA	https://lens.org/037-391-176-341-997
203	12684463	study type	full search	Moore, M. and Erdmann, M.	2002	EcoReefs - A New Tool for Coral Reef Restoration	Conservation in Practice	3	41-44-	NA	https://login.proxy.lib.duke.edu/login?url=https://www.proquest.com/scholarly-journals/ecoreefs-new-tool-coral-reef-restoration/docview/19915326/se-2?accountid=10598
204	12689385	study type	full search	Moore, M. D.	2002	Artificial reef module for coral reef remediation	US Patent 6,464,429	NA	NA-	NA	https://patents.google.com/patent/US6464429B2/en and https://patentimages.storage.googleapis.com/af/48/ed/18014530dd7ede/US6464429.pdf
205	12682573	population	full search	Morris, Rebecca L. and Porter, Augustine G. and Figueira, Will F. and Coleman, Ross A. and Fobert, Emily K. and Ferrari, Renata	2018	Fish-smart seawalls: a decision tool for adaptive management of marine infrastructure	Frontiers in Ecology and the Environment	16	278-287-	10.1002/fee.1809	https://onlinelibrary.wiley.com/doi/10.1002/fee.1809 and https://esajournals.onlinelibrary.wiley.com/doi/pdf/10.1002/fee.1809
206	12676891	language	full search	Mubarak, A. Shofy and Twinandia, Destya and Mukti, Akhmad Taufiq	2011	Pengaruh Luas Penutupan Terumbu Karang Pada Lokasi Biorock dan Reef Seen Terhadap Keragaman Spesies Ikan di Wilayah Perairan Pemuteran, Bali [Closure Area Effect On Reefs Rehabilitation in Biorock and Reef Seen Habitat Against Fish Species Diversity In Regional Aquatic Pemuteran, Bali ]	Jurnal Ilmiah Perikanan dan Kelautan	3	151-156-	10.20473/jipk.v3i2.11600	https://lens.org/013-870-129-717-055
207	12673079	language	full search	Munasik, Munasik and Nugroho, Aldion Adin and Hartati, Retno and Sabdono, Agus and Sugiyanto, Sugiyanto and Sugianto, Denny Nugroho	2020	Struktur Komunitas Ikan Karang dan Tutupan Karang pada Terumbu Buatan Artificial Patch Reef (APR)	Jurnal Kelautan Tropis	23	333-340-	10.14710/jkt.v23i3.9171	https://lens.org/038-646-466-060-681 and https://ejournal2.undip.ac.id/index.php/jkt/article/download/9171/4747
208	12689133	language	full search	Nakanishi, Takashi and Higa, Yoshimitsu and Taniguchi, Hiroki and Arakaki, Yoshinori and Matsushita, Hiroshi and Nishimura, Hirokazu and Kasai, Hirohumi and Odajima, Tsutomu and ä¸­è¥¿, æ•¬ and ç¾©å…‰, æ¯”å˜‰ and æ´‹åŸº, è°·å£ and å–„æ†², æ–°åž£ and ç´˜è³‡, æ¾ä¸‹ and åšä¸€, è¥¿æ‘ and åšæ–‡, è‘›è¥¿ and å°ç”°å³¶, å‹‰	2021	ATTEMPT TO BUILD A CORAL BREEDING PROJECT MODEL FOR BREAKWATER DEVELOPMENT AIMING AT BOTH INFRASTRUCTURE DEVELOPMENT AND ENVIRONMENT	Doboku Gakkai Ronbunshu. B3, Kaiyo Kaihatsu	77	I_937-I_942-	https://doi.org/10.2208/jscejoe.77.2_I_937	https://login.proxy.lib.duke.edu/login?url=https://www.proquest.com/scholarly-journals/attempt-build-coral-breeding-project-model/docview/2578516907/se-2?accountid=10598 and https://www.jstage.jst.go.jp/article/jscejoe/77/2/77_I_937/_pdf
209	12676900	language	full search	Napitupulu, Leonard Hasiolan	2018	Penelitian Gelombang Transmisi Pada Terumbu Buatan Dengan Bentuk Hexagonal (Hexareef) Dengan Pengaruh Konfigurasi Horizontal	NA	NA	NA-	NA	https://lens.org/095-287-659-379-272
210	12684236	population	full search	Narayan, Siddharth and Beck, Michael W. and Reguero, Borja G. and Losada, Inigo J. and van Wesenbeeck, Bregje K. and Pontee, Nigel and Sanchirico, James N. and Ingram, Jane Carter and Lange, Glenn Marie and Burks-Copes, Kelly A.	2016	The Effectiveness, Costs and Coastal Protection Benefits of Natural and Nature-Based Defences	PloS one	11	1-17-	10.1371/journal.pone.0154735	https://lens.org/027-540-560-868-711 and https://journals.plos.org/plosone/article/file?id=10.1371/journal.pone.0154735&type=printable
211	12686316	population	full search	Nedimyer, Kenneth and Gaines, Kevin and Roach, Stephanie	2011	Coral Tree NurseryÂ©: An innovative approach to growing corals in an ocean-based field nursery	Aquaculture, Aquarium, Conservation & Legislation	4	442-446-	NA	https://login.proxy.lib.duke.edu/login?url=https://www.proquest.com/scholarly-journals/coral-tree-nurseryÂ©-innovative-approach-growing/docview/2058581809/se-2?accountid=10598
212	12686356	study type	full search	Ng, C. S. L. and Toh, T. C. and Chou, L. M.	2016	Coral restoration in Singapore's sediment-challenged sea	Regional Studies in Marine Science	8	422-429-	10.1016/j.rsma.2016.05.005	https://www.scopus.com/inward/record.uri?eid=2-s2.0-84979587516&doi=10.1016%2fj.rsma.2016.05.005&partnerID=40&md5=b9f8e7dfa7d0b131417821e26e912c18 and https://www.sciencedirect.com/science/article/pii/S2352485516300615?via%3Dihub
213	12683924	full text availability	full search	Nitzsche, J.	2012	Electricity protects coral from overgrowth by an encrusting sponge in Indonesia	Innovative Methods of Marine Ecosystem Restoration	NA	91-103-	10.1201/b14314	https://www.scopus.com/inward/record.uri?eid=2-s2.0-85056306391&doi=10.1201%2fb14314&partnerID=40&md5=b6832cafac2adf992ac68f4e7c2849f0 and https://s3-euw1-ap-pe-df-pch-content-store-p.s3.eu-west-1.amazonaws.com/9780429097058/9e962fb6-2f44-4b3d-b035-f86bb4c1362c/relatedobjects/preview.pdf?AWSAccessKeyId=ASIAQFVOSJ573VS6GVUJ&Expires=1691100817&Signature=cEwyNvj3vpiaz7V53bNM7shSIH8%3D&response-conte…
214	12674563	outcome	full search	Ogden, J. C. and Ebersole, J. P.	1981	Scale and community structure of coral reef fishes: a long-term study of a large artificial reef	Marine Ecology Progress Series	4	97-103-	DOI 10.3354/meps004097	https://www.jstor.org/stable/24812965 and https://digitalcommons.usf.edu/cgi/viewcontent.cgi?article=1428&context=bin_facpub
215	12685369	intervention	full search	Okamoto, M. and Nojima, S. and Fujiwara, S. and Furushima, Y.	2008	Development of ceramic settlement devices for coral reef restoration using in situ sexualreproduction of corals	Fisheries Science	74	1245-1253-	10.1111/j.1444-2906.2008.01649.x	https://www.scopus.com/inward/record.uri?eid=2-s2.0-65249100717&doi=10.1111%2fj.1444-2906.2008.01649.x&partnerID=40&md5=c2e66b78278f1c10f4874f22149643d4 and https://link-springer-com.proxy.lib.duke.edu/content/pdf/10.1111/j.1444-2906.2008.01649.x.pdf
216	12685370	duplicate	full search	Okamoto, Mineo and Nojima, Satoshi and Fujiwara, Syuichi and Furushima, Yasuo	2010	Development of ceramic settlement devices for coral reef restoration using in situ sexual reproduction of corals	Fisheries Science	74	1245-1253-	https://doi.org/10.1111/j.1444-2906.2008.01649.x	https://login.proxy.lib.duke.edu/login?url=https://www.proquest.com/scholarly-journals/development-ceramic-settlement-devices-coral-reef/docview/902354700/se-2?accountid=10598 and https://link.springer.com/article/10.1111/j.1444-2906.2008.01649.x
217	12688996	intervention	full search	Okamoto, Mineo and Nojima, Satoshi and Furushima, Yasuo and Phoel, William C.	2005	A basic experiment of coral culture using sexual reproduction in the open sea	Fisheries Science	71	263-270-	10.1111/j.1444-2906.2005.00959.x	https://app.dimensions.ai/details/publication/pub.1021857116 and https://link.springer.com/article/10.1111/j.1444-2906.2005.00959.x
218	12673138	study type	full search	Osborn, T. and Bodge, K. and Croom, M. and Schroeder, M. and Wahle, C.	1996	Structural restoration of two coral reefs in the Florida Keys National Marine Sanctuary	NA	NA	NA-	10.1109/oceans.1996.566710	https://app.dimensions.ai/details/publication/pub.1093892865 and https://ieeexplore-ieee-org.proxy.lib.duke.edu/stampPDF/getPDF.jsp?tp=&arnumber=566710&ref=
219	12676876	language	full search	Palupi, Ratna Diyah and Rahman, Abdul and A, Nurdiana	2016	Peningkatan Mutu Sumber Daya Manusia melalui Pelatihan Budi Daya Rumput Laut dan Berbagai Makanan Olahannya, serta Pengelolaan Terumbu Karang Guna Peningkatan Potensi Daerah Menuju Kemandirian di Kec. Laonti Kab. Konawe Selatan	MANAJEMEN IKM: Jurnal Manajemen Pengembangan Industri Kecil Menengah	11	42-51-	10.29244/mikm.11.1.42-51	https://lens.org/167-058-975-008-300 and https://jurnal.ipb.ac.id/index.php/jurnalmpi/article/download/12887/110105
220	12689704	duplicate	full search	Pasaribu, Roberto P. and Djari, Anthon A. and Rahman, Abdul and Kabul, Aris and Amdani and Sagala, Herlina A.	2023	Analysis of transplanted coral growth using the rock pile method in Karimunjawa National Park, Central Java, Indonesia	Aquaculture, Aquarium, Conservation & Legislation	16	546-554-	NA	https://login.proxy.lib.duke.edu/login?url=https://www.proquest.com/scholarly-journals/analysis-transplanted-coral-growth-using-rock/docview/2784004534/se-2?accountid=10598
221	12682539	outcome	full search	Pattengill-Semmens, C. and Cavanaugh, J.	2008	Five Years of Fish Assemblage Monitoring on Modified Reefs in the Florida Keys National Marine Sanctuary: The Wellwood Coral Restoration Site and the Spiegel Grove Artificial Reef	Proceedings of the Gulf and Caribbean Fisheries Institute	NA	669-590-	NA	https://login.proxy.lib.duke.edu/login?url=https://www.proquest.com/scholarly-journals/five-years-fish-assemblage-monitoring-on-modified/docview/21138826/se-2?accountid=10598
222	12674498	population	full search	Pearce, F.	1996	Scrapyard reef a home to coral	New Scientist	151	22-	NA	https://login.proxy.lib.duke.edu/login?url=https://www.proquest.com/scholarly-journals/scrapyard-reef-home-coral/docview/15863539/se-2?accountid=10598
223	12675524	population	full search	Perkol-Finkel, S. and Benayahu, Y.	2005	Recruitment of benthic organisms onto a planned artificial reef: shifts in community structure one decade post-deployment	Marine Environmental Research	59	79-99-	10.1016/j.marenvres.2004.03.122	https://app.dimensions.ai/details/publication/pub.1008447958 and https://www.sciencedirect.com/science/article/pii/S0141113604001540?via%3Dihub
224	12677839	population	full search	Pierce, J.	2015	New horizons	Engineer	296	44-45-	NA	https://www.scopus.com/inward/record.uri?eid=2-s2.0-84930711470&partnerID=40&md5=6b3b49608d0a49eacab673f499791c2e
225	12681824	study type	full search	Pioch, Sylvain and Kilfoyle, Kirk and Levrel, Harold and Spieler, Richard	2011	Green Marine Construction	Journal of Coastal Research	61	257-268-	10.2112/SI61-001.24	http://www.bioone.org/doi/abs/10.2112/SI61-001.24 and https://bioone.org/journals/journal-of-coastal-research/volume-2011/issue-10061/SI61-001.24/Green-Marine-Construction/10.2112/SI61-001.24.pdf
226	12683697	outcome	full search	Prabowo, B. and Rikardi, N. and Setiawan, M. A. and Santoso, P. and Yonvitner, null and Arafat, D. and Subhan, B. and Afandy, A.	2021	Enhancing reef fish diversity using artificial reef-building: A case study of coral reef rehabilitation on Nyamuk Island, Anambas Islands	IOP Conference Series: Earth and Environmental Science	944	12030-12030-	10.1088/1755-1315/944/1/012030	https://lens.org/025-033-556-217-650
227	12686495	intervention	full search	Precht, W. F. and Robbart, M.	2006	Coral reef restoration: the rehabilitation of an ecosystem under siege	Coral reef restoration handbook	NA	NA-	NA	https://books.google.com/books?hl=en&lr=&id=-AHOBQAAQBAJ&oi=fnd&pg=PA1&dq=coral+reef+artificial%7Cgray%7Cgrey%7Cengineer%7Chybrid%7Cdesign%7Cconstruct%7Cinstall%7Cbuilt%7Cbuild%7Cdeploy%7Cinfrastructure%7C%22nature+based+solution%22%7C%22nature+inspired+design%22&ots=rTHx47kBFI&sig=ZrCM9rS4XX3X6WwwfVCRFFI4LQI and https://www.researchgate.net/profile/William-Precht/publication/279611820_Coral_Reef…
228	12687890	intervention	full search	Puill-Stephan, Eneour	2010	Chimerism and allorecognition in the broadcast spawning coral Acropora millepora on the Great Barrier Reef	NA	NA	NA-	NA	https://lens.org/072-541-667-373-598
229	12684253	study type	full search	Puspasari, Reny and Wiadnyana, Ngurah N. and Hartati, Sri and Rachmawati, Rita and Yahya, Yunaldi	2020	The Effectiveness of Artificial Reefs in Improving Ecosystem Health to Increase Coral Reef Resilience	Jurnal Segara	16	115-126-	10.15578/segara.v16i2.9093	https://lens.org/181-606-901-792-413 and http://ejournal-balitbang.kkp.go.id/index.php/segara/article/download/9093/pdf
230	12684252	duplicate	full search	Puspasari, R. and Wiadnyana, N. N. and Hartati, S. T.	2020	The effectiveness of artificial reefs in improving ecosystem health to increase coral reef resilience	Jurnal Segara	NA	NA-	NA	http://ejournal-balitbang.kkp.go.id/index.php/segara/article/view/9093
231	12684255	duplicate	full search	Puspasari, Reny and Wiadnyana, Ngurah Nyoman and Hartati, Sri Turni and Rachmawati, Rita	2020	EFFECTIVENESS OF ARTIFICIAL REEF IN INCREASING THE RESILIENCE OF CORAL REEF ECOSYSTEMS OVER CLIMATE VARIABILITY	Jurnal Segara	16	NA-	10.15578/segara.v16i2.9093	https://app.dimensions.ai/details/publication/pub.1130082908 and http://ejournal-balitbang.kkp.go.id/index.php/segara/article/download/9093/pdf
232	12682403	study type	full search	Range, Pedro and Riera, Rodrigo and Omerspahic, Mustafa and Bouwmeester, Jessica and Bach, Steffen Sanvig and MÃ¸ller, Peter Rask and Ben-Hamadou, Radhouan	2018	Fouling assemblages on offshore oil platforms: diverse vertical reefs in the Arabian Gulf	Qatar Foundation Annual Research Conference Proceedings Volume 2018 Issue 1	2018	NA-	10.5339/qfarc.2018.eepp894	https://lens.org/044-834-071-546-738
233	12675149	duplicate	full search	Reedijk, J. S. and Rundberg, J. R.	2001	Repair of Fregate Island Breakwater, Seychelles	NA	NA	1-10-	10.1061/40555(2001)39	https://app.dimensions.ai/details/publication/pub.1098703348 and https://ascelibrary.org/doi/10.1061/40555%282001%2939
234	12675148	population	full search	Reedijk, J. S. and Rundberg, J. R.	2004	Repair of fregate island breakwater, seychelles	NA	108	NA-	10.1061/40555(2001)39	https://www.scopus.com/inward/record.uri?eid=2-s2.0-74949085873&doi=10.1061%2f40555%282001%2939&partnerID=40&md5=b36851f8dd7ee127471c056746bd4a47 and https://ascelibrary.org/doi/10.1061/40555%282001%2939
235	12684589	population	full search	Reeds, K. A. and Smith, J. A. and Suthers, I. M. and Johnston, E. L.	2018	An ecological halo surrounding a large offshore artificial reef: Sediments, infauna, and fish foraging	Marine Environmental Research	141	30-38-	10.1016/j.marenvres.2018.07.011	https://app.dimensions.ai/details/publication/pub.1105880141 and https://www.sciencedirect.com/science/article/pii/S0141113618302332?via%3Dihub
236	12686437	duplicate	full search	Reguero, B. G. and Beck, M. W. and Agostini, V. N. and Kramer, P.	2018	Coral reefs for coastal protection: A new methodological approach and engineering case study in Grenada	Journal of environmental â€¦	210	146-161-	10.1016/j.jenvman.2018.01.024	https://www.sciencedirect.com/science/article/pii/S0301479718300240 and https://www.sciencedirect.com/science/article/pii/S0301479718300240 and https://www.sciencedirect.com/science/article/pii/S0301479718300240?via%3Dihub
237	12683110	language	full search	Ren, B. and Tang, J. and Wang, G. and Zhu, G.	2018	Experimental investigation of monochromatic wave transformation characteristics over the coral reefs	Kexue Tongbao/Chinese Science Bulletin	63	590-600-	10.1360/N972017-01049	https://www.scopus.com/inward/record.uri?eid=2-s2.0-85072399716&doi=10.1360%2fN972017-01049&partnerID=40&md5=97bc352d53854835ea2a27c13d893a68
238	12685184	full text availability	full search	Reyes, Guillermo and Vegaâ€Coloma, Mabel and Antonova, Anna and Ajdary, Rubina and Jonveaux, SolÃ¨ne and Flanigan, Colleen and Lautenbacher, Nathalie and Rojas, Orlando J.	2023	Direct CO <sub>2</sub> Capture by Alkaliâ€Dissolved Cellulose and Sequestration in Building Materials and Artificial Reef Structures (Adv. Mater. 11/2023)	Advanced Materials	35	2370074-2370074-	10.1002/adma.202370074	https://lens.org/095-876-462-724-04X and https://onlinelibrary.wiley.com/doi/pdf/10.1002/adma.202370074
239	12673743	intervention	full search	Rezai, H. and Ibrahim, H. and Idris, B. and Kushairi, M.	1999	Some effects of submarine pipeline construction on the sessile zoobenthic community of Redang Island	Hydrobiologia	405	163-167-	10.1023/A:1003815324788	https://login.proxy.lib.duke.edu/login?url=https://www.proquest.com/scholarly-journals/some-effects-submarine-pipeline-construction-on/docview/17470414/se-2?accountid=10598 and https://link.springer.com/content/pdf/10.1023/A:1003815324788.pdf
240	12686403	intervention	full search	Riegl, B. M. and Purkis, S. J.	2012	Coral reefs of the Gulf: adaptation to climatic extremes in the world's hottest sea	NA	NA	NA-	10.1007/978-94-007-3008-3_1	https://link.springer.com/chapter/10.1007/978-94-007-3008-3_1 and https://link-springer-com.proxy.lib.duke.edu/content/pdf/10.1007/978-94-007-3008-3_1.pdf
241	12674929	study type	full search	Rinkevich, Baruch	1995	Restoration Strategies for Coral Reefs Damaged by Recreational Activities: The Use of Sexual and Asexual Recruits	Restoration Ecology	3	241-251-	https://doi.org/10.1111/j.1526-100X.1995.tb00091.x	https://login.proxy.lib.duke.edu/login?url=https://www.proquest.com/scholarly-journals/restoration-strategies-coral-reefs-damaged/docview/968172749/se-2?accountid=10598 and https://onlinelibrary.wiley.com/doi/pdf/10.1111/j.1526-100X.1995.tb00091.x
242	12686757	population	full search	Rinkevich, B.	2006	The Coral Gardening Concept and the Use of Underwater Nurseries: Lessons Learned from Silvics and Silviculture	Coral Reef Restoration Handbook	NA	291-301-	NA	https://www.scopus.com/inward/record.uri?eid=2-s2.0-85130674912&partnerID=40&md5=3e981b1f1240a1d7507fdff62e6b7af0
243	12679161	population	full search	Rinkevich, Baruch	2008	Management of coral reefs: We have gone wrong when neglecting active reef restoration	Marine Pollution Bulletin	56	1821-1824-	10.1016/j.marpolbul.2008.08.014	https://app.dimensions.ai/details/publication/pub.1033410458 and https://www.sciencedirect.com/science/article/pii/S0025326X08004219?via%3Dihub
244	12685341	intervention	full search	Roeroe, Kakaskasen Andreas and Yap, Minlee and Okamoto, Mineo	2013	Development of new assessment methods for Acropora coral recruitment using coral settlement devices and holes of marine block	Fisheries Science	79	617-627-	https://doi.org/10.1007/s12562-013-0632-7	https://login.proxy.lib.duke.edu/login?url=https://www.proquest.com/scholarly-journals/development-new-assessment-methods-acropora-coral/docview/1419368553/se-2?accountid=10598 and https://link-springer-com.proxy.lib.duke.edu/content/pdf/10.1007/s12562-013-0632-7.pdf
245	12682620	outcome	full search	Rooker, J. R. and Dokken, Q. R. and Pattengill, C. V. and Holt, G. J.	1997	Fish assemblages on artificial and natural reefs in the Flower Garden Banks National Marine Sanctuary, USA	Coral Reefs	16	83-92-	DOI 10.1007/s003380050062	https://www.tamug.edu/rooker/pdf/rookercoralreefs97.pdf and https://www.tamug.edu/rooker/pdf/rookercoralreefs97.pdf and https://link.springer.com/content/pdf/10.1007/s003380050062.pdf
246	12683190	outcome	full search	Ross, E. P. and Butler, J. and Matthews, T. R.	2022	Examining the ecological function of structure: species assemblages at casitas and coral heads in the Lower Florida Keys	Marine Ecology Progress Series	681	169-183-	10.3354/meps13926	https://lens.org/031-464-197-114-60X and https://www.int-res.com/articles/meps_oa/m681p169.pdf
247	12687666	population	full search	Rossignol, GoÃ©lanne and Sous, Damien	2022	Coastal defences on low-lying reef flats: A laboratory study of seawall shape and position	Journal of Marine Science and Engineering	10	1652-	10.3390/jmse10111652	https://app.dimensions.ai/details/publication/pub.1152500056 and https://mdpi-res.com/d_attachment/jmse/jmse-10-01652/article_deploy/jmse-10-01652-v2.pdf?version=1668067842
248	12673087	full text availability	full search	Russino, G. and Serra, S. and Cappuccinelli, R. and Martinelli, M. and Pais, M. and Pala, D. and Gargiulo, F.	2005	Structures for red coral conservation in shallow sites of Sardinia	Biologia marina mediterranea	12	326-328-	NA	https://login.proxy.lib.duke.edu/login?url=https://www.proquest.com/scholarly-journals/structures-red-coral-conservation-shallow-sites/docview/744668806/se-2?accountid=10598
249	12689400	study type	full search	Rutz, K.	2012	Artificial islands versus natural reefs: The environmental cost of development in Dubai	International Journal of Islamic Architecture	1	243-267-	10.1386/ijia.1.2.243_1	https://www.scopus.com/inward/record.uri?eid=2-s2.0-84888131774&doi=10.1386%2fijia.1.2.243_1&partnerID=40&md5=92bde036b5bc08ca53995f321b4fda57
250	12689345	intervention	full search	Sale, Peter F.	1980	Assemblages of fish on patch reefs â€” predictable or unpredictable?	Environmental Biology of Fishes	5	243-249-	10.1007/bf00005358	https://app.dimensions.ai/details/publication/pub.1034711739
251	12684380	population	full search	Saleh, Ejria and Geng, Chen Nuo and Kiat, Yap Tzuen and Isnain, Irwan	2018	Effect of artificial structures on shoreline profile of Selingan Island, Sandakan, Sabah, Malaysia	Borneo Journal of Marine Science and Aquaculture (BJoMSA)	2	9-15-	10.51200/bjomsa.v2i0.1304	https://lens.org/010-610-090-659-678 and https://jurcon.ums.edu.my/ojums/index.php/BJoMSA/article/download/1304/979
252	12674502	intervention	full search	Salinas-de-LeÃ³n, P. and Costales-Carrera, A.	2011	Scleractinian settlement patterns to natural cleared reef substrata and artificial settlement panels on an Indonesian coral reef	Estuarine, Coastal and â€¦	NA	NA-	NA	https://www.sciencedirect.com/science/article/pii/S0272771411000758 and https://www.sciencedirect.com/science/article/pii/S0272771411000758
253	12683370	language	full search	Saltos-Andrade, I. and Andrade-Bowen, G. and MaquilÃ³n-MuÃ±oz, B. and Martillo-Bustamante, C. and Andrade-GarcÃ­a, G. and CedeÃ±o-Oviedo, J. and Cervantes-Bernabe, E.	2020	Evaluation of alternatives for coastal protection, a traditional engineering infrastructure and a nature-based solution, using numerical models. Case Study: San Pedro, Ecuador	NA	NA	NA-	10.18687/LACCEI2020.1.1.310	https://www.scopus.com/inward/record.uri?eid=2-s2.0-85096787164&doi=10.18687%2fLACCEI2020.1.1.310&partnerID=40&md5=915b17eee3f1f044f53b945ae872b2ac and https://www.laccei.org/LACCEI2020-VirtualEdition/full_papers/FP310.pdf
254	12674953	language	full search	Salvat, Bernard and Chancerelle, Yannick and Schrimm, Muriel and Morancy, Richard and Porcher, Michel and Aubanel, Annie	2002	Restauration d'une zone corallienne dÃ©gradÃ©e et implantation d'un jardin corallien Ã Bora Bora, PolynÃ©sie franÃ§aise	Revue d'Ã‰cologie. SupplÃ©ment	57	81-96-	10.3406/revec.2002.6208	https://lens.org/188-999-165-833-532 and https://www.persee.fr/doc/revec_1168-3651_2002_sup_57_9_6208
255	12674945	full text availability	full search	Salvat, B. and Chancerelle, Y. and Schrimm, M. and Morancy, R. and Porcher, M. and Aubanel, A.	2002	Restoration of a degraded coral reef site and creation of a coral garden (Bora Bora, French Polynesia)	NA	57	81-96-	NA	https://www.scopus.com/inward/record.uri?eid=2-s2.0-3042695963&partnerID=40&md5=52749ddc9d18d5a9fb6f9bfa04eca78f
256	12677784	intervention	full search	Samimi-Namin, Kaveh and van Ofwegen, Leen P. and Hoeksema, Bert W. and Woodall, Lucy C. and Meijer zu Schlochtern, Melanie and McFadden, Catherine S.	2022	New Records of the Cryptogenic Soft Coral Genus Stragulum (Tubiporidae) from the Eastern Caribbean and the Persian Gulf	Diversity	14	909-909-	10.3390/d14110909	https://lens.org/110-594-533-259-963 and https://mdpi-res.com/d_attachment/diversity/diversity-14-00909/article_deploy/diversity-14-00909-v4.pdf?version=1668590459
257	12686814	population	full search	Sammarco, P. W. and Lirette, A. and Tung, Y. F. and Boland, G. S. and Genazzio, M. and Sinclair, J.	2014	Coral communities on artificial reefs in the Gulf of Mexico: standing vs. toppled oil platforms	ICES Journal of Marine Science	71	417-426-	https://doi.org/10.1093/icesjms/fst140	https://login.proxy.lib.duke.edu/login?url=https://www.proquest.com/scholarly-journals/coral-communities-on-artificial-reefs-gulf-mexico/docview/1888964728/se-2 and https://watermark.silverchair.com/fst140.pdf?token=AQECAHi208BE49Ooan9kkhW_Ercy7Dm3ZL_9Cf3qfKAc485ysgAAA2gwggNkBgkqhkiG9w0BBwagggNVMIIDUQIBADCCA0oGCSqGSIb3DQEHATAeBglghkgBZQMEAS4wEQQMMwwB-b_p6wvwyOvPAgEQgIIDG9cNe-KvS0t0NkpQu4WlZJ9CDfW…
258	12677863	study type	full search	Sammarco, P. W. and Porter, S. A. and Cairns, S. D.	2010	A new coral species introduced into the Atlantic Ocean - Tubastraea micranthus (Ehrenberg 1834) (Cnidaria, Anthozoa, Scleractinia): An invasive threat?	AQUATIC INVASIONS	5	131-140-	10.3391/ai.2010.5.2.02	https://www.scopus.com/inward/record.uri?eid=2-s2.0-84905756252&doi=10.3391%2fai.2010.5.2.02&partnerID=40&md5=b3d62a850d95326a21cf07c672147838
259	12688357	population	full search	Sanabria-Fernandez, Jose A. and Lazzari, Natali and Riera, Rodrigo and Becerro, Mikel A.	2018	Building up marine biodiversity loss: Artificial substrates hold lower number and abundance of low occupancy benthic and sessile species	Marine Environmental Research	140	190-199-	10.1016/j.marenvres.2018.06.010	https://app.dimensions.ai/details/publication/pub.1105070303 and https://www.sciencedirect.com/science/article/pii/S0141113618300606?via%3Dihub
260	12689333	population	full search	SÃ¡nchez-Caballero, C. A. and Borges-Souza, J. M. and Chavez-Hidalgo, A. and Abelson, A.	2023	Assessing benthic reef assemblages: A comparison between no-take artificial reefs and partially protected natural reefs	Estuarine, Coastal and Shelf Science	287	108347-	10.1016/j.ecss.2023.108347	https://app.dimensions.ai/details/publication/pub.1157357397 and https://www.sciencedirect.com/science/article/pii/S0272771423001373?via%3Dihub
261	12672303	full text availability	full search	Satria, Indra Pramana	2017	Tingkat Rekrutmen Karang pada Substrat Alami dan Buatan di Perairan Paiton dan Sekitarnya, Jawa Timur	NA	NA	NA-	NA	https://lens.org/065-330-143-911-451
262	12683586	population	full search	Schmidt, J. A. and Ellsworth, S. W. and Brooks, R. A. and Bishop, D. F. and Aubele, M. C. and Watkins, H. E.	2007	Environmental mitigation - 3: Limestone boulders, artificial reef modules provide seafloor mitigation	Oil and Gas Journal	105	60-64-	NA	https://www.scopus.com/inward/record.uri?eid=2-s2.0-33846813819&partnerID=40&md5=a0433c856e3e96201e2f8349a1ee7567
263	12688845	intervention	full search	Schmidt-Roach, Sebastian and Duarte, Carlos M. and Hauser, Charlotte A. E. and Aranda, Manuel	2020	Beyond Reef Restoration: Next-Generation Techniques for Coral Gardening, Landscaping, and Outreach	Frontiers in Marine Science	7	672-	10.3389/fmars.2020.00672	https://www.frontiersin.org/article/10.3389/fmars.2020.00672/full
264	12689405	study type	full search	Seaman, William	2007	Artificial habitats and the restoration of degraded marine ecosystems and fisheries	Biodiversity in Enclosed Seas and Artificial Marine Habitats	580	143-155-	10.1007/978-1-4020-6156-1_13	https://lens.org/016-610-820-430-516 and https://link-springer-com.proxy.lib.duke.edu/content/pdf/10.1007/978-1-4020-6156-1_13.pdf
265	12675739	study type	full search	Serrano, Eduard and Coma, Rafel and Ribes, Marta and Weitzmann, Boris and GarcÃ­a, MarÃ­a and Ballesteros, Enric	2013	Rapid Northward Spread of a Zooxanthellate Coral Enhanced by Artificial Structures and Sea Warming in the Western Mediterranean	PLoS ONE	8	e52739-	10.1371/journal.pone.0052739	https://app.dimensions.ai/details/publication/pub.1018407960 and https://journals.plos.org/plosone/article/file?id=10.1371/journal.pone.0052739&type=printable
266	12676868	language	full search	Setyorini, Heny Budi and Priswanto, Hery and Ramadhan, Ahmad Surya	2018	PERANAN EKOLOGIS SHIPWRECK ATAU EXPOSED SHIPWRECK SEBAGAI MEDIA HIDUP KARANG DI PULAU BAWEAN DALAM UPAYA PERLINDUNGAN, PENGEMBANGAN DAN PEMANFAATAN SHIPWRECK ATAU EXPOSED SHIPWRECK	Berkala Arkeologi	38	172-191-	10.30883/jba.v38i2.238	https://lens.org/040-319-588-909-392 and https://berkalaarkeologi.kemdikbud.go.id/index.php/berkalaarkeologi/article/download/238/309
267	12680702	outcome	full search	Shafir, S. and Abady, S. and Rinkevich, B.	2009	Improved sustainable maintenance for mid-water coral nursery by the application of an anti-fouling agent	Journal of Experimental Marine Biology and Ecology	368	124-128-	https://doi.org/10.1016/j.jembe.2008.08.017	https://login.proxy.lib.duke.edu/login?url=https://www.proquest.com/scholarly-journals/improved-sustainable-maintenance-mid-water-coral/docview/20260177/se-2?accountid=10598 and https://www.sciencedirect.com/science/article/pii/S0022098108004358
268	12679145	intervention	full search	Shaver, E. and Courtney, C. and West, J. and Maynard, J. and Hein, M.	2020	A Manager's guide to coral reef restoration planning and design	NA	NA	NA-	NA	https://repository.library.noaa.gov/view/noaa/27219 and https://repository.library.noaa.gov/view/noaa/27219/noaa_27219_DS1.pdf
269	12682986	outcome	full search	Shefy, Dor and Shashar, Nadav and Rinkevich, Baruch	2020	Exploring Traits of Engineered Coral Entities to be Employed in Reef Restoration	Journal of Marine Science and Engineering	8	1038-15-	10.3390/jmse8121038	https://lens.org/042-509-964-368-80X and https://mdpi-res.com/d_attachment/jmse/jmse-08-01038/article_deploy/jmse-08-01038-v2.pdf?version=1608609267
270	12674258	population	full search	Shinn, Eugene A. and Reich, Christopher D. and Hickey, T. Donald	2002	Seepage meters and Bernoulliâ€™s revenge	Estuaries	25	126-132-	10.1007/bf02696056	https://app.dimensions.ai/details/publication/pub.1000745349 and https://link.springer.com/content/pdf/10.1007/BF02696056.pdf
271	12676085	outcome	full search	Shulman, M. J. and Ogden, J. C. and Ebersole, J. P. and McFarland, W. N.	1983	Priority effects in the recruitment of juvenile coral reef fishes	Ecology	64	1508-1513-	10.2307/1937505	https://esajournals.onlinelibrary.wiley.com/doi/abs/10.2307/1937505 and https://esajournals.onlinelibrary.wiley.com/doi/pdfdirect/10.2307/1937505 and https://esajournals.onlinelibrary.wiley.com/doi/abs/10.2307/1937505
272	12689587	language	full search	Siahaan, Sahala Bonardo and Purnomo, Pujiono Wahyu and Sulardiono, Bambang	2018	APLIKASI BIOROCK TERHADAP KELANGSUNGAN HIDUP TRANSPLANTASI KARANG DAN KEANEKARAGAMAN IKAN DI PULAU KARIMUNJAWA	Management of Aquatic Resources Journal (MAQUARES)	7	164-170-	10.14710/marj.v7i1.22537	https://lens.org/090-349-709-869-173 and https://ejournal3.undip.ac.id/index.php/maquares/article/download/22537/20655
273	12687623	study type	full search	Silva, R. and Lithgow, D. and Esteves, L. S. and Martinez, M. L. and Moreno-Casasola, P. and Martell, R. and Pereira, P. and Mendoza, E. and Campos-Cascaredo, A. and Grez, P. W. and Osorio, A. F. and Osorio-Cano, J. D. and Rivillas, G. D.	2017	Coastal risk mitigation by green infrastructure in Latin America	PROCEEDINGS OF THE INSTITUTION OF CIVIL ENGINEERS-MARITIME ENGINEERING	170	39-54-	10.1680/jmaen.2016.13	https://lens.org/054-463-507-536-075 and https://www-icevirtuallibrary-com.proxy.lib.duke.edu/doi/pdf/10.1680/jmaen.2016.13?download=true
274	12689388	duplicate	full search	Silva, R. and Mendoza, E. and MariÃ±o-Tapia, I.	2016	An artificial reef improves coastal protection and provides a base for coral recovery	Journal of Coastal â€¦	NA	467-471-	10.2112/SI75-094.1/29794	https://meridian.allenpress.com/jcr/article-abstract/doi/10.2112/SI75-094.1/29794 and https://bioone.org/journals/journal-of-coastal-research/volume-75/issue-sp1/SI75-094.1/An-artificial-reef-improves-coastal-protection-and-provides-a-base/10.2112/SI75-094.1.pdf and https://bioone.org/journals/journal-of-coastal-research/volume-75/issue-sp1/SI75-094.1/An-artificial-reef-improves-coastal-protectio…
275	12674428	intervention	full search	Simpson, Michael and Coleman, Ross A. and Morris, Rebecca L. and Harasti, David	2020	Seahorse Hotels: Use of artificial habitats to support populations of the endangered White's seahorse Hippocampus whitei	Marine Environmental Research	157	104861-	10.1016/j.marenvres.2019.104861	https://linkinghub.elsevier.com/retrieve/pii/S0141113619306609 and https://www.sciencedirect.com/science/article/pii/S0141113619306609?via%3Dihub
276	12674038	population	full search	Soares, M. D. and Salani, S. and Paiva, S. V. and Braga, M. D. A.	2020	Shipwrecks help invasive coral to expand range in the Atlantic Ocean	MARINE POLLUTION BULLETIN	158	111394-	10.1016/j.marpolbul.2020.111394	https://www.scopus.com/inward/record.uri?eid=2-s2.0-85087508700&doi=10.1016%2fj.marpolbul.2020.111394&partnerID=40&md5=03ced1dd55e94e46fd5877b3b87631c2 and https://www.sciencedirect.com/science/article/pii/S0025326X20305129?via%3Dihub
277	12674037	duplicate	full search	Soares, Marcelo de Oliveira and Salani, Sula and Paiva, Sandra Vieira and Braga, Marcus Davis Andrade	2020	Shipwrecks help invasive coral to expand range in the Atlantic Ocean	Marine Pollution Bulletin	158	1-	https://doi.org/10.1016/j.marpolbul.2020.111394	https://login.proxy.lib.duke.edu/login?url=https://www.proquest.com/scholarly-journals/shipwrecks-help-invasive-coral-expand-range/docview/2447305524/se-2?accountid=10598 and https://www.sciencedirect.com/science/article/pii/S0025326X20305129?via%3Dihub
278	12684643	full text availability	full search	Song, D. Y. and Yang, J. Z.	2018	Eco-environmental Restoration And Development Of Leisure Tourism Of Sea-island Type Tourist Resort-A Case Study Of Marine Ranching In Wuzhizhou Island Sanya	NA	NA	132-140-	10.6298/ILR.201712_6(02).0005	NA
279	12674700	population	full search	Spalding, Mark D. and Ruffo, Susan and Lacambra, Carmen and Meliane, ImÃ¨n and Hale, Lynne Zeitlin and Shepard, Christine C. and Beck, Michael W.	2014	The role of ecosystems in coastal protection: Adapting to climate change and coastal hazards	Ocean & Coastal Management	90	50-57-	10.1016/j.ocecoaman.2013.09.007	https://app.dimensions.ai/details/publication/pub.1004590694 and https://www.sciencedirect.com/science/article/pii/S0964569113002147?via%3Dihub
280	12684469	outcome	full search	Spurgeon, J. P. G. and Lindahl, U.	2000	Economics of coral reef restoration	NA	NA	NA-	NA	https://aquadocs.org/handle/1834/564 and https://aquadocs.org/bitstream/handle/1834/564/cesar_12.pdf?sequence=1&isAllowed=y
281	12672389	intervention	full search	Stender, Yuko O. and Jokiel, Paul L. and Rodgers, KuÊ»ulei S.	2014	Thirty years of coral reef change in relation to coastal construction and increased sedimentation at Pelekane Bay, HawaiÊ»i	PeerJ	2	e300-	10.7717/peerj.300	https://lens.org/012-715-578-424-729 and https://peerj.com/articles/300/
282	12681667	intervention	full search	Stieglitz, Thomas	2013	Habitat engineering by decadal-scale bioturbation around shipwrecks on the Great Barrier Reef mid-shelf	Marine Ecology Progress Series	477	29-40-	10.3354/meps10167	https://lens.org/123-085-234-018-947 and https://www.int-res.com/articles/meps_oa/m477p029.pdf
283	12671102	outcome	full search	Stieglitz, T. C.	2012	The yongala's "Halo of Holes"-Systematic Bioturbation Close to a Shipwreck	Seafloor Geomorphology as Benthic Habitat	NA	277-287-	10.1016/B978-0-12-385140-6.00016-5	https://www.scopus.com/inward/record.uri?eid=2-s2.0-84875168943&doi=10.1016%2fB978-0-12-385140-6.00016-5&partnerID=40&md5=bebcac363618b13c8adccd3d358e4447 and https://www-sciencedirect-com.proxy.lib.duke.edu/science/article/pii/B9780123851406000165?via%3Dihub
284	12687271	population	full search	Su, D. T. and Liu, T. L. and Ou, C. H.	2007	A comparison of the PIV measurements and numerical predictions of the flow field patterns within an artificial reef	NA	NA	2239-2245-	NA	https://www.scopus.com/inward/record.uri?eid=2-s2.0-36448953097&partnerID=40&md5=c49cde1134d2368898b7325bdb50ce87
285	12686208	intervention	full search	Suggett, D. J. and Edmondson, J. and Howlett, L. and Camp, E. F.	2020	Coralclip (R): a low-cost solution for rapid and targeted out-planting of coral at scale	RESTORATION ECOLOGY	28	289-296-	10.1111/rec.13070	https://www.scopus.com/inward/record.uri?eid=2-s2.0-85076430514&doi=10.1111%2frec.13070&partnerID=40&md5=7d324312d200c2d9dc597b0afb852ae4 and https://onlinelibrary.wiley.com/doi/pdf/10.1111/rec.13070
286	12675432	duplicate	full search	Sugianto, D. N. and Sabdono, A.	2018	Reef Development on Artificial Patch Reefs in Shallow Water of Panjang Island, Central Java	NA	116	NA-	10.1088/1755-1315/116/1/012095	https://www.scopus.com/inward/record.uri?eid=2-s2.0-85043703975&doi=10.1088%2f1755-1315%2f116%2f1%2f012095&partnerID=40&md5=b7da48ca62abe7163f7650df181464ab
287	12689699	outcome	full search	Susilo, Edi and Purwanti, Pudji and Fattah, Mochammad	2017	ANALYSIS ON ECONOMICAL AND ECOLOGICAL POTENTIAL BENEFITS OF ARTIFICIAL CORAL REEFS PLANTING ACTIVITIES	Russian Journal of Agricultural and Socio-Economic Sciences	72	268-273-	10.18551/rjoas.2017-12.37	https://lens.org/048-371-313-012-85X
288	12680498	outcome	full search	Sweatman, H. P. A.	1983	Influence of conspecifics on choice of settlement sites by larvae of two pomacentrid fishes (Dascyllus aruanus and D. reticulatus) on coral reefs	Marine Biology	75	225-229-	10.1007/bf00406006	https://lens.org/023-149-811-203-144 and https://link-springer-com.proxy.lib.duke.edu/content/pdf/10.1007/BF00406006.pdf
289	12685531	population	full search	Sweet, Michael and Ramsey, Andrew D. and Bulling, Mark T.	2017	Designer reefs and coral probiotics: great concepts but are they good practice?	Biodiversity	18	19-22-	10.1080/14888386.2017.1307786	https://lens.org/188-834-580-024-331
290	12679858	language	full search	Syam, Amran Ronny and Hartati, Sri and Krismono, Krismono	2017	KOMUNITAS BIOTA PENEMPEL PADA TERUMBU BUATAN DI PERAIRAN PULAU GANTENG DAN PULAU RAKIT, TELUK SALEH, NUSA TENGGARA BARAT	Jurnal Penelitian Perikanan Indonesia	13	157-166-	10.15578/jppi.13.2.2007.157-166	https://lens.org/101-431-885-614-655 and http://ejournal-balitbang.kkp.go.id/index.php/jppi/article/download/3788/3255
291	12688560	language	full search	Syam, A. R. and Hartati, Sri T. and Krismono	2007	Bioufouling community in the artificial reef of Ganteng Island and Rakit Island on the Saleh Bay Waters, Nusa Tenggara Barat	Jurnal Penelitian Perikanan Indonesia	13	157-166-	NA	https://login.proxy.lib.duke.edu/login?url=https://www.proquest.com/scholarly-journals/bioufouling-community-artificial-reef-ganteng/docview/1668263808/se-2?accountid=10598
292	12674028	language	full search	Takaaki, U. D. A.	1993	Shore Protection on Lhohifushi Island in Maldives	PROCEEDINGS OF CIVIL ENGINEERING IN THE OCEAN	9	141-	10.2208/prooe.9.141	https://app.dimensions.ai/details/publication/pub.1019663561 and https://www.jstage.jst.go.jp/article/prooe1986/9/0/9_0_141/_pdf
293	12680697	duplicate	full search	Tanaya, Toko and Kinjo, Nobuyuki and Okada, Wataru and Yasuda, Masato and Kuwae, Tomohiro	2021	Improvement of the coral growth and cost-effectiveness of hybrid infrastructure by an innovative breakwater design in Naha Port, Okinawa, Japan	Coastal Engineering Journal	63	1-16-	10.1080/21664250.2021.1889823	https://lens.org/059-889-585-128-798 and https://www.tandfonline.com/doi/pdf/10.1080/21664250.2021.1889823
294	12675273	language	full search	Taufina, Taufina and Faisal, Faisal and Lova, Stelly Martha	2018	REHABILITASI TERUMBU KARANG MELALUI KOLABORASI TERUMBU BUATAN DAN TRANSPLANTASI KARANG DI KECAMATAN BUNGUS TELUK KABUNG KOTA PADANG: KAJIAN DESKRIPTIF PELAKSANAAN CORPORATE SOCIAL RESPONSIBILITY (CSR) PT. PERTAMINA (PERSERO) MARKETING OPERATION REGION (MOR) I â€“ TERMINAL BAHAN BAKAR MINYAK (TBBM) TELUK KABUNG	JURNAL PENGABDIAN KEPADA MASYARAKAT	24	730-739-	10.24114/jpkm.v24i2.10739	https://lens.org/024-583-303-766-184 and https://jurnal.unimed.ac.id/2012/index.php/jpkm/article/download/10739/9639
295	12675618	language	full search	Tena, Rafael Andres Cabral	2010	Reclutamieto coralino utilizado sustratos artificiales en la costa peninsular del Sur del Golfo de California	NA	NA	NA-	NA	https://lens.org/198-961-538-681-770
296	12688872	intervention	full search	Thompson, Edward F. and Gayagas, Lincoln C.	2002	Berm for Reducing Wave Overtopping at Commercial Port Road, Guam	Ocean Wave Measurement and Analysis (2001)	NA	1745-1754-	10.1061/40604(273)176	https://lens.org/063-123-620-597-692 and https://ascelibrary.org/doi/10.1061/40604%28273%29176
297	12684270	language	full search	Toko, Tanaya and Kinjo, Nobuyuki and Iwamura, Shunpei and Aoyama, Sohei and Hasegawa, Iwao and Suzuki, Kojiro and Kuwae, Tomohiro and ç¯å­, æ£šè°· and ä¿¡ä¹‹, é‡‘åŸŽ and ä¿Šå¹³, å²©æ‘ and å®—å¹³, é’å±± and é•·è°·å·, å·Œ and é«˜äºŒæœ—, éˆ´æœ¨ and æœæ¯”å‘‚, æ¡‘æ±Ÿ	2019	EFFECT OF WATER VELOCITY THROUGH CAISSON JOINTS ON THE CORAL DISTRIBUTION ON BREAKWATERS	Doboku Gakkai Ronbunshu. B2, Kaigan Kogaku = Journal of Japan Society of Civil Engineers. Ser. B2, Coastal Engineering	75	I_1147-I_1152-	https://doi.org/10.2208/kaigan.75.I_1147	https://login.proxy.lib.duke.edu/login?url=https://www.proquest.com/scholarly-journals/effect-water-velocity-through-caisson-joints-on/docview/2311242030/se-2?accountid=10598 and https://www.jstage.jst.go.jp/article/kaigan/75/2/75_I_1147/_pdf
298	12674944	duplicate	full search	Tortolero-Langarica, J. J. A. and Cupul-MagaÃ±a, A. L.	2014	Restoration of a degraded coral reef using a natural remediation process: a case study from a Central Mexican Pacific National Park	Ocean &coastal â€¦	96	12-19-	10.1016/j.ocecoaman.2014.04.020	https://www.sciencedirect.com/science/article/pii/S0964569114001227 and https://www.sciencedirect.com/science/article/pii/S0964569114001227 and https://www.sciencedirect.com/science/article/pii/S0964569114001227?via%3Dihub
299	12675536	outcome	full search	Tupper, M. and Hunte, W.	1994	Recruitment dynamics of coral reef fishes in Barbados	Marine Ecology Progress Series	108	225-235-	DOI 10.3354/meps108225	https://www.jstor.org/stable/24846154
300	12687707	language	full search	Twinandia, D. and Mubarak, A. S. and Mukti, A. T.	2011	Closure area effect on reefs rehabilitation in Biorock and reef seen habitat against fish species diversity in regional aquatic Pemuteran, Bali	Jurnal ilmiah perikanan dan kelautan	3	151-155-	NA	https://login.proxy.lib.duke.edu/login?url=https://www.proquest.com/scholarly-journals/closure-area-effect-on-reefs-rehabilitation/docview/1458547503/se-2?accountid=10598
301	12677797	intervention	full search	Urbina-Barreto, Isabel	2020	New quantitative indices from 3D modeling by photogrammetry to monitor coral reef environments	NA	NA	NA-	NA	https://lens.org/173-771-562-883-861
302	12680848	study type	full search	van der Schyff, Veronica and du Preez, Marinus and Blom, Karin and Kylin, Henrik and Yive, Nee Sun Choong Kwet and Merven, Julian and Raffin, Jovani and Bouwman, Hindrik	2020	Impacts of a shallow shipwreck on a coral reef: a case study from St. Brandon's Atoll, Mauritius, Indian Ocean	Marine environmental research	156	104916-	10.1016/j.marenvres.2020.104916	https://lens.org/015-708-205-701-053
303	12681259	study type	full search	van Hespen, Rosanna and van Bijsterveldt, Celine E. J. and Camargo, Carolina M. L. and Stoorvogel, Marte M. and Bouma, Tjeerd J.	2023	How Can Nature Protect People Against Sea-Level Rise?	Frontiers for Young Minds	11	910803-	10.3389/frym.2023.910803	https://lens.org/135-026-119-142-825
304	12673993	intervention	full search	VanWynen, Cassie M. and Hightshoe, Morgan V. and Fogarty, Nicole D. and Dahlgren, Craig P. and Gilliam, David S.	2021	Should Hybrids Be Used in Coral Nurseries? A Case Study Comparing Caribbean Acropora spp. and Their Hybrid in the Bahamas	Frontiers in Marine Science	8	669966-	10.3389/fmars.2021.669966	https://app.dimensions.ai/details/publication/pub.1140401526
305	12673393	intervention	full search	Victor, S.	2008	Stability of reef framework and post settlement mortality as the structuring factor for recovery of Malakal Bay Reef, Palau, Micronesia: 25 years after a severe COTS outbreak	ESTUARINE COASTAL AND SHELF SCIENCE	77	175-180-	10.1016/j.ecss.2007.09.009	https://www.scopus.com/inward/record.uri?eid=2-s2.0-39449129633&doi=10.1016%2fj.ecss.2007.09.009&partnerID=40&md5=6817fc985a5b557d375da6458d7bab55 and https://www.sciencedirect.com/science/article/pii/S0272771407004350?via%3Dihub
306	12679135	study type	full search	Viduka, Andrew	2011	Managing underwater cultural heritage: A case study of SS Yongala	The Historic Environment	23	12-	NA	https://lens.org/073-936-178-848-751
307	12681772	intervention	full search	Villanueva, Ronald D. and Baria, Maria Vanessa B. and dela Cruz, Dexter W.	2012	Growth and survivorship of juvenile corals outplanted to degraded reef areas in Bolinao-Anda Reef Complex, Philippines	Marine Biology Research	8	877-884-	10.1080/17451000.2012.682582	https://lens.org/000-820-863-713-166 and https://www-tandfonline-com.proxy.lib.duke.edu/doi/pdf/10.1080/17451000.2012.682582
308	12685147	language	full search	Wang, J. and Huang, H. and Jia, H. and Zheng, S. and Zhao, M. and Chen, M. and Zhang, X. and Zhuang, D.	2020	Discussion on the strategies of coastal ecosystem protection and restoration in the Guangdong-Hong Kong-Macao Greater Bay Area	Shengtai Xuebao	40	8430-8439-	10.5846/stxb202005061117	https://www.scopus.com/inward/record.uri?eid=2-s2.0-85098067691&doi=10.5846%2fstxb202005061117&partnerID=40&md5=ecbfaa82acb9f7cc426470352eee17d2
309	12685367	language	full search	Watanuki, Akira and Toru, Aota and Shibata, Sanae and Taniguchi, Hiroki and Omori, Makoto	2004	Development of coral reef restoration technology by mass culture, transportation and settlement of coral larvae (Part2)	PROCEEDINGS OF CIVIL ENGINEERING IN THE OCEAN	20	389-	10.2208/prooe.20.389	https://app.dimensions.ai/details/publication/pub.1041705903 and https://www.jstage.jst.go.jp/article/prooe1986/20/0/20_0_389/_pdf
310	12674681	outcome	full search	Wee, Shi Yi Crystle and Sam, Shu Qin and Sim, Wan Ting and Ng, Chin Soon Lionel and Taira, Daisuke and Afiq-Rosli, Lutfi and Kikuzawa, Yuichi Preslie and Toh, Tai Chong and Chou, Loke Ming	2019	The role of in situ coral nurseries in supporting mobile invertebrate epifauna	Journal for Nature Conservation	50	125710-	10.1016/j.jnc.2019.125710	https://linkinghub.elsevier.com/retrieve/pii/S1617138119300494 and https://www.sciencedirect.com/science/article/pii/S1617138119300494?via%3Dihub
311	12684298	duplicate	full search	Wells, L. and Perez, F. and Hibbert, M. and Clerveaux, L.	2010	Effect of severe hurricanes on Biorock coral reef restoration projects in Grand Turk, Turks and Caicos Islands	Revista de biologÃ­a â€¦	58 Suppl 3	141-9-	NA	https://www.scielo.sa.cr/scielo.php?script=sci_arttext&pid=S0034-77442010000700013 and https://www.scielo.sa.cr/scielo.php?script=sci_arttext&pid=S0034-77442010000700013
312	12680640	study type	full search	Wells, S. and Ravilious, C.	2006	In the front line: shoreline protection and other ecosystem services from mangroves and coral reefs	NA	NA	NA-	NA	https://books.google.com/books?hl=en&lr=&id=p1PLWspSvDcC&oi=fnd&pg=PA4&dq=coral+reef+artificial%7Cgray%7Cgrey%7Cengineer%7Chybrid%7Cdesign%7Cconstruct%7Cinstall%7Cbuilt%7Cbuild%7Cdeploy%7Cinfrastructure%7C%22nature+based+solution%22%7C%22nature+inspired+design%22&ots=z_yW7AejmR&sig=1xY3t7Xw-vKUxNPk9a_WUVpAMek
313	12673458	population	full search	Wen, Hongjie and Ren, Bing and Zhang, Xiang and Yu, Xiping	2019	SPH Modeling of Wave Transformation over a Coral Reef with Seawall	Journal of Waterway, Port, Coastal and Ocean Engineering	145	4018026-	https://doi.org/10.1061/(ASCE)WW.1943-5460.0000479	https://login.proxy.lib.duke.edu/login?url=https://www.proquest.com/scholarly-journals/sph-modeling-wave-transformation-over-coral-reef/docview/2110264898/se-2?accountid=10598 and https://ascelibrary-org.proxy.lib.duke.edu/doi/pdf/10.1061/%28ASCE%29WW.1943-5460.0000479
314	12674465	population	full search	Wenker, Rebecca P. and Stevens, Bradley G.	2020	Sea whip coral Leptogorgia virgulata in the Mid-Atlantic Bight: Colony complexity, age, and growth	PeerJ	8	e8372-	10.7717/peerj.8372	https://app.dimensions.ai/details/publication/pub.1124597999 and https://peerj.com/articles/8372/
315	12679889	language	full search	Widyantari, Ni Putu Ayu and Sukana, Made	2021	Keterlibatan Voluntourist dalam Pelaksanaan Konservasi Terumbu Karang di Pantai Tianyar, Kecamatan Kubu, Kabupaten Karangasem	JURNAL DESTINASI PARIWISATA	9	179-179-	10.24843/jdepar.2021.v09.i01.p23	https://lens.org/079-863-908-146-30X and https://ojs.unud.ac.id/index.php/destinasipar/article/download/74946/40124
316	12671360	intervention	full search	Wiegel, R. L.	2008	Waikiki Beach, Oahu, Hawaii: History of its transformation from a natural to an urban shore	Shore & Beach	76	3-30-	NA	https://login.proxy.lib.duke.edu/login?url=https://www.proquest.com/scholarly-journals/waikiki-beach-oahu-hawaii-history-transformation/docview/20028838/se-2?accountid=10598
317	12679923	language	full search	Wijayanti, Rani Kusuma	2016	KAJIAN TINGKAT KERUSAKAN TERUMBU KARANGUNTUK PENGEMBANGAN EKOWISATA DI PULAU PRAMUKA, KELURAHAN PULAU PANGGANG, KECAMATAN KEPULAUAN SERIBU UTARA, KABUPATEN KEPULAUAN SERIBUDKI JAKARTA	NA	NA	NA-	NA	https://lens.org/142-696-716-539-739
318	12673300	intervention	full search	Wilkinson, C.	2006	Status of coral reefs of the world: summary of threats and remedial action	Coral reef conservation	NA	3-39-	Book_Doi 10.2277/ 0521671450	https://books.google.com/books?hl=en&lr=&id=Fc3LCgAAQBAJ&oi=fnd&pg=PA3&dq=coral+reef+artificial%7Cgray%7Cgrey%7Cengineer%7Chybrid%7Cdesign%7Cconstruct%7Cinstall%7Cbuilt%7Cbuild%7Cdeploy%7Cinfrastructure%7C%22nature+based+solution%22%7C%22nature+inspired+design%22&ots=H1xLQ_JhZ1&sig=x3khOLmvKQwwu9djakL6GHfTAFk
319	12676892	language	full search	Winarto, Aris	2017	Pengaruh Konfigurasi Terumbu Buatan Bentuk Hexagonal Pada Transmisi Gelombang	NA	NA	NA-	NA	https://lens.org/178-578-756-195-458
320	12676893	language	full search	Wirayuhanto, Harish and Armono, Haryo Dwito	2021	Pengaruh Konfigurasi Terumbu Buatan Bentuk Heksagonal pada Kemampuan Peredaman Gelombang	Rekayasa	14	106-113-	10.21107/rekayasa.v14i1.10042	https://lens.org/106-802-263-379-744 and https://journal.trunojoyo.ac.id/rekayasa/article/download/10042/5431
321	12684399	language	full search	Wirayuhanto, Harish and Armono, Haryo Dwito and Ridlwan, Asfafur and Febrianto, Try	2021	Efek Koefisien Transmisi akibat Variasi Wave Stepness pada Hexagonal Artificial Reef	Rekayasa	14	367-372-	10.21107/rekayasa.v14i3.12485	https://lens.org/134-698-297-826-360 and https://journal.trunojoyo.ac.id/rekayasa/article/download/12485/6272
322	12671767	language	full search	Wisha, Ulung Jantama and Ridwan, Nia Naelul Hasanah and Dhiauddin, Ruzana and Rahmawan, Guntur Adhi and Kusumah, Gunardi	2020	UPAYA KONSERVASI KAPAL KARAM GOSONG NAMBI SEBAGAI BUKTI ADANYA JALUR PERDANGAN MARITIM MASA LALU DI KABUPATEN PESISIR SELATAN, SUMATRA BARAT	AMERTA	38	63-76-	10.24832/amt.v38i1.63-76	https://lens.org/151-102-682-019-617
323	12671473	language	full search	Wu, Zhongjie and Wang, Daoru	2012	Variation tendency and analysis of cause of coral in Sanya	Marine environmental science/Haiyang Huanjing Kexue	31	682-685-	NA	https://login.proxy.lib.duke.edu/login?url=https://www.proquest.com/scholarly-journals/variation-tendency-analysis-cause-coral-sanya/docview/1439232612/se-2?accountid=10598
324	12671472	duplicate	full search	Wu, Z. J. and Wang, D. R. and Ye, C. X. and Li, Y. C. and Chen, M. and Chen, C. H.	2012	Variation tendency and analysis of cause of coral in Sanya	Marine environmental science/Haiyang Huanjing Kexue. Dalian	31	682-685-	NA	https://login.proxy.lib.duke.edu/login?url=https://www.proquest.com/scholarly-journals/variation-tendency-analysis-cause-coral-sanya/docview/1171874866/se-2?accountid=10598
325	12674923	duplicate	full search	XiaoZhi Lim, special to C. and En	2021	Restoring coral reefs with 3D-printed skeletons	Chemical & Engineering News	NA	13-13-	10.47287/cen-09935-scicon8	https://app.dimensions.ai/details/publication/pub.1141443004
326	12685352	language	full search	Xu, Qiang	2016	Development of Marine Ranching at Tropical Island Area in South China Sea-Advantages,Status and Prospects	Yu ye ke xue jin Zhan	39	173-180-	NA	https://login.proxy.lib.duke.edu/login?url=https://www.proquest.com/scholarly-journals/development-marine-ranching-at-tropical-island/docview/2301639560/se-2?accountid=10598
327	12674942	language	full search	Yamaki, Katsunori and Shimbo, Yumi and Tanaka, Masahiro	2014	Restoration of Coral Communities using the Mesh-Type Artificial Base in the Naha Port	Journal of Japan Society of Civil Engineers, Ser. B2 (Coastal Engineering)	70	I_1171-I_1175-	10.2208/kaigan.70.i_1171	https://lens.org/037-527-750-553-848 and https://www.jstage.jst.go.jp/article/kaigan/70/2/70_I_1171/_pdf
328	12671061	language	full search	Yamaki, Katsunori and Shimbo, Yumi and Tanaka, Masahiro	2017	ã‚³ãƒ¼ãƒ©ãƒ«ãƒãƒƒãƒˆã‚’ç”¨ã„ãŸé‚£è¦‡æ¸¯å†…ã«ãŠã‘ã‚‹ã‚µãƒ³ã‚´ç¾¤é›†ã®å‰µç”Ÿ	Doboku Gakkai Ronbunshu. B3, Kaiyo Kaihatsu	73	NA-	NA	https://login.proxy.lib.duke.edu/login?url=https://www.proquest.com/scholarly-journals/ã‚³ãƒ¼ãƒ©ãƒ«ãƒãƒƒãƒˆã‚’ç”¨ã„ãŸé‚£è¦‡æ¸¯å†…ã«ãŠã‘ã‚‹ã‚µãƒ³ã‚´ç¾¤é›†ã®å‰µç”Ÿ/docview/1935694441/se-2?accountid=10598
329	12683568	language	full search	Yasuda, Tomohiro and Hama, Asuka and Nakanishi, Takashi and Matsushita, Hiroshi and Nagata, Noriaki and èª å®, å®‰ç”° and æ˜Žæ—¥é¦™, æ¿µ and ä¸­è¥¿, æ•¬ and ç´˜è³‡, æ¾ä¸‹ and ç´€æ™ƒ, é•·ç”°	2019	ENVIRONMENTAL SURVEY OF ARTIFICIAL REEF AND DISCUSSION ON CORAL DISTRIBUTION CHARACTERISTICS IN HAMASAKI COAST	Doboku Gakkai Ronbunshu. B2, Kaigan Kogaku = Journal of Japan Society of Civil Engineers. Ser. B2, Coastal Engineering	75	I_1141-I_1146-	https://doi.org/10.2208/kaigan.75.I_1141	https://login.proxy.lib.duke.edu/login?url=https://www.proquest.com/scholarly-journals/environmental-survey-artificial-reef-discussion/docview/2311242114/se-2?accountid=10598 and https://www.jstage.jst.go.jp/article/kaigan/75/2/75_I_1141/_pdf
330	12685148	language	full search	Yasuda, Tomohiro and Osaki, Yuri and Nakanishi, Takashi and Yamanaka, Ryoichi and Matsushita, Hiroshi and Matsumoto, Noriko and Takano, Hisachika and Sato, Hironori and Okamoto, Genyo and èª å®, å®‰ç”° and æ‚ é‡Œ, å°¾å´Ž and ä¸­è¥¿, æ•¬ and äº®ä¸€, å±±ä¸­ and ç´˜è³‡, æ¾ä¸‹ and ç¯„å­, æ¾æœ¬ and å‘å¾Œ, é«™é‡Ž and è£•å‰‡, ä½è—¤ and çŽ„æ´‹, å²¡æœ¬	2021	DISCUSSION ON THE RELATIONSHIP BETWEEN CORAL DISTRIBUTION CHARACTERISTICS AND THE PHYSICAL ENVIRONMENT IN HOLLOW CUBE BLOCK TYPE ARTIFICIAL REEF	Doboku Gakkai Ronbunshu. B2, Kaigan Kogaku = Journal of Japan Society of Civil Engineers. Ser. B2, Coastal Engineering	77	I_919-I_924-	https://doi.org/10.2208/kaigan.77.2_I_919	https://login.proxy.lib.duke.edu/login?url=https://www.proquest.com/scholarly-journals/discussion-on-relationship-between-coral/docview/2605296395/se-2?accountid=10598 and https://www.jstage.jst.go.jp/article/kaigan/77/2/77_I_919/_pdf
331	12684047	outcome	full search	Yeager, L. A. and Acevedo, C. and Layman, C. A.	2012	Effects of seascape context on condition, abundance, and secondary production of a coral reef fish, Haemulon plumierii	Marine Ecology Progress Series	462	231-240-	10.3354/meps09855	https://www.scopus.com/inward/record.uri?eid=2-s2.0-84865431978&doi=10.3354%2fmeps09855&partnerID=40&md5=a89a60cd03da9c5d6718fcc26ba9c867 and https://www.int-res.com/articles/meps2012/462/m462p231.pdf
332	12677551	intervention	full search	Yu, T. S. and Meng, X. Y. and Li, T. Y. and Guo, Q. Y. and Li, Y. C.	2022	Numerical simulation of interaction between wave-driven currents and revetment on coral reefs	OCEAN ENGINEERING	254	NA-	10.1016/j.oceaneng.2022.111346	<Go to ISI>://WOS:000832761500002 and https://www.sciencedirect.com/science/article/pii/S0029801822007363?via%3Dihub
333	12684326	full text availability	full search	Yusof, Nur Fadilah	2020	The effect of magnetic force distance on coral growth (Pocilopora sp.) in Teluk Dalam, Pulau Langgun, Langkawi / Nur Fadilah Yusof	NA	NA	NA-	NA	https://lens.org/024-789-303-217-699
334	12686617	intervention	full search	Zamani, N. P.	2020	Coral reef degradation due to ship grounding in indonesia: Case study of ship aground in bangka-belitung waters by mother vessel mv lyric poet	Jurnal Ilmiah Perikanan dan Kelautan	12	263-275-	10.20473/jipk.v12i2.17947	https://www.scopus.com/inward/record.uri?eid=2-s2.0-85100882086&doi=10.20473%2fjipk.v12i2.17947&partnerID=40&md5=121123102a26226ce317f7cd3b0dddc7 and https://e-journal.unair.ac.id/JIPK/article/download/17947/12301
335	12683933	full text availability	full search	Zamani, N. P. and Abdallah, K. I. and Subhan, B.	2012	Electrical current stimulates coral branching and growth in Jakarta Bay	Innovative Methods of Marine Ecosystem Restoration	NA	81-89-	10.1201/b14314	https://www.scopus.com/inward/record.uri?eid=2-s2.0-85056348272&doi=10.1201%2fb14314&partnerID=40&md5=b078699c9cff8c9952baf47aca6736cc and https://s3-euw1-ap-pe-df-pch-content-store-p.s3.eu-west-1.amazonaws.com/9780429097058/9e962fb6-2f44-4b3d-b035-f86bb4c1362c/relatedobjects/preview.pdf?AWSAccessKeyId=ASIAQFVOSJ573VS6GVUJ&Expires=1691100798&Signature=5lVe9bVSMGNTOeRFSeLgGZCxW3c%3D&response-conte…
336	12673006	population	full search	Zamani, N. P. and Bachtiar, R. and Madduppa, H. H. and Adi, J. W. and Isnul, J. and Iqbal, M. and Subhan, B.	2010	Study on biorock© technique using three different anode materials (magnesium, aluminum, and titanium)	Jurnal Ilmu dan Teknologi Kelautan Tropis	2	1-8-	10.29244/jitkt.v2i1.7858	https://login.proxy.lib.duke.edu/login?url=https://www.proquest.com/scholarly-journals/study-on-biorockÂ©-technique-using-three-different/docview/2011415401/se-2?accountid=10598
337	12676324	full text availability	full search	Zawawi, Noor Amila Wan Abdullah and Liew, Mohd Shahir and Shawn, Lim Eu and Alaloul, Wesam Salah and Toloue, Iraj and Mohd, Mohd Hairil and Rahman, Mohd Asamudin A. and Nazri, Muhammad Nadzrin and Tan, Chun Hong and Mohamad, Yuzwan and Lim, Chuin-Siew and Mustapa, Baharim and Shaari, Hasrizal and Hii, Yii Siang and Ali, M. Nasahie Akbar and Thiyauddin, M. Izzat and Karim, Marcella Abdul	2019	Potential of Offshore Structure as Artificial Reefs in Shallow Tropical Water	Day 1 Tue, December 03, 2019	NA	NA-	10.2118/199190-ms	https://lens.org/111-007-125-706-987 and https://onepetro.org/SPESM02/proceedings-abstract/20SM02/1-20SM02/D011S003R003/219485
338	12676646	population	full search	Zhang, Y. and Ye, J. H.	2021	Physical modelling of the stability of a revetment breakwater built on reclaimed coral calcareous sand foundation in the South China sea-random waves and dense foundation	OCEAN ENGINEERING	219	108384-	10.1016/j.oceaneng.2020.108384	https://www.scopus.com/inward/record.uri?eid=2-s2.0-85096825115&doi=10.1016%2fj.oceaneng.2020.108384&partnerID=40&md5=1eae602f1a951c8403f75abe8717d303 and https://www.sciencedirect.com/science/article/pii/S0029801820312919?via%3Dihub
339	12677327	intervention	full search	Zhou, Haoran and Ye, Jianhong	2022	On the selection of turbulent model for the nearshore hydrodynamics modeling of coral reefs: Insight from an inter-comparison study	Ocean Engineering	266	113046-	10.1016/j.oceaneng.2022.113046	https://app.dimensions.ai/details/publication/pub.1152605575 and https://www.sciencedirect.com/science/article/pii/S0029801822023290?via%3Dihub
340	12670985	language	full search	ä¸€ç¦Ž, æœ¨åŽŸ and æ­å², ç´°å· and å¹¸ç”Ÿ, é¯‰æ¸• and æ‚Ÿ, å±±æœ¬ and åº·æ–‡, è¿‘è—¤	2018	é›»æºãƒ¬ã‚¹é›»å ´ç™ºç”ŸæŠ€è¡“(GMC)ã‚’å¿œç”¨ã—ãŸé‹¼è£½ã®ã‚µãƒ³ã‚´ç”Ÿè‚²æ£šã®é–‹ç™º	åœŸæœ¨å­¦ä¼šè«–æ–‡é›†B3ï¼ˆæµ·æ´‹é–‹ç™ºï¼‰	74	I_330-I_335-	10.2208/jscejoe.74.i_330	https://app.dimensions.ai/details/publication/pub.1106936283 and https://www.jstage.jst.go.jp/article/jscejoe/74/2/74_I_330/_pdf
341	12670988	language	full search	å…‹å‰‡, å±±æœ¨ and è£•ç¾Ž, æ–°ä¿ and æ˜Œå®, ç”°ä¸­	2014	é‚£è¦‡æ¸¯å†…ã«ãŠã‘ã‚‹ç¶²çŠ¶äººå·¥åŸºç›¤ã‚’ç”¨ã„ãŸã‚µãƒ³ã‚´ç¾¤é›†ã®å†ç”Ÿ	åœŸæœ¨å­¦ä¼šè«–æ–‡é›†B2(æµ·å²¸å·¥å­¦)	70	I_1171-I_1175-	10.2208/kaigan.70.i_1171	https://app.dimensions.ai/details/publication/pub.1069295282 and https://www.jstage.jst.go.jp/article/kaigan/70/2/70_I_1171/_pdf
342	12671060	language	full search	å…‹å‰‡, å±±æœ¨ and è£•ç¾Ž, æ–°ä¿ and æ˜Œå®, ç”°ä¸­	2017	ã‚³ãƒ¼ãƒ©ãƒ«ãƒãƒƒãƒˆã‚’ç”¨ã„ãŸé‚£è¦‡æ¸¯å†…ã«ãŠã‘ã‚‹ã‚µãƒ³ã‚´ç¾¤é›†ã®å‰µç”Ÿ	åœŸæœ¨å­¦ä¼šè«–æ–‡é›†B3ï¼ˆæµ·æ´‹é–‹ç™ºï¼‰	73	I_875-I_880-	10.2208/jscejoe.73.i_875	https://app.dimensions.ai/details/publication/pub.1091303827 and https://www.jstage.jst.go.jp/article/jscejoe/73/2/73_I_875/_pdf
343	12671010	language	full search	å¹¸å¤ªéƒŽ, çŸ¢ä»£ and å…‰å¼˜, ä¸Šé‡Ž and æ‹“çœŸ, ç›®å´Ž and ä¿Šä»‹, å€‰æ©‹	2019	æ¶ˆæ³¢å ¤ãŒã‚µãƒ³ã‚´ç¾¤é›†ã®æ§‹é€ çš„ç‰¹æ€§ã«åŠã¼ã™å½±éŸ¿	ç’°å¢ƒã‚¢ã‚»ã‚¹ãƒ¡ãƒ³ãƒˆå­¦ä¼šèªŒ	17	79-85-	10.20714/jsia.17.1_79	https://app.dimensions.ai/details/publication/pub.1119732324 and https://www.jstage.jst.go.jp/article/jsia/17/1/17_79/_pdf
344	12670995	language	full search	æ•¬, ä¸­è¥¿ and ç¾©å…‰, æ¯”å˜‰ and æ´‹åŸº, è°·å£ and å–„æ†², æ–°åž£ and ç´˜è³‡, æ¾ä¸‹ and åšä¸€, è¥¿æ‘ and åšæ–‡, è‘›è¥¿ and å‹‰, å°ç”°å³¶	2021	ç¤¾ä¼šåŸºç›¤æ•´å‚™ã¨ç’°å¢ƒã®ä¸¡ç«‹ã‚’ç›®æŒ‡ã—ãŸé˜²æ³¢å ¤æ•´å‚™ã«ãŠã‘ã‚‹ã‚µãƒ³ã‚´å¢—æ®–äº‹æ¥­ãƒ¢ãƒ‡ãƒ«æ§‹ç¯‰ã®è©¦ã¿	åœŸæœ¨å­¦ä¼šè«–æ–‡é›†B3ï¼ˆæµ·æ´‹é–‹ç™ºï¼‰	77	I_937-I_942-	10.2208/jscejoe.77.2_i_937	https://app.dimensions.ai/details/publication/pub.1141499921 and https://www.jstage.jst.go.jp/article/jscejoe/77/2/77_I_937/_pdf
345	12671056	language	full search	æ¶¼, ç«¹æ£® and å¤§æ¨¹, è—¤å· and èŠ³æº€, ç”°å³¶ and æ„¼å¸, ä½è—¤	2015	ã‚µãƒ³ã‚´ç ‚ç¤«ã«ã‚ˆã‚Šæ§‹æˆã•ã‚ŒãŸäººå·¥æµ·æµœã®ä¾µé£Ÿãƒ¡ã‚«ãƒ‹ã‚ºãƒ ã«é–¢ã™ã‚‹ç¾åœ°èª¿æŸ»	åœŸæœ¨å­¦ä¼šè«–æ–‡é›†B3ï¼ˆæµ·æ´‹é–‹ç™ºï¼‰	71	I_443-I_448-	10.2208/jscejoe.71.i_443	https://app.dimensions.ai/details/publication/pub.1069294337 and https://www.jstage.jst.go.jp/article/jscejoe/71/2/71_I_443/_pdf
346	12670987	language	full search	ç¯å­, æ£šè°· and ä¿¡ä¹‹, é‡‘åŸŽ and ä¿Šå¹³, å²©æ‘ and å®—å¹³, é’å±± and å·Œ, é•·è°·å· and é«˜äºŒæœ—, éˆ´æœ¨ and æœæ¯”å‘‚, æ¡‘æ±Ÿ	2019	é˜²æ³¢å ¤ã«ãŠã‘ã‚‹ã‚µãƒ³ã‚´ã®ç€ç”Ÿã«å¯¾ã™ã‚‹ã‚±ãƒ¼ã‚½ãƒ³ç›®åœ°éƒ¨ã®åŠ¹æžœ	åœŸæœ¨å­¦ä¼šè«–æ–‡é›†B2(æµ·å²¸å·¥å­¦)	75	I_1147-I_1152-	10.2208/kaigan.75.i_1147	https://app.dimensions.ai/details/publication/pub.1121867068 and https://www.jstage.jst.go.jp/article/kaigan/75/2/75_I_1147/_pdf
347	12671039	language	full search	èª å®, å®‰ç”° and æ‚ é‡Œ, å°¾å´Ž and æ•¬, ä¸­è¥¿ and äº®ä¸€, å±±ä¸­ and ç´˜è³‡, æ¾ä¸‹ and ç¯„å­, æ¾æœ¬ and å‘å¾Œ, é«™é‡Ž and è£•å‰‡, ä½è—¤ and çŽ„æ´‹, å²¡æœ¬	2021	ä¸­ç©ºãƒ–ãƒ­ãƒƒã‚¯åž‹äººå·¥ãƒªãƒ¼ãƒ•ã§ã®ã‚µãƒ³ã‚´åˆ†å¸ƒç‰¹æ€§ã¨ç‰©ç†ç’°å¢ƒè¦å› ã®é–¢ä¿‚ã«é–¢ã™ã‚‹è€ƒå¯Ÿ	åœŸæœ¨å­¦ä¼šè«–æ–‡é›†B2(æµ·å²¸å·¥å­¦)	77	I_919-I_924-	10.2208/kaigan.77.2_i_919	https://app.dimensions.ai/details/publication/pub.1142377159 and https://www.jstage.jst.go.jp/article/kaigan/77/2/77_I_919/_pdf
348	12671012	language	full search	èª å®, å®‰ç”° and æ˜Žæ—¥é¦™, æ¿µ and æ•¬, ä¸­è¥¿ and ç´˜è³‡, æ¾ä¸‹ and ç´€æ™ƒ, é•·ç”°	2019	æµœå´Žæµ·å²¸ã«ãŠã‘ã‚‹äººå·¥ãƒªãƒ¼ãƒ•ã®ç’°å¢ƒèª¿æŸ»ãŠã‚ˆã³ã‚µãƒ³ã‚´åˆ†å¸ƒç‰¹æ€§ã«é–¢ã™ã‚‹è€ƒå¯Ÿ	åœŸæœ¨å­¦ä¼šè«–æ–‡é›†B2(æµ·å²¸å·¥å­¦)	75	I_1141-I_1146-	10.2208/kaigan.75.i_1141	https://app.dimensions.ai/details/publication/pub.1121867067 and https://www.jstage.jst.go.jp/article/kaigan/75/2/75_I_1141/_pdf
