# Supplementary material for: Evidence on the ecological and physical effects of built structures in shallow, tropical coral reefs: a systematic map
Source: Environ Evid. 2024 May 14;13:12. doi: 10.1186/s13750-024-00336-3 (PMC11378790; doi:10.1186/s13750-024-00336-3)
Supplement: Supplementary file 7 — Supplementary Material 7 [file 13750_2024_336_MOESM7_ESM.xlsx]

## Sheet: README
Search strings
Article Title: Evidence on the ecological and physical effects of built structures in shallow, tropical coral reefs: a systematic map
Description: This file provides information on the search strings used in indexing platforms (Web of Science, Scopus), bibliographic database (ProQuest), open discovery citation indexes (Dimensions, LENS), web-based search engine (Google Scholar via Harzing's Publish or Perish), and novel literature discovery tool (Inciteful).

## Sheet: search_overview
platform	date searched	results (w/ search link)	number of files	file_naming
Google	2023-04-30	990	1	coral_google-harzing
Web of Science	2023-05-01	9227	10	coral_wos_#
Scopus	2023-05-01	11226	1	coral_scopus
LENS	2023-05-02	9723	1	coral_lens
Dimensions	2023-05-01	10896	1	coral_dimensions
ProQuest	2023-05-01	7924	8	coral_proquest_#
Inciteful	2023-05-03	494	1	coral_inciteful
	TOTAL	50480	23
raw .ris file naming conventions
Name raw .RIS files as: database_number
Example: wos_1
database	number (of ris in search)
wos	corresponds to raw .ris #
scopus	this is sequential... 1, 2, 3
dim	* note that once raw RIS files combined for database and search in Endnote, the # will disappear
lens	* from EndNote, it would be wos
proquest
google

## Sheet: Web-of-Science
WEB OF SCIENCE SYNTAX
SUBSTRINGS
coral	TI = (coral*) OR AB = (coral*)
intervention	(TI = (artificial* OR gray* OR grey* OR engineer* OR hybrid* OR design* OR construct* OR install* OR built* OR build* OR deploy* OR sink* OR sunk* OR sank* OR modul* OR structur* OR biorock* OR concrete* OR "reef ball*" OR ecoreef* OR "eco reef*" OR "eco-reef*" OR "mars assisted reef restoration*" OR "mineral accretion*" OR tetrapod* OR tetrahedron* OR trapezoid* OR "reef mattress*" OR "reef unit…
goal	(TI = (restor* OR mitig* OR enhanc* OR creat* OR supplement* OR rehabilitat* OR protect* OR "damage reduc*" OR "risk reduc*" OR attenuat* OR "coastal defen$e*" OR stabili$* OR recover* OR resilienc* OR "hazard risk*" OR conserv* OR infrastructure* OR "nature based*" OR engineer* OR recreat* OR touris* OR dredg* OR ground* OR "blast fish*" OR mining*) OR AB = (restor* OR mitig* OR enhanc* OR creat…
eco outcome	(TI = (grow* OR cover* OR communit* OR rich* OR divers* OR surviv* OR settle* OR dens* OR recruit* OR abund* OR size* OR coloniz* OR rugos* OR complexit* OR "surface area*" OR volume* OR connectiv* OR dispers* OR disease* OR mortalit* OR fragment* OR breakage* OR condition* OR bleach* OR succession* OR bioaccumul* OR "bio-accumul*" OR "chemical concentrat*" OR "biological interact*" OR succession…
phys outcome	(TI = (wave* OR current* OR friction* OR rough* OR flood* OR inundat* OR protect* OR forc* OR eros* OR erod* OR "storm surge*" OR break* OR sediment* OR attenuat* OR energ* OR flux* OR reduc* OR mitig* OR defen* OR tide* OR tidal* OR "sea level*" OR "water level*" OR elevat* OR shoreline* OR scour* OR damp* OR amplif* OR expos* OR circulat* OR fetch* OR buffer* OR stress* OR velocit* OR speed* OR…
COMBINED STRING 9,227	(TI = (coral*) OR AB = (coral*)) AND (TI = (artificial* OR gray* OR grey* OR engineer* OR hybrid* OR design* OR construct* OR install* OR built* OR build* OR deploy* OR sink* OR sunk* OR sank* OR modul* OR structur* OR biorock* OR concrete* OR "reef ball*" OR ecoreef* OR "eco reef*" OR "eco-reef*" OR "mars assisted reef restoration*" OR "mineral accretion*" OR tetrapod* OR tetrahedron* OR trapezo…
SEARCH DETAILS
date search conducted	2023-05-01
subscription	Duke University
indexes	-SCI-Expanded (1980-Present)
	-SSCI (1980-Present)
	-CPCI-S (1990-Present)
	-CPCI-SSH (1990-Present)
	-ESCI (2018-Present)
format	.RIS
export info	by 1000 records; see screenshot for options selected
filters	article type: article, proceeding paper, early access, data paper
FILE INFO
.ris name	records
coral_wos_1	1-1000
coral_wos_2	1001-2000
coral_wos_3	2001-3000
coral_wos_4	3001-4000
coral_wos_5	4001-5000
coral_wos_6	5001-6000
coral_wos_7	6001-7000
coral_wos_8	7001-8000
coral_wos_9	8001-9000
coral_wos_10	9001-9227

## Sheet: Scopus
SCOPUS SYNTAX
SUBSTRINGS	results returned	syntax
coral	63240	(TITLE-ABS(coral*))
intervention	29000475	(TITLE-ABS(artificial* OR gray* OR grey* OR engineer* OR hybrid* OR design* OR construct* OR install* OR built* OR build* OR deploy* OR sink* OR sunk* OR sank* OR modul* OR structur* OR biorock* OR concrete* OR "reef ball*" OR ecoreef* OR "eco reef*" OR "eco-reef*" OR "mars assisted reef restoration*" OR "mineral accretion*" OR tetrapod* OR tetrahedron* OR trapezoid* OR "reef mattress*" OR "reef …
goal	17510346	(TITLE-ABS(restor* OR mitig* OR enhanc* OR creat* OR supplement* OR rehabilitat* OR protect* OR "damage reduc*" OR "risk reduc*" OR attenuat* OR "coastal defense*" OR "coastal defence*" OR stabiliz* OR stabilis* OR recover* OR resilienc* OR "hazard risk*" OR conserv* OR infrastructure* OR "nature based*" OR engineer* OR recreat* OR touris* OR dredg* OR ground* OR "blast fish*" OR mining*))
eco outcome	51133282	(TITLE-ABS(grow* OR cover* OR communit* OR rich* OR divers* OR surviv* OR settle* OR dens* OR recruit* OR abund* OR size* OR coloniz* OR rugos* OR complexit* OR "surface area*" OR volume* OR connectiv* OR dispers* OR disease* OR mortalit* OR fragment* OR breakage* OR condition* OR bleach* OR succession* OR bioaccumul* OR "bio-accumul*" OR "chemical concentrat*" OR "biological interact*" OR succes…
phys outcome	34050935	(TITLE-ABS(wave* OR current* OR friction* OR rough* OR flood* OR inundat* OR protect* OR forc* OR eros* OR erod* OR "storm surge*" OR break* OR sediment* OR attenuat* OR energ* OR flux* OR reduc* OR mitig* OR defen* OR tide* OR tidal* OR "sea level*" OR "water level*" OR elevat* OR shoreline* OR scour* OR damp* OR amplif* OR expos* OR circulat* OR fetch* OR buffer* OR stress* OR velocit* OR speed…
COMBINED STRINGS	11226	(TITLE-ABS(coral*)) AND (TITLE-ABS(artificial* OR gray* OR grey* OR engineer* OR hybrid* OR design* OR construct* OR install* OR built* OR build* OR deploy* OR sink* OR sunk* OR sank* OR modul* OR structur* OR biorock* OR concrete* OR "reef ball*" OR ecoreef* OR "eco reef*" OR "eco-reef*" OR "mars assisted reef restoration*" OR "mineral accretion*" OR tetrapod* OR tetrahedron* OR trapezoid* OR "r…
SEARCH DETAILS
date search conducted	2023-05-01
subscription	Duke University
indexes	N/A
format	.RIS
export info	by 20,000 records; see screenshot for options selected
filters	none except in search string itself
tip	use "new version" of SCOPUS that allows bulk export of 20,000

## Sheet: LENS
LENS SYNTAX
SUBSTRINGS	results returned	syntax
coral	31039	(Title = (coral*) OR Abstract = (coral*))
intervention	38211116	(Title = (artificial* OR gray* OR grey* OR engineer* OR hybrid* OR design* OR construct* OR install* OR built* OR build* OR deploy* OR sink* OR sunk* OR sank* OR modul* OR structur* OR biorock* OR concrete* OR "reef ball*" OR ecoreef* OR "eco reef*" OR "eco-reef*" OR "mars assisted reef restoration*" OR "mineral accretion*" OR tetrapod* OR tetrahedron* OR trapezoid* OR "reef mattress*" OR "reef u…
goal	23107616	(Title = (restor* OR mitig* OR enhanc* OR creat* OR supplement* OR rehabilitat* OR protect* OR "damage reduc*" OR "risk reduc*" OR attenuat* OR "coastal defen$e*" OR stabili$* OR recover* OR resilienc* OR "hazard risk*" OR conserv* OR infrastructure* OR "nature based*" OR engineer* OR recreat* OR touris* OR dredg* OR ground* OR "blast fish*" OR mining*) OR Abstract = (restor* OR mitig* OR enhanc*…
eco outcome	69009649	(Title = (grow* OR cover* OR communit* OR rich* OR divers* OR surviv* OR settle* OR dens* OR recruit* OR abund* OR size* OR coloniz* OR rugos* OR complexit* OR "surface area*" OR volume* OR connectiv* OR dispers* OR disease* OR mortalit* OR fragment* OR breakage* OR condition* OR bleach* OR succession* OR bioaccumul* OR "bio-accumul*" OR "chemical concentrat*" OR "biological interact*" OR success…
phys outcome	45358788	(Title = (wave* OR current* OR friction* OR rough* OR flood* OR inundat* OR protect* OR forc* OR eros* OR erod* OR "storm surge*" OR break* OR sediment* OR attenuat* OR energ* OR flux* OR reduc* OR mitig* OR defen* OR tide* OR tidal* OR "sea level*" OR "water level*" OR elevat* OR shoreline* OR scour* OR damp* OR amplif* OR expos* OR circulat* OR fetch* OR buffer* OR stress* OR velocit* OR speed*…
COMBINED STRING
full string	too large for LENS so broke into two...	(Title = (coral*) OR Abstract = (coral* )) AND (Title = (artificial* OR gray* OR grey* OR engineer* OR hybrid* OR design* OR construct* OR install* OR built* OR build* OR deploy* OR sink* OR sunk* OR sank* OR modul* OR structur* OR biorock* OR concrete* OR "reef ball*" OR ecoreef* OR "eco reef*" OR "eco-reef*" OR "mars assisted reef restoration*" OR "mineral accretion*" OR tetrapod* OR tetrahedro…
broken up to coral and intervention string (base of collection upon which query for goal and outcome will be performed)	37581	(Title = (coral*) OR Abstract = (coral* )) AND (Title = (artificial* OR gray* OR grey* OR engineer* OR hybrid* OR design* OR construct* OR install* OR built* OR build* OR deploy* OR sink* OR sunk* OR sank* OR modul* OR structur* OR biorock* OR concrete* OR "reef ball*" OR ecoreef* OR "eco reef*" OR "eco-reef*" OR "mars assisted reef restoration*" OR "mineral accretion*" OR tetrapod* OR tetrahedro…
broken up to goal and outcome string (query on collection)		(Title = (restor* OR mitig* OR enhanc* OR creat* OR supplement* OR rehabilitat* OR protect* OR "damage reduc*" OR "risk reduc*" OR attenuat* OR "coastal defen$e*" OR stabili$* OR recover* OR resilienc* OR "hazard risk*" OR conserv* OR infrastructure* OR "nature based*" OR engineer* OR recreat* OR touris* OR dredg* OR ground* OR "blast fish*" OR mining*) OR Abstract = (restor* OR mitig* OR enhanc*…
full string made with collection and query	9723
SEARCH DETAILS
date search conducted	2023-05-02
subscription	N/A
indexes	N/A
filters	Publication Type = (journal article , dissertation , conference proceedings article , report , conference proceedings)
INSTRUCTIONS
- Scholar search
- Make sure logged into account so can export results
- Input search query into query box
- Once results returned, set filters for publication type, etc.

## Sheet: ProQuest
PROQUEST SYNTAX
SUBSTRINGS	results returned	syntax
coral	33058	(ABSTRACT,TITLE(coral*))
intervention	3362831	(ABSTRACT,TITLE(artificial* OR gray* OR grey* OR engineer* OR hybrid* OR design* OR construct* OR install* OR built* OR build* OR deploy* OR sink* OR sunk* OR sank* OR modul* OR structur* OR biorock* OR concrete* OR "reef ball*" OR ecoreef* OR "eco reef*" OR "mars assisted reef restoration*" OR "mineral accretion*" OR tetrapod* OR tetrahedron* OR trapezoid* OR "reef mattress*" OR "reef unit*" OR …
goal	2305126	(ABSTRACT,TITLE(restor* OR mitig* OR enhanc* OR creat* OR supplement* OR rehabilitat* OR protect* OR "damage reduc*" OR "risk reduc*" OR attenuat* OR "coastal defense*" OR "coastal defence*" OR stabiliz* OR stabilis* OR recover* OR resilienc* OR "hazard risk*" OR conserv* OR infrastructure* OR "nature based*" OR engineer* OR recreat* OR touris* OR dredg* OR ground* OR "blast fish*" OR mining*))
eco outcome	5420771	(ABSTRACT,TITLE(grow* OR cover* OR communit* OR rich* OR divers* OR surviv* OR settle* OR dens* OR recruit* OR abund* OR size* OR coloniz* OR rugos* OR complexit* OR "surface area*" OR volume* OR connectiv* OR dispers* OR disease* OR mortalit* OR fragment* OR breakage* OR condition* OR bleach* OR succession* OR bioaccumul* OR "bio-accumul*" OR "chemical concentrat*" OR "biological interact*" OR s…
phys outcome	4291107	(ABSTRACT,TITLE(wave* OR current* OR friction* OR rough* OR flood* OR inundat* OR protect* OR forc* OR eros* OR erod* OR "storm surge*" OR break* OR sediment* OR attenuat* OR energ* OR flux* OR reduc* OR mitig* OR defen* OR tide* OR tidal* OR "sea level*" OR "water level*" OR elevat* OR shoreline* OR scour* OR damp* OR amplif* OR expos* OR circulat* OR fetch* OR buffer* OR stress* OR velocit* OR …
COMBINED STRING	7924	(ABSTRACT,TITLE(coral*)) AND (ABSTRACT,TITLE(artificial* OR gray* OR grey* OR engineer* OR hybrid* OR design* OR construct* OR install* OR built* OR build* OR deploy* OR sink* OR sunk* OR sank* OR modul* OR structur* OR biorock* OR concrete* OR "reef ball*" OR ecoreef* OR "eco reef*" OR "mars assisted reef restoration*" OR "mineral accretion*" OR tetrapod* OR tetrahedron* OR trapezoid* OR "reef m…
SEARCH DETAILS
date search conducted	2023-05-01
subscription	Duke University
indexes	Aquatic Science and Fisheries Abstracts
	Meteroological and Geoastrophysical Abstracts
	Earth, Atmospheric, and Aquatic Sciences Abstracts
	Oceanic Abstracts
format	.RIS
export info	by 999 records, see workflow link in tips below
filters	Source type: Scholarly journals, dissertations and theses, conference papers and proceedings, reports
RIS FILES
name	number
coral_proquest_1	1-1000
coral_proquest_2	1001-2000
coral_proquest_3	2001-3000
coral_proquest_4	3001-4000
coral_proquest_5	4001-5000
coral_proquest_6	5001-6000
coral_proquest_7	6001-7000
coral_proquest_8	7001-7924

## Sheet: DIM
DIMENSIONS SYNTAX
SUBSTRINGS	results returned	syntax
coral	75289	(coral*)
intervention	26661381	(artificial* OR gray* OR grey* OR engineer* OR hybrid* OR design* OR construct* OR install* OR built* OR build* OR deploy* OR sink* OR sunk* OR sank* OR modul* OR structur* OR biorock* OR concrete* OR "reef ball" OR ecoreef* OR "eco reef" OR "eco-reef" OR "mars assisted reef restoration" OR "mineral accretion" OR tetrapod* OR tetrahedron* OR trapezoid* OR "reef mattress" OR "reef unit" OR "reef s…
goal	17122659	(restor* OR mitig* OR enhanc* OR creat* OR supplement* OR rehabilitat* OR protect* OR "damage reduction" OR "damage reduce" OR "damage reducing" OR "risk reduce" OR "risk reducing" OR "risk reduction" OR attenuat* OR "coastal defense" OR "coastal defence" OR stabiliz* OR stabilis* OR recover* OR resilienc* OR "hazard risk" OR conserv* OR infrastructure* OR "nature based" OR engineer* OR recreat* …
eco outcome	61421562	(grow* OR cover* OR communit* OR rich* OR divers* OR surviv* OR settle* OR dens* OR recruit* OR abund* OR size* OR coloniz* OR rugos* OR complexit* OR "surface area" OR volume* OR connectiv* OR dispers* OR disease* OR mortalit* OR fragment* OR breakage* OR condition* OR bleach* OR succession* OR bioaccumul* OR "bio accumulate" OR "bio accumulation" OR "chemical concentration" OR "biological inter…
phys outcome	37245883	(wave* OR current* OR friction* OR rough* OR flood* OR inundat* OR protect* OR forc* OR eros* OR erod* OR "storm surge" OR "storm surging" OR break* OR sediment* OR attenuat* OR energ* OR flux* OR reduc* OR mitig* OR defen* OR tide* OR tidal* OR "sea level" OR "water level" OR elevat* OR shoreline* OR scour* OR damp* OR amplif* OR expos* OR circulat* OR fetch* OR buffer* OR stress* OR velocit* OR…
COMBINED STRINGS	10896	(coral*) AND (artificial* OR gray* OR grey* OR engineer* OR hybrid* OR design* OR construct* OR install* OR built* OR build* OR deploy* OR sink* OR sunk* OR sank* OR modul* OR structur* OR biorock* OR concrete* OR "reef ball" OR ecoreef* OR "eco reef" OR "eco-reef" OR "mars assisted reef restoration" OR "mineral accretion" OR tetrapod* OR tetrahedron* OR trapezoid* OR "reef mattress" OR "reef uni…
SEARCH INFO
date search conducted	2023-05-01
subscription	NOAA (Trevor's Login)
indexes	N/A
format	.RIS
export info	click "save/export" with .ris format option and email when ready
filters	publication type: article, proceeding
tip	login with library account (Trevor) required or else does not support truncations!!
tip	IMPORTANT: make sure to click "limit to" when set filters for article type!!!

## Sheet: GoogleScholar
GOOGLE SCHOLAR SYNTAX
SEARCH STRING	(coral AND reef) AND (artificial OR gray OR grey OR engineer OR hybrid OR design OR construct OR install OR built OR build OR deploy OR infrastructure OR "nature based solution" OR "nature inspired design")
SEARCH DETAILS
date search conducted	2023-04-30
subscription	N/A - Harzing Publish or Perish (v. 8)
indexes	N/A
SEARCH INSTRUCTIONS
Click "Google Scholar" icon to start new search
Enter search query (see above)
Used keywords only, as per guidance on Harzings
Keep year as 0 - 0
Guidance: https://harzing.com/resources/publish-or-perish/manual/using/data-sources/google-scholar
Set maximum number of results to 1000
Check include citation records
Uncheck patents
Click "Search Direct" to search Google Scholar directly, which helps make sure we get the most up to date results, rather than those cached on Publish or Perish already

## Sheet: inciteful
INCITEFUL SEARCH
DOIs used for search
10.1016/j.ecoleng.2023.106892
10.1016/j.jenvman.2022.114718
10.1002/(SICI)1099-0755(199901/02)9:1<5::AID-AQC330>3.0.CO;2-U
10.1002/lom3.10400
10.2112/si91-003.1
10.1016/j.ecoleng.2022.106882
10.1111/rec.13041
10.3390/w12102801
DOI 10.1046/j.1526-100X.2003.rec0286.x
10.18451/978-3-939230-64-9_099
10.1007/s12237-019-00584-4
10.1016/j.jenvman.2018.01.024
10.3389/fmars.2021.653945
10.2112/si75-094.1
10.1080/21664250.2021.1889823
10.1111/rec.12866
10.1038/s41598-017-17555-z
10.1002/aqc.2755
10.1016/j.scitotenv.2022.159051
10.1007/s00338-009-0500-1
SEARCH DETAILS
Search performed using the following RIS from benchmarking articles
Performed by Mike from Inciteful upon email request so that could export > 50 most similar papers
494 MOST SIMILAR papers exported
Search on 5/3/2023
See email PDF
CSV file of the 494 DOIs was provided by Inciteful
Using Zotero, input the 494 DOIs to then search and find missing reference info
Exported .RIS from Zotero of the 494 Inciteful articles
