# Supplementary material for: Evidence on the ecological and physical effects of built structures in shallow, tropical coral reefs: a systematic map
Source: Environ Evid. 2024 May 14;13:12. doi: 10.1186/s13750-024-00336-3 (PMC11378790; doi:10.1186/s13750-024-00336-3)
Supplement: Supplementary file 8 — Supplementary Material 8 [file 13750_2024_336_MOESM8_ESM.csv]

	article_ID	full_text_eligibility	exclusion_reason	screening_notes	source	screener_name	screening_date	modified_date	duplicate	duplicateID	full_text_available	full_text_avaible_in_library	pub_type	author(s)	publication_year	title	journal_name	volume	page_numbers_of_articles	DOI	URL	english	full_text_language	population_eligibility	reef_type	reef_geological_zones	geomorphological_structure	reef_relief	reef_energy_regime	description_of_coral_reef	intervention_eligibility	int_type	presence_or_absence_of_nursery	description_of_built_structure_intervention	int_material	int_propriet	depth_of_built_structure	depth_average	dates_of_built_structure_intervention	cost_rep	int_context	description_of_how_intervention_relates_to_coral_restoration_or_related_contexts	study_type_eligibility	study_type	study_objective	study_design	geo_scale	geographic_scale__description	study_location
1	12685438	include	NA	examines hard coral recruitment on three deployments of artifical reefs (same type of reef, different configurations)	full search	Iris Foxfoot	1692057600	1701648000	no	NULL	yes	NA	peer reviewed	Al-Horani, Fuad A. and Khalaf, Maroof A.	2013	Developing artificial reefs for the mitigation of man-made coral reef damages in the Gulf of Aqaba, Red Sea: coral recruitment after 3.5 years of deployment	Marine Biology Research	9	749-757-	10.1080/17451000.2013.765582	https://lens.org/063-150-366-057-239 and https://www-tandfonline-com.proxy.lib.duke.edu/doi/pdf/10.1080/17451000.2013.765582	yes	NA	include	n/a	n/a	sand	n/a	n/a	Artificial reefs placed a medium distance away from existing reefs. The bottom habitat is mainly sandy and has a relatively small slope.	include	artificial_designed	nursery absent	1.5x1.5x1.5m cubes made of modified concrete, holes made with PVC pipe, steel reinforcement on bottom for structure, small rocks for texture. Varying number of cubes placed at each of the three sites, along with various clay pots	metal	Arabisc	10 to 15m	12.5	1228089600	no	coral restoration	Coral reefs have been damaged by human activities, while many others are threatened. To mitigate such negative impacts, we have constructed a state-of-the-art artificial reef...	include	observational	Observes the success (coral recruitment and lack of change to water chemistry) of Artificial Reefs at 3 sites	quantitative assessment of the hard coral recruitment on the three AR sites was conducted after about 3.5 years of deployment. For the chemical analysis of the seawater, water samples were collected from the three AR sites (three times on three successive weeks during May 2012)	local	Artificial Reef Scale	in front of the Marine Science Station (coordinates; 29827?519ƒN, 34858?542ƒE)
2	12685438	include	NA	examines hard coral recruitment on three deployments of artifical reefs (same type of reef, different configurations)	full search	Iris Foxfoot	1692057600	1701648000	no	NULL	yes	NA	peer reviewed	Al-Horani, Fuad A. and Khalaf, Maroof A.	2013	Developing artificial reefs for the mitigation of man-made coral reef damages in the Gulf of Aqaba, Red Sea: coral recruitment after 3.5 years of deployment	Marine Biology Research	9	749-757-	10.1080/17451000.2013.765582	https://lens.org/063-150-366-057-239 and https://www-tandfonline-com.proxy.lib.duke.edu/doi/pdf/10.1080/17451000.2013.765582	yes	NA	include	n/a	n/a	sand	n/a	n/a	Artificial reefs placed a medium distance away from existing reefs. The bottom habitat is mainly sandy and has a relatively small slope.	include	artificial_designed	nursery absent	1.5x1.5x1.5m cubes made of modified concrete, holes made with PVC pipe, steel reinforcement on bottom for structure, small rocks for texture. Varying number of cubes placed at each of the three sites, along with various clay pots	concrete	Arabisc	10 to 15m	12.5	1228089600	no	coral restoration	Coral reefs have been damaged by human activities, while many others are threatened. To mitigate such negative impacts, we have constructed a state-of-the-art artificial reef...	include	observational	Observes the success (coral recruitment and lack of change to water chemistry) of Artificial Reefs at 3 sites	quantitative assessment of the hard coral recruitment on the three AR sites was conducted after about 3.5 years of deployment. For the chemical analysis of the seawater, water samples were collected from the three AR sites (three times on three successive weeks during May 2012)	local	Artificial Reef Scale	in front of the Marine Science Station (coordinates; 29827?519ƒN, 34858?542ƒE)
3	12685438	include	NA	examines hard coral recruitment on three deployments of artifical reefs (same type of reef, different configurations)	full search	Iris Foxfoot	1692057600	1701648000	no	NULL	yes	NA	peer reviewed	Al-Horani, Fuad A. and Khalaf, Maroof A.	2013	Developing artificial reefs for the mitigation of man-made coral reef damages in the Gulf of Aqaba, Red Sea: coral recruitment after 3.5 years of deployment	Marine Biology Research	9	749-757-	10.1080/17451000.2013.765582	https://lens.org/063-150-366-057-239 and https://www-tandfonline-com.proxy.lib.duke.edu/doi/pdf/10.1080/17451000.2013.765582	yes	NA	include	n/a	n/a	sand	n/a	n/a	Artificial reefs placed a medium distance away from existing reefs. The bottom habitat is mainly sandy and has a relatively small slope.	include	artificial_designed	nursery absent	1.5x1.5x1.5m cubes made of modified concrete, holes made with PVC pipe, steel reinforcement on bottom for structure, small rocks for texture. Varying number of cubes placed at each of the three sites, along with various clay pots	rock	Arabisc	10 to 15m	12.5	1228089600	no	coral restoration	Coral reefs have been damaged by human activities, while many others are threatened. To mitigate such negative impacts, we have constructed a state-of-the-art artificial reef...	include	observational	Observes the success (coral recruitment and lack of change to water chemistry) of Artificial Reefs at 3 sites	quantitative assessment of the hard coral recruitment on the three AR sites was conducted after about 3.5 years of deployment. For the chemical analysis of the seawater, water samples were collected from the three AR sites (three times on three successive weeks during May 2012)	local	Artificial Reef Scale	in front of the Marine Science Station (coordinates; 29827?519ƒN, 34858?542ƒE)
4	12685438	include	NA	examines hard coral recruitment on three deployments of artifical reefs (same type of reef, different configurations)	full search	Iris Foxfoot	1692057600	1701648000	no	NULL	yes	NA	peer reviewed	Al-Horani, Fuad A. and Khalaf, Maroof A.	2013	Developing artificial reefs for the mitigation of man-made coral reef damages in the Gulf of Aqaba, Red Sea: coral recruitment after 3.5 years of deployment	Marine Biology Research	9	749-757-	10.1080/17451000.2013.765582	https://lens.org/063-150-366-057-239 and https://www-tandfonline-com.proxy.lib.duke.edu/doi/pdf/10.1080/17451000.2013.765582	yes	NA	include	n/a	n/a	sand	n/a	n/a	Artificial reefs placed a medium distance away from existing reefs. The bottom habitat is mainly sandy and has a relatively small slope.	include	artificial_designed	nursery absent	1.5x1.5x1.5m cubes made of modified concrete, holes made with PVC pipe, steel reinforcement on bottom for structure, small rocks for texture. Varying number of cubes placed at each of the three sites, along with various clay pots	plastic	Arabisc	10 to 15m	12.5	1228089600	no	coral restoration	Coral reefs have been damaged by human activities, while many others are threatened. To mitigate such negative impacts, we have constructed a state-of-the-art artificial reef...	include	observational	Observes the success (coral recruitment and lack of change to water chemistry) of Artificial Reefs at 3 sites	quantitative assessment of the hard coral recruitment on the three AR sites was conducted after about 3.5 years of deployment. For the chemical analysis of the seawater, water samples were collected from the three AR sites (three times on three successive weeks during May 2012)	local	Artificial Reef Scale	in front of the Marine Science Station (coordinates; 29827?519ƒN, 34858?542ƒE)
5	12685438	include	NA	examines hard coral recruitment on three deployments of artifical reefs (same type of reef, different configurations)	full search	Iris Foxfoot	1692057600	1701648000	no	NULL	yes	NA	peer reviewed	Al-Horani, Fuad A. and Khalaf, Maroof A.	2013	Developing artificial reefs for the mitigation of man-made coral reef damages in the Gulf of Aqaba, Red Sea: coral recruitment after 3.5 years of deployment	Marine Biology Research	9	749-757-	10.1080/17451000.2013.765582	https://lens.org/063-150-366-057-239 and https://www-tandfonline-com.proxy.lib.duke.edu/doi/pdf/10.1080/17451000.2013.765582	yes	NA	include	n/a	n/a	sand	n/a	n/a	Artificial reefs placed a medium distance away from existing reefs. The bottom habitat is mainly sandy and has a relatively small slope.	include	artificial_designed	nursery absent	1.5x1.5x1.5m cubes made of modified concrete, holes made with PVC pipe, steel reinforcement on bottom for structure, small rocks for texture. Varying number of cubes placed at each of the three sites, along with various clay pots	ceramic	Arabisc	10 to 15m	12.5	1228089600	no	coral restoration	Coral reefs have been damaged by human activities, while many others are threatened. To mitigate such negative impacts, we have constructed a state-of-the-art artificial reef...	include	observational	Observes the success (coral recruitment and lack of change to water chemistry) of Artificial Reefs at 3 sites	quantitative assessment of the hard coral recruitment on the three AR sites was conducted after about 3.5 years of deployment. For the chemical analysis of the seawater, water samples were collected from the three AR sites (three times on three successive weeks during May 2012)	local	Artificial Reef Scale	in front of the Marine Science Station (coordinates; 29827?519ƒN, 34858?542ƒE)
6	12677264	include	NA	Paper does not specifically mention depth. Although the stated purpose of study was coral restoration mostly algeas were reported on in results	full search	Iris Foxfoot	1692144000	1701820800	no	NULL	yes	NA	peer reviewed	Bedoya, Monica Andrea and Tobon, Jorge Ivan and Herrera, Tatiana Correa and Rendon, Juan Diego Correa	2014	An Opportunity for Environmental Conservation: Evaluation of Test Material for Construction of Artificial Reefs Modules Trainers Made of Ecological Concrete	Key Engineering Materials	600	606-614-	10.4028/www.scientific.net/kem.600.606	https://lens.org/067-989-573-396-806 and https://www.scientific.net/KEM.600.606	yes	NA	include	n/a	n/a	n/a	n/a	n/a	low coral, sand, and sea grass	include	artificial_designed	nursery absent	plates were fabricated in concrete with Portland cement and waste ceramic. Seeking a more ecological product, aggregates were replaced entirely by ceramic waste. made in the form of trapezoidal plates, labeled A and B, with a central bore, made of a concrete composed of gray portland cement Type I and ceramic type break. The ceramic break went through a size reduction process using a roller mill.…	concrete	n/a	NULL	NULL	1285891200	no	coral restoration	coral reefs harmed by dynamite fishing, other harmful fishing, need restoration	include	experimental	compare two reef restoration structures, one made partially out of concrete and ceramic, the other entirely ceramic	Two types of reef restoration structures placed on sandy seabed from october 2010 to august 12th 2011, then removed and biological coverage was evaluated, as well as how well structures held up.	local	NA	submerged in the waters surrounding the Bajo Grande (Isla Palma)
7	12677264	include	NA	Paper does not specifically mention depth. Although the stated purpose of study was coral restoration mostly algeas were reported on in results	full search	Iris Foxfoot	1692144000	1701820800	no	NULL	yes	NA	peer reviewed	Bedoya, Monica Andrea and Tobon, Jorge Ivan and Herrera, Tatiana Correa and Rendon, Juan Diego Correa	2014	An Opportunity for Environmental Conservation: Evaluation of Test Material for Construction of Artificial Reefs Modules Trainers Made of Ecological Concrete	Key Engineering Materials	600	606-614-	10.4028/www.scientific.net/kem.600.606	https://lens.org/067-989-573-396-806 and https://www.scientific.net/KEM.600.606	yes	NA	include	n/a	n/a	n/a	n/a	n/a	low coral, sand, and sea grass	include	artificial_designed	nursery absent	plates were fabricated in concrete with Portland cement and waste ceramic. Seeking a more ecological product, aggregates were replaced entirely by ceramic waste. made in the form of trapezoidal plates, labeled A and B, with a central bore, made of a concrete composed of gray portland cement Type I and ceramic type break. The ceramic break went through a size reduction process using a roller mill.…	ceramic	n/a	NULL	NULL	1285891200	no	coral restoration	coral reefs harmed by dynamite fishing, other harmful fishing, need restoration	include	experimental	compare two reef restoration structures, one made partially out of concrete and ceramic, the other entirely ceramic	Two types of reef restoration structures placed on sandy seabed from october 2010 to august 12th 2011, then removed and biological coverage was evaluated, as well as how well structures held up.	local	NA	submerged in the waters surrounding the Bajo Grande (Isla Palma)
8	12677264	include	NA	Paper does not specifically mention depth. Although the stated purpose of study was coral restoration mostly algeas were reported on in results	full search	Iris Foxfoot	1692144000	1701820800	no	NULL	yes	NA	peer reviewed	Bedoya, Monica Andrea and Tobon, Jorge Ivan and Herrera, Tatiana Correa and Rendon, Juan Diego Correa	2014	An Opportunity for Environmental Conservation: Evaluation of Test Material for Construction of Artificial Reefs Modules Trainers Made of Ecological Concrete	Key Engineering Materials	600	606-614-	10.4028/www.scientific.net/kem.600.606	https://lens.org/067-989-573-396-806 and https://www.scientific.net/KEM.600.606	yes	NA	include	n/a	n/a	n/a	n/a	n/a	low coral, sand, and sea grass	include	artificial_designed	nursery absent	plates were fabricated in concrete with Portland cement and waste ceramic. Seeking a more ecological product, aggregates were replaced entirely by ceramic waste. made in the form of trapezoidal plates, labeled A and B, with a central bore, made of a concrete composed of gray portland cement Type I and ceramic type break. The ceramic break went through a size reduction process using a roller mill.…	concrete	n/a	NULL	NULL	1285891200	no	coral restoration	coral reefs harmed by dynamite fishing, other harmful fishing, need restoration	include	experimental	compare two reef restoration structures, one made partially out of concrete and ceramic, the other entirely ceramic	Two types of reef restoration structures placed on sandy seabed from october 2010 to august 12th 2011, then removed and biological coverage was evaluated, as well as how well structures held up.	local	NA	submerged in the waters surrounding the Bajo Grande (Isla Palma)
9	12677264	include	NA	Paper does not specifically mention depth. Although the stated purpose of study was coral restoration mostly algeas were reported on in results	full search	Iris Foxfoot	1692144000	1701820800	no	NULL	yes	NA	peer reviewed	Bedoya, Monica Andrea and Tobon, Jorge Ivan and Herrera, Tatiana Correa and Rendon, Juan Diego Correa	2014	An Opportunity for Environmental Conservation: Evaluation of Test Material for Construction of Artificial Reefs Modules Trainers Made of Ecological Concrete	Key Engineering Materials	600	606-614-	10.4028/www.scientific.net/kem.600.606	https://lens.org/067-989-573-396-806 and https://www.scientific.net/KEM.600.606	yes	NA	include	n/a	n/a	n/a	n/a	n/a	low coral, sand, and sea grass	include	artificial_designed	nursery absent	plates were fabricated in concrete with Portland cement and waste ceramic. Seeking a more ecological product, aggregates were replaced entirely by ceramic waste. made in the form of trapezoidal plates, labeled A and B, with a central bore, made of a concrete composed of gray portland cement Type I and ceramic type break. The ceramic break went through a size reduction process using a roller mill.…	ceramic	n/a	NULL	NULL	1285891200	no	coral restoration	coral reefs harmed by dynamite fishing, other harmful fishing, need restoration	include	experimental	compare two reef restoration structures, one made partially out of concrete and ceramic, the other entirely ceramic	Two types of reef restoration structures placed on sandy seabed from october 2010 to august 12th 2011, then removed and biological coverage was evaluated, as well as how well structures held up.	local	NA	submerged in the waters surrounding the Bajo Grande (Isla Palma)
10	12677779	include	NA	tracked two types of SECORE tetrapods over time	full search	D'amy Steward	1692230400	1701820800	no	NULL	yes	NA	peer reviewed	Chamberland, V. F. and Petersen, D. and Guest, J. R. and Petersen, U. and Brittsan, M. and Vermeij, M. J. A.	2017	New Seeding Approach Reduces Costs and Time to Outplant Sexually Propagated Corals for Reef Restoration	SCIENTIFIC REPORTS	7	18076-18076-	10.1038/s41598-017-17555-z	https://www.scopus.com/inward/record.uri?eid=2-s2.0-85039155839&doi=10.1038%2fs41598-017-17555-z&partnerID=40&md5=0d118ff8b112e4ad6d7acee530e5c916 and https://www.nature.com/articles/s41598-017-17555-z.pdf	yes	NA	include	n/a	n/a	n/a	n/a	n/a	Curaçao Sea Aquarium reef, a relatively healthy reef approximately 100 meters from our rearing facility	include	artificial_designed	nursery absent	two tetrapod-shaped concrete substrates (7.9 and 9.8 cm in diameter) on which coral larvae were settled. The tetrapods were efficiently deployed by wedging them in reef crevices. Type I had thin conical-shaped pods, whereas tetrapod Type II had thicker triangular-shaped pods. The tips of the pods of both tetrapod types narrowed toward their ends to increase the probability that they would get stu…	concrete	n/a	4-6 m	5	NULL	yes	coral restoration	This seeding approach represents a substantial reduction in costs and time required to introduce sexually propagated corals to reefs, and could possibly enable larger scale reef restoration.	include	experimental	assessed if the movement of the tetrapod-shaped substrates, even if not secured with binding materials, would be low enough that they would become rapidly attached or stabilized within the reef framework in areas with low to high levels of structural complexity. Settler survival and growth were followed for one year after outplanting. Lastly, we compared the cost-effectiveness of this new approac…	Tetrapods were seeded within a 150 × 10 m area parallel to the coast at depths between 4 and 6 m and individually placed in a habitat of Low, Medium, or High structural complexity. Ten SUs of each tetrapod type were seeded at the three levels of structural complexity. tetrapod dispersal was monitored 1.5 week, 3 and 6 months after outplanting. Settlers’ survival and growth rates were monitored af…	local	150 x 10 m area	Curaçao Sea Aquarium reef
11	12677779	include	NA	tracked two types of SECORE tetrapods over time	full search	D'amy Steward	1692230400	1701820800	no	NULL	yes	NA	peer reviewed	Chamberland, V. F. and Petersen, D. and Guest, J. R. and Petersen, U. and Brittsan, M. and Vermeij, M. J. A.	2017	New Seeding Approach Reduces Costs and Time to Outplant Sexually Propagated Corals for Reef Restoration	SCIENTIFIC REPORTS	7	18076-18076-	10.1038/s41598-017-17555-z	https://www.scopus.com/inward/record.uri?eid=2-s2.0-85039155839&doi=10.1038%2fs41598-017-17555-z&partnerID=40&md5=0d118ff8b112e4ad6d7acee530e5c916 and https://www.nature.com/articles/s41598-017-17555-z.pdf	yes	NA	include	n/a	n/a	n/a	n/a	n/a	Curaçao Sea Aquarium reef, a relatively healthy reef approximately 100 meters from our rearing facility	include	artificial_designed	nursery absent	two tetrapod-shaped concrete substrates (7.9 and 9.8 cm in diameter) on which coral larvae were settled. The tetrapods were efficiently deployed by wedging them in reef crevices. Type I had thin conical-shaped pods, whereas tetrapod Type II had thicker triangular-shaped pods. The tips of the pods of both tetrapod types narrowed toward their ends to increase the probability that they would get stu…	concrete	n/a	4-6 m	5	NULL	yes	coral restoration	This seeding approach represents a substantial reduction in costs and time required to introduce sexually propagated corals to reefs, and could possibly enable larger scale reef restoration.	include	experimental	assessed if the movement of the tetrapod-shaped substrates, even if not secured with binding materials, would be low enough that they would become rapidly attached or stabilized within the reef framework in areas with low to high levels of structural complexity. Settler survival and growth were followed for one year after outplanting. Lastly, we compared the cost-effectiveness of this new approac…	Tetrapods were seeded within a 150 × 10 m area parallel to the coast at depths between 4 and 6 m and individually placed in a habitat of Low, Medium, or High structural complexity. Ten SUs of each tetrapod type were seeded at the three levels of structural complexity. tetrapod dispersal was monitored 1.5 week, 3 and 6 months after outplanting. Settlers’ survival and growth rates were monitored af…	local	150 x 10 m area	Curaçao Sea Aquarium reef
12	12677779	include	NA	tracked two types of SECORE tetrapods over time	full search	D'amy Steward	1692230400	1701820800	no	NULL	yes	NA	peer reviewed	Chamberland, V. F. and Petersen, D. and Guest, J. R. and Petersen, U. and Brittsan, M. and Vermeij, M. J. A.	2017	New Seeding Approach Reduces Costs and Time to Outplant Sexually Propagated Corals for Reef Restoration	SCIENTIFIC REPORTS	7	18076-18076-	10.1038/s41598-017-17555-z	https://www.scopus.com/inward/record.uri?eid=2-s2.0-85039155839&doi=10.1038%2fs41598-017-17555-z&partnerID=40&md5=0d118ff8b112e4ad6d7acee530e5c916 and https://www.nature.com/articles/s41598-017-17555-z.pdf	yes	NA	include	n/a	n/a	n/a	n/a	n/a	Curaçao Sea Aquarium reef, a relatively healthy reef approximately 100 meters from our rearing facility	include	artificial_designed	nursery absent	two tetrapod-shaped concrete substrates (7.9 and 9.8 cm in diameter) on which coral larvae were settled. The tetrapods were efficiently deployed by wedging them in reef crevices. Type I had thin conical-shaped pods, whereas tetrapod Type II had thicker triangular-shaped pods. The tips of the pods of both tetrapod types narrowed toward their ends to increase the probability that they would get stu…	concrete	n/a	4-6 m	5	NULL	yes	coral restoration	This seeding approach represents a substantial reduction in costs and time required to introduce sexually propagated corals to reefs, and could possibly enable larger scale reef restoration.	include	experimental	assessed if the movement of the tetrapod-shaped substrates, even if not secured with binding materials, would be low enough that they would become rapidly attached or stabilized within the reef framework in areas with low to high levels of structural complexity. Settler survival and growth were followed for one year after outplanting. Lastly, we compared the cost-effectiveness of this new approac…	Tetrapods were seeded within a 150 × 10 m area parallel to the coast at depths between 4 and 6 m and individually placed in a habitat of Low, Medium, or High structural complexity. Ten SUs of each tetrapod type were seeded at the three levels of structural complexity. tetrapod dispersal was monitored 1.5 week, 3 and 6 months after outplanting. Settlers’ survival and growth rates were monitored af…	local	150 x 10 m area	Curaçao Sea Aquarium reef
13	12677779	include	NA	tracked two types of SECORE tetrapods over time	full search	D'amy Steward	1692230400	1701820800	no	NULL	yes	NA	peer reviewed	Chamberland, V. F. and Petersen, D. and Guest, J. R. and Petersen, U. and Brittsan, M. and Vermeij, M. J. A.	2017	New Seeding Approach Reduces Costs and Time to Outplant Sexually Propagated Corals for Reef Restoration	SCIENTIFIC REPORTS	7	18076-18076-	10.1038/s41598-017-17555-z	https://www.scopus.com/inward/record.uri?eid=2-s2.0-85039155839&doi=10.1038%2fs41598-017-17555-z&partnerID=40&md5=0d118ff8b112e4ad6d7acee530e5c916 and https://www.nature.com/articles/s41598-017-17555-z.pdf	yes	NA	include	n/a	n/a	n/a	n/a	n/a	Curaçao Sea Aquarium reef, a relatively healthy reef approximately 100 meters from our rearing facility	include	artificial_designed	nursery absent	two tetrapod-shaped concrete substrates (7.9 and 9.8 cm in diameter) on which coral larvae were settled. The tetrapods were efficiently deployed by wedging them in reef crevices. Type I had thin conical-shaped pods, whereas tetrapod Type II had thicker triangular-shaped pods. The tips of the pods of both tetrapod types narrowed toward their ends to increase the probability that they would get stu…	concrete	n/a	4-6 m	5	NULL	yes	coral restoration	This seeding approach represents a substantial reduction in costs and time required to introduce sexually propagated corals to reefs, and could possibly enable larger scale reef restoration.	include	experimental	assessed if the movement of the tetrapod-shaped substrates, even if not secured with binding materials, would be low enough that they would become rapidly attached or stabilized within the reef framework in areas with low to high levels of structural complexity. Settler survival and growth were followed for one year after outplanting. Lastly, we compared the cost-effectiveness of this new approac…	Tetrapods were seeded within a 150 × 10 m area parallel to the coast at depths between 4 and 6 m and individually placed in a habitat of Low, Medium, or High structural complexity. Ten SUs of each tetrapod type were seeded at the three levels of structural complexity. tetrapod dispersal was monitored 1.5 week, 3 and 6 months after outplanting. Settlers’ survival and growth rates were monitored af…	local	150 x 10 m area	Curaçao Sea Aquarium reef
14	12677779	include	NA	tracked two types of SECORE tetrapods over time	full search	D'amy Steward	1692230400	1701820800	no	NULL	yes	NA	peer reviewed	Chamberland, V. F. and Petersen, D. and Guest, J. R. and Petersen, U. and Brittsan, M. and Vermeij, M. J. A.	2017	New Seeding Approach Reduces Costs and Time to Outplant Sexually Propagated Corals for Reef Restoration	SCIENTIFIC REPORTS	7	18076-18076-	10.1038/s41598-017-17555-z	https://www.scopus.com/inward/record.uri?eid=2-s2.0-85039155839&doi=10.1038%2fs41598-017-17555-z&partnerID=40&md5=0d118ff8b112e4ad6d7acee530e5c916 and https://www.nature.com/articles/s41598-017-17555-z.pdf	yes	NA	include	n/a	n/a	n/a	n/a	n/a	Curaçao Sea Aquarium reef, a relatively healthy reef approximately 100 meters from our rearing facility	include	artificial_designed	nursery absent	two tetrapod-shaped concrete substrates (7.9 and 9.8 cm in diameter) on which coral larvae were settled. The tetrapods were efficiently deployed by wedging them in reef crevices. Type I had thin conical-shaped pods, whereas tetrapod Type II had thicker triangular-shaped pods. The tips of the pods of both tetrapod types narrowed toward their ends to increase the probability that they would get stu…	concrete	n/a	4-6 m	5	NULL	yes	coral restoration	This seeding approach represents a substantial reduction in costs and time required to introduce sexually propagated corals to reefs, and could possibly enable larger scale reef restoration.	include	experimental	assessed if the movement of the tetrapod-shaped substrates, even if not secured with binding materials, would be low enough that they would become rapidly attached or stabilized within the reef framework in areas with low to high levels of structural complexity. Settler survival and growth were followed for one year after outplanting. Lastly, we compared the cost-effectiveness of this new approac…	Tetrapods were seeded within a 150 × 10 m area parallel to the coast at depths between 4 and 6 m and individually placed in a habitat of Low, Medium, or High structural complexity. Ten SUs of each tetrapod type were seeded at the three levels of structural complexity. tetrapod dispersal was monitored 1.5 week, 3 and 6 months after outplanting. Settlers’ survival and growth rates were monitored af…	local	150 x 10 m area	Curaçao Sea Aquarium reef
15	12677779	include	NA	tracked two types of SECORE tetrapods over time	full search	D'amy Steward	1692230400	1701820800	no	NULL	yes	NA	peer reviewed	Chamberland, V. F. and Petersen, D. and Guest, J. R. and Petersen, U. and Brittsan, M. and Vermeij, M. J. A.	2017	New Seeding Approach Reduces Costs and Time to Outplant Sexually Propagated Corals for Reef Restoration	SCIENTIFIC REPORTS	7	18076-18076-	10.1038/s41598-017-17555-z	https://www.scopus.com/inward/record.uri?eid=2-s2.0-85039155839&doi=10.1038%2fs41598-017-17555-z&partnerID=40&md5=0d118ff8b112e4ad6d7acee530e5c916 and https://www.nature.com/articles/s41598-017-17555-z.pdf	yes	NA	include	n/a	n/a	n/a	n/a	n/a	Curaçao Sea Aquarium reef, a relatively healthy reef approximately 100 meters from our rearing facility	include	artificial_designed	nursery absent	two tetrapod-shaped concrete substrates (7.9 and 9.8 cm in diameter) on which coral larvae were settled. The tetrapods were efficiently deployed by wedging them in reef crevices. Type I had thin conical-shaped pods, whereas tetrapod Type II had thicker triangular-shaped pods. The tips of the pods of both tetrapod types narrowed toward their ends to increase the probability that they would get stu…	concrete	n/a	4-6 m	5	NULL	yes	coral restoration	This seeding approach represents a substantial reduction in costs and time required to introduce sexually propagated corals to reefs, and could possibly enable larger scale reef restoration.	include	experimental	assessed if the movement of the tetrapod-shaped substrates, even if not secured with binding materials, would be low enough that they would become rapidly attached or stabilized within the reef framework in areas with low to high levels of structural complexity. Settler survival and growth were followed for one year after outplanting. Lastly, we compared the cost-effectiveness of this new approac…	Tetrapods were seeded within a 150 × 10 m area parallel to the coast at depths between 4 and 6 m and individually placed in a habitat of Low, Medium, or High structural complexity. Ten SUs of each tetrapod type were seeded at the three levels of structural complexity. tetrapod dispersal was monitored 1.5 week, 3 and 6 months after outplanting. Settlers’ survival and growth rates were monitored af…	local	150 x 10 m area	Curaçao Sea Aquarium reef
16	12686370	include	NA	NA	full search	Avery Paxton	1692230400	1702512000	no	NULL	yes	yes	proceedings	Deb, Kaushik and McCarthy, Anne and Harkanson, Ben	2014	Coral Relocation as Habitat Mitigation for Impacts from the Barzan Gas Project Pipeline Construction, Offshore Qatar	SPE International	NA	NA-	10.2118/168369-ms	https://lens.org/006-187-155-876-607 and https://onepetro.org/SPEHSE/proceedings-abstract/14HSE/3-14HSE/D031S048R005/210784	yes	NA	include	n/a	n/a	sand	low relief	n/a	hallow sand veneer (≤11 cm) overlying a hard bottom substrate	include	natural_natural	nursery absent	550 limestone boulders, nearly 1 meter in diameter were cleaned (power washed) to remove excessive sediment, transported from Ras Laffan, Qatar (RLC) and deployed into a pre-determined recipient site that had been deemed suitable for habitat creation. Following construction of the newly created hard bottom habitat, a total of 1,693 coral colonies, or approximately 4 per cent of the estimated numb…	rock	n/a	2-8 m	5	2012	no	environmental mitigation	hard coral colonies relocated from the pipeline corridor,	include	observational	monitor coral relocation project: reattached colony bonding status, colony health assessment, benthic characterization, reef fish assemblage, sediment accumulation, sea urchin density and water column data	relocation of corals; observation monitoring surveys of various types	local	18-40 m	Ras Laffan Industrial City, Qatar
17	12686370	include	NA	NA	full search	Avery Paxton	1692230400	1702512000	no	NULL	yes	yes	proceedings	Deb, Kaushik and McCarthy, Anne and Harkanson, Ben	2014	Coral Relocation as Habitat Mitigation for Impacts from the Barzan Gas Project Pipeline Construction, Offshore Qatar	SPE International	NA	NA-	10.2118/168369-ms	https://lens.org/006-187-155-876-607 and https://onepetro.org/SPEHSE/proceedings-abstract/14HSE/3-14HSE/D031S048R005/210784	yes	NA	include	n/a	n/a	sand	low relief	n/a	hallow sand veneer (≤11 cm) overlying a hard bottom substrate	include	natural_natural	nursery absent	550 limestone boulders, nearly 1 meter in diameter were cleaned (power washed) to remove excessive sediment, transported from Ras Laffan, Qatar (RLC) and deployed into a pre-determined recipient site that had been deemed suitable for habitat creation. Following construction of the newly created hard bottom habitat, a total of 1,693 coral colonies, or approximately 4 per cent of the estimated numb…	rock	n/a	2-8 m	5	2012	no	environmental mitigation	hard coral colonies relocated from the pipeline corridor,	include	observational	monitor coral relocation project: reattached colony bonding status, colony health assessment, benthic characterization, reef fish assemblage, sediment accumulation, sea urchin density and water column data	relocation of corals; observation monitoring surveys of various types	local	18-40 m	Ras Laffan Industrial City, Qatar
18	12686370	include	NA	NA	full search	Avery Paxton	1692230400	1702512000	no	NULL	yes	yes	proceedings	Deb, Kaushik and McCarthy, Anne and Harkanson, Ben	2014	Coral Relocation as Habitat Mitigation for Impacts from the Barzan Gas Project Pipeline Construction, Offshore Qatar	SPE International	NA	NA-	10.2118/168369-ms	https://lens.org/006-187-155-876-607 and https://onepetro.org/SPEHSE/proceedings-abstract/14HSE/3-14HSE/D031S048R005/210784	yes	NA	include	n/a	n/a	rocky	low relief	n/a	hallow sand veneer (≤11 cm) overlying a hard bottom substrate	include	natural_natural	nursery absent	550 limestone boulders, nearly 1 meter in diameter were cleaned (power washed) to remove excessive sediment, transported from Ras Laffan, Qatar (RLC) and deployed into a pre-determined recipient site that had been deemed suitable for habitat creation. Following construction of the newly created hard bottom habitat, a total of 1,693 coral colonies, or approximately 4 per cent of the estimated numb…	rock	n/a	2-8 m	5	2012	no	environmental mitigation	hard coral colonies relocated from the pipeline corridor,	include	observational	monitor coral relocation project: reattached colony bonding status, colony health assessment, benthic characterization, reef fish assemblage, sediment accumulation, sea urchin density and water column data	relocation of corals; observation monitoring surveys of various types	local	18-40 m	Ras Laffan Industrial City, Qatar
19	12686370	include	NA	NA	full search	Avery Paxton	1692230400	1702512000	no	NULL	yes	yes	proceedings	Deb, Kaushik and McCarthy, Anne and Harkanson, Ben	2014	Coral Relocation as Habitat Mitigation for Impacts from the Barzan Gas Project Pipeline Construction, Offshore Qatar	SPE International	NA	NA-	10.2118/168369-ms	https://lens.org/006-187-155-876-607 and https://onepetro.org/SPEHSE/proceedings-abstract/14HSE/3-14HSE/D031S048R005/210784	yes	NA	include	n/a	n/a	rocky	low relief	n/a	hallow sand veneer (≤11 cm) overlying a hard bottom substrate	include	natural_natural	nursery absent	550 limestone boulders, nearly 1 meter in diameter were cleaned (power washed) to remove excessive sediment, transported from Ras Laffan, Qatar (RLC) and deployed into a pre-determined recipient site that had been deemed suitable for habitat creation. Following construction of the newly created hard bottom habitat, a total of 1,693 coral colonies, or approximately 4 per cent of the estimated numb…	rock	n/a	2-8 m	5	2012	no	environmental mitigation	hard coral colonies relocated from the pipeline corridor,	include	observational	monitor coral relocation project: reattached colony bonding status, colony health assessment, benthic characterization, reef fish assemblage, sediment accumulation, sea urchin density and water column data	relocation of corals; observation monitoring surveys of various types	local	18-40 m	Ras Laffan Industrial City, Qatar
20	12686370	include	NA	NA	full search	Avery Paxton	1692230400	1702512000	no	NULL	yes	yes	proceedings	Deb, Kaushik and McCarthy, Anne and Harkanson, Ben	2014	Coral Relocation as Habitat Mitigation for Impacts from the Barzan Gas Project Pipeline Construction, Offshore Qatar	SPE International	NA	NA-	10.2118/168369-ms	https://lens.org/006-187-155-876-607 and https://onepetro.org/SPEHSE/proceedings-abstract/14HSE/3-14HSE/D031S048R005/210784	yes	NA	include	n/a	n/a	sand	low relief	n/a	hallow sand veneer (≤11 cm) overlying a hard bottom substrate	include	natural_natural	nursery absent	550 limestone boulders, nearly 1 meter in diameter were cleaned (power washed) to remove excessive sediment, transported from Ras Laffan, Qatar (RLC) and deployed into a pre-determined recipient site that had been deemed suitable for habitat creation. Following construction of the newly created hard bottom habitat, a total of 1,693 coral colonies, or approximately 4 per cent of the estimated numb…	rock	n/a	2-8 m	5	2012	no	environmental mitigation	hard coral colonies relocated from the pipeline corridor,	include	observational	monitor coral relocation project: reattached colony bonding status, colony health assessment, benthic characterization, reef fish assemblage, sediment accumulation, sea urchin density and water column data	relocation of corals; observation monitoring surveys of various types	local	18-40 m	Ras Laffan Industrial City, Qatar
21	12686370	include	NA	NA	full search	Avery Paxton	1692230400	1702512000	no	NULL	yes	yes	proceedings	Deb, Kaushik and McCarthy, Anne and Harkanson, Ben	2014	Coral Relocation as Habitat Mitigation for Impacts from the Barzan Gas Project Pipeline Construction, Offshore Qatar	SPE International	NA	NA-	10.2118/168369-ms	https://lens.org/006-187-155-876-607 and https://onepetro.org/SPEHSE/proceedings-abstract/14HSE/3-14HSE/D031S048R005/210784	yes	NA	include	n/a	n/a	sand	low relief	n/a	hallow sand veneer (≤11 cm) overlying a hard bottom substrate	include	natural_natural	nursery absent	550 limestone boulders, nearly 1 meter in diameter were cleaned (power washed) to remove excessive sediment, transported from Ras Laffan, Qatar (RLC) and deployed into a pre-determined recipient site that had been deemed suitable for habitat creation. Following construction of the newly created hard bottom habitat, a total of 1,693 coral colonies, or approximately 4 per cent of the estimated numb…	rock	n/a	2-8 m	5	2012	no	environmental mitigation	hard coral colonies relocated from the pipeline corridor,	include	observational	monitor coral relocation project: reattached colony bonding status, colony health assessment, benthic characterization, reef fish assemblage, sediment accumulation, sea urchin density and water column data	relocation of corals; observation monitoring surveys of various types	local	18-40 m	Ras Laffan Industrial City, Qatar
22	12686370	include	NA	NA	full search	Avery Paxton	1692230400	1702512000	no	NULL	yes	yes	proceedings	Deb, Kaushik and McCarthy, Anne and Harkanson, Ben	2014	Coral Relocation as Habitat Mitigation for Impacts from the Barzan Gas Project Pipeline Construction, Offshore Qatar	SPE International	NA	NA-	10.2118/168369-ms	https://lens.org/006-187-155-876-607 and https://onepetro.org/SPEHSE/proceedings-abstract/14HSE/3-14HSE/D031S048R005/210784	yes	NA	include	n/a	n/a	rocky	low relief	n/a	hallow sand veneer (≤11 cm) overlying a hard bottom substrate	include	natural_natural	nursery absent	550 limestone boulders, nearly 1 meter in diameter were cleaned (power washed) to remove excessive sediment, transported from Ras Laffan, Qatar (RLC) and deployed into a pre-determined recipient site that had been deemed suitable for habitat creation. Following construction of the newly created hard bottom habitat, a total of 1,693 coral colonies, or approximately 4 per cent of the estimated numb…	rock	n/a	2-8 m	5	2012	no	environmental mitigation	hard coral colonies relocated from the pipeline corridor,	include	observational	monitor coral relocation project: reattached colony bonding status, colony health assessment, benthic characterization, reef fish assemblage, sediment accumulation, sea urchin density and water column data	relocation of corals; observation monitoring surveys of various types	local	18-40 m	Ras Laffan Industrial City, Qatar
23	12686370	include	NA	NA	full search	Avery Paxton	1692230400	1702512000	no	NULL	yes	yes	proceedings	Deb, Kaushik and McCarthy, Anne and Harkanson, Ben	2014	Coral Relocation as Habitat Mitigation for Impacts from the Barzan Gas Project Pipeline Construction, Offshore Qatar	SPE International	NA	NA-	10.2118/168369-ms	https://lens.org/006-187-155-876-607 and https://onepetro.org/SPEHSE/proceedings-abstract/14HSE/3-14HSE/D031S048R005/210784	yes	NA	include	n/a	n/a	rocky	low relief	n/a	hallow sand veneer (≤11 cm) overlying a hard bottom substrate	include	natural_natural	nursery absent	550 limestone boulders, nearly 1 meter in diameter were cleaned (power washed) to remove excessive sediment, transported from Ras Laffan, Qatar (RLC) and deployed into a pre-determined recipient site that had been deemed suitable for habitat creation. Following construction of the newly created hard bottom habitat, a total of 1,693 coral colonies, or approximately 4 per cent of the estimated numb…	rock	n/a	2-8 m	5	2012	no	environmental mitigation	hard coral colonies relocated from the pipeline corridor,	include	observational	monitor coral relocation project: reattached colony bonding status, colony health assessment, benthic characterization, reef fish assemblage, sediment accumulation, sea urchin density and water column data	relocation of corals; observation monitoring surveys of various types	local	18-40 m	Ras Laffan Industrial City, Qatar
24	12686370	include	NA	NA	full search	Avery Paxton	1692230400	1702512000	no	NULL	yes	yes	proceedings	Deb, Kaushik and McCarthy, Anne and Harkanson, Ben	2014	Coral Relocation as Habitat Mitigation for Impacts from the Barzan Gas Project Pipeline Construction, Offshore Qatar	SPE International	NA	NA-	10.2118/168369-ms	https://lens.org/006-187-155-876-607 and https://onepetro.org/SPEHSE/proceedings-abstract/14HSE/3-14HSE/D031S048R005/210784	yes	NA	include	n/a	n/a	sand	low relief	n/a	hallow sand veneer (≤11 cm) overlying a hard bottom substrate	include	natural_natural	nursery absent	550 limestone boulders, nearly 1 meter in diameter were cleaned (power washed) to remove excessive sediment, transported from Ras Laffan, Qatar (RLC) and deployed into a pre-determined recipient site that had been deemed suitable for habitat creation. Following construction of the newly created hard bottom habitat, a total of 1,693 coral colonies, or approximately 4 per cent of the estimated numb…	rock	n/a	2-8 m	5	2012	no	environmental mitigation	hard coral colonies relocated from the pipeline corridor,	include	observational	monitor coral relocation project: reattached colony bonding status, colony health assessment, benthic characterization, reef fish assemblage, sediment accumulation, sea urchin density and water column data	relocation of corals; observation monitoring surveys of various types	local	18-40 m	Ras Laffan Industrial City, Qatar
25	12686370	include	NA	NA	full search	Avery Paxton	1692230400	1702512000	no	NULL	yes	yes	proceedings	Deb, Kaushik and McCarthy, Anne and Harkanson, Ben	2014	Coral Relocation as Habitat Mitigation for Impacts from the Barzan Gas Project Pipeline Construction, Offshore Qatar	SPE International	NA	NA-	10.2118/168369-ms	https://lens.org/006-187-155-876-607 and https://onepetro.org/SPEHSE/proceedings-abstract/14HSE/3-14HSE/D031S048R005/210784	yes	NA	include	n/a	n/a	sand	low relief	n/a	hallow sand veneer (≤11 cm) overlying a hard bottom substrate	include	natural_natural	nursery absent	550 limestone boulders, nearly 1 meter in diameter were cleaned (power washed) to remove excessive sediment, transported from Ras Laffan, Qatar (RLC) and deployed into a pre-determined recipient site that had been deemed suitable for habitat creation. Following construction of the newly created hard bottom habitat, a total of 1,693 coral colonies, or approximately 4 per cent of the estimated numb…	rock	n/a	2-8 m	5	2012	no	environmental mitigation	hard coral colonies relocated from the pipeline corridor,	include	observational	monitor coral relocation project: reattached colony bonding status, colony health assessment, benthic characterization, reef fish assemblage, sediment accumulation, sea urchin density and water column data	relocation of corals; observation monitoring surveys of various types	local	18-40 m	Ras Laffan Industrial City, Qatar
26	12686370	include	NA	NA	full search	Avery Paxton	1692230400	1702512000	no	NULL	yes	yes	proceedings	Deb, Kaushik and McCarthy, Anne and Harkanson, Ben	2014	Coral Relocation as Habitat Mitigation for Impacts from the Barzan Gas Project Pipeline Construction, Offshore Qatar	SPE International	NA	NA-	10.2118/168369-ms	https://lens.org/006-187-155-876-607 and https://onepetro.org/SPEHSE/proceedings-abstract/14HSE/3-14HSE/D031S048R005/210784	yes	NA	include	n/a	n/a	rocky	low relief	n/a	hallow sand veneer (≤11 cm) overlying a hard bottom substrate	include	natural_natural	nursery absent	550 limestone boulders, nearly 1 meter in diameter were cleaned (power washed) to remove excessive sediment, transported from Ras Laffan, Qatar (RLC) and deployed into a pre-determined recipient site that had been deemed suitable for habitat creation. Following construction of the newly created hard bottom habitat, a total of 1,693 coral colonies, or approximately 4 per cent of the estimated numb…	rock	n/a	2-8 m	5	2012	no	environmental mitigation	hard coral colonies relocated from the pipeline corridor,	include	observational	monitor coral relocation project: reattached colony bonding status, colony health assessment, benthic characterization, reef fish assemblage, sediment accumulation, sea urchin density and water column data	relocation of corals; observation monitoring surveys of various types	local	18-40 m	Ras Laffan Industrial City, Qatar
27	12686370	include	NA	NA	full search	Avery Paxton	1692230400	1702512000	no	NULL	yes	yes	proceedings	Deb, Kaushik and McCarthy, Anne and Harkanson, Ben	2014	Coral Relocation as Habitat Mitigation for Impacts from the Barzan Gas Project Pipeline Construction, Offshore Qatar	SPE International	NA	NA-	10.2118/168369-ms	https://lens.org/006-187-155-876-607 and https://onepetro.org/SPEHSE/proceedings-abstract/14HSE/3-14HSE/D031S048R005/210784	yes	NA	include	n/a	n/a	rocky	low relief	n/a	hallow sand veneer (≤11 cm) overlying a hard bottom substrate	include	natural_natural	nursery absent	550 limestone boulders, nearly 1 meter in diameter were cleaned (power washed) to remove excessive sediment, transported from Ras Laffan, Qatar (RLC) and deployed into a pre-determined recipient site that had been deemed suitable for habitat creation. Following construction of the newly created hard bottom habitat, a total of 1,693 coral colonies, or approximately 4 per cent of the estimated numb…	rock	n/a	2-8 m	5	2012	no	environmental mitigation	hard coral colonies relocated from the pipeline corridor,	include	observational	monitor coral relocation project: reattached colony bonding status, colony health assessment, benthic characterization, reef fish assemblage, sediment accumulation, sea urchin density and water column data	relocation of corals; observation monitoring surveys of various types	local	18-40 m	Ras Laffan Industrial City, Qatar
28	12686370	include	NA	NA	full search	Avery Paxton	1692230400	1702512000	no	NULL	yes	yes	proceedings	Deb, Kaushik and McCarthy, Anne and Harkanson, Ben	2014	Coral Relocation as Habitat Mitigation for Impacts from the Barzan Gas Project Pipeline Construction, Offshore Qatar	SPE International	NA	NA-	10.2118/168369-ms	https://lens.org/006-187-155-876-607 and https://onepetro.org/SPEHSE/proceedings-abstract/14HSE/3-14HSE/D031S048R005/210784	yes	NA	include	n/a	n/a	sand	low relief	n/a	hallow sand veneer (≤11 cm) overlying a hard bottom substrate	include	natural_natural	nursery absent	550 limestone boulders, nearly 1 meter in diameter were cleaned (power washed) to remove excessive sediment, transported from Ras Laffan, Qatar (RLC) and deployed into a pre-determined recipient site that had been deemed suitable for habitat creation. Following construction of the newly created hard bottom habitat, a total of 1,693 coral colonies, or approximately 4 per cent of the estimated numb…	rock	n/a	2-8 m	5	2012	no	environmental mitigation	hard coral colonies relocated from the pipeline corridor,	include	observational	monitor coral relocation project: reattached colony bonding status, colony health assessment, benthic characterization, reef fish assemblage, sediment accumulation, sea urchin density and water column data	relocation of corals; observation monitoring surveys of various types	local	18-40 m	Ras Laffan Industrial City, Qatar
29	12686370	include	NA	NA	full search	Avery Paxton	1692230400	1702512000	no	NULL	yes	yes	proceedings	Deb, Kaushik and McCarthy, Anne and Harkanson, Ben	2014	Coral Relocation as Habitat Mitigation for Impacts from the Barzan Gas Project Pipeline Construction, Offshore Qatar	SPE International	NA	NA-	10.2118/168369-ms	https://lens.org/006-187-155-876-607 and https://onepetro.org/SPEHSE/proceedings-abstract/14HSE/3-14HSE/D031S048R005/210784	yes	NA	include	n/a	n/a	sand	low relief	n/a	hallow sand veneer (≤11 cm) overlying a hard bottom substrate	include	natural_natural	nursery absent	550 limestone boulders, nearly 1 meter in diameter were cleaned (power washed) to remove excessive sediment, transported from Ras Laffan, Qatar (RLC) and deployed into a pre-determined recipient site that had been deemed suitable for habitat creation. Following construction of the newly created hard bottom habitat, a total of 1,693 coral colonies, or approximately 4 per cent of the estimated numb…	rock	n/a	2-8 m	5	2012	no	environmental mitigation	hard coral colonies relocated from the pipeline corridor,	include	observational	monitor coral relocation project: reattached colony bonding status, colony health assessment, benthic characterization, reef fish assemblage, sediment accumulation, sea urchin density and water column data	relocation of corals; observation monitoring surveys of various types	local	18-40 m	Ras Laffan Industrial City, Qatar
30	12686370	include	NA	NA	full search	Avery Paxton	1692230400	1702512000	no	NULL	yes	yes	proceedings	Deb, Kaushik and McCarthy, Anne and Harkanson, Ben	2014	Coral Relocation as Habitat Mitigation for Impacts from the Barzan Gas Project Pipeline Construction, Offshore Qatar	SPE International	NA	NA-	10.2118/168369-ms	https://lens.org/006-187-155-876-607 and https://onepetro.org/SPEHSE/proceedings-abstract/14HSE/3-14HSE/D031S048R005/210784	yes	NA	include	n/a	n/a	rocky	low relief	n/a	hallow sand veneer (≤11 cm) overlying a hard bottom substrate	include	natural_natural	nursery absent	550 limestone boulders, nearly 1 meter in diameter were cleaned (power washed) to remove excessive sediment, transported from Ras Laffan, Qatar (RLC) and deployed into a pre-determined recipient site that had been deemed suitable for habitat creation. Following construction of the newly created hard bottom habitat, a total of 1,693 coral colonies, or approximately 4 per cent of the estimated numb…	rock	n/a	2-8 m	5	2012	no	environmental mitigation	hard coral colonies relocated from the pipeline corridor,	include	observational	monitor coral relocation project: reattached colony bonding status, colony health assessment, benthic characterization, reef fish assemblage, sediment accumulation, sea urchin density and water column data	relocation of corals; observation monitoring surveys of various types	local	18-40 m	Ras Laffan Industrial City, Qatar
31	12686370	include	NA	NA	full search	Avery Paxton	1692230400	1702512000	no	NULL	yes	yes	proceedings	Deb, Kaushik and McCarthy, Anne and Harkanson, Ben	2014	Coral Relocation as Habitat Mitigation for Impacts from the Barzan Gas Project Pipeline Construction, Offshore Qatar	SPE International	NA	NA-	10.2118/168369-ms	https://lens.org/006-187-155-876-607 and https://onepetro.org/SPEHSE/proceedings-abstract/14HSE/3-14HSE/D031S048R005/210784	yes	NA	include	n/a	n/a	rocky	low relief	n/a	hallow sand veneer (≤11 cm) overlying a hard bottom substrate	include	natural_natural	nursery absent	550 limestone boulders, nearly 1 meter in diameter were cleaned (power washed) to remove excessive sediment, transported from Ras Laffan, Qatar (RLC) and deployed into a pre-determined recipient site that had been deemed suitable for habitat creation. Following construction of the newly created hard bottom habitat, a total of 1,693 coral colonies, or approximately 4 per cent of the estimated numb…	rock	n/a	2-8 m	5	2012	no	environmental mitigation	hard coral colonies relocated from the pipeline corridor,	include	observational	monitor coral relocation project: reattached colony bonding status, colony health assessment, benthic characterization, reef fish assemblage, sediment accumulation, sea urchin density and water column data	relocation of corals; observation monitoring surveys of various types	local	18-40 m	Ras Laffan Industrial City, Qatar
32	12686370	include	NA	NA	full search	Avery Paxton	1692230400	1702512000	no	NULL	yes	yes	proceedings	Deb, Kaushik and McCarthy, Anne and Harkanson, Ben	2014	Coral Relocation as Habitat Mitigation for Impacts from the Barzan Gas Project Pipeline Construction, Offshore Qatar	SPE International	NA	NA-	10.2118/168369-ms	https://lens.org/006-187-155-876-607 and https://onepetro.org/SPEHSE/proceedings-abstract/14HSE/3-14HSE/D031S048R005/210784	yes	NA	include	n/a	n/a	sand	low relief	n/a	hallow sand veneer (≤11 cm) overlying a hard bottom substrate	include	natural_natural	nursery absent	550 limestone boulders, nearly 1 meter in diameter were cleaned (power washed) to remove excessive sediment, transported from Ras Laffan, Qatar (RLC) and deployed into a pre-determined recipient site that had been deemed suitable for habitat creation. Following construction of the newly created hard bottom habitat, a total of 1,693 coral colonies, or approximately 4 per cent of the estimated numb…	rock	n/a	2-8 m	5	2012	no	environmental mitigation	hard coral colonies relocated from the pipeline corridor,	include	observational	monitor coral relocation project: reattached colony bonding status, colony health assessment, benthic characterization, reef fish assemblage, sediment accumulation, sea urchin density and water column data	relocation of corals; observation monitoring surveys of various types	local	18-40 m	Ras Laffan Industrial City, Qatar
33	12686370	include	NA	NA	full search	Avery Paxton	1692230400	1702512000	no	NULL	yes	yes	proceedings	Deb, Kaushik and McCarthy, Anne and Harkanson, Ben	2014	Coral Relocation as Habitat Mitigation for Impacts from the Barzan Gas Project Pipeline Construction, Offshore Qatar	SPE International	NA	NA-	10.2118/168369-ms	https://lens.org/006-187-155-876-607 and https://onepetro.org/SPEHSE/proceedings-abstract/14HSE/3-14HSE/D031S048R005/210784	yes	NA	include	n/a	n/a	rocky	low relief	n/a	hallow sand veneer (≤11 cm) overlying a hard bottom substrate	include	natural_natural	nursery absent	550 limestone boulders, nearly 1 meter in diameter were cleaned (power washed) to remove excessive sediment, transported from Ras Laffan, Qatar (RLC) and deployed into a pre-determined recipient site that had been deemed suitable for habitat creation. Following construction of the newly created hard bottom habitat, a total of 1,693 coral colonies, or approximately 4 per cent of the estimated numb…	rock	n/a	2-8 m	5	2012	no	environmental mitigation	hard coral colonies relocated from the pipeline corridor,	include	observational	monitor coral relocation project: reattached colony bonding status, colony health assessment, benthic characterization, reef fish assemblage, sediment accumulation, sea urchin density and water column data	relocation of corals; observation monitoring surveys of various types	local	18-40 m	Ras Laffan Industrial City, Qatar
34	12685108	include	NA	NA	full search	Christy Cutshaw	1692576000	1701820800	no	NULL	yes	NA	peer reviewed	Ghiasian, M. and Carrick, J. and Rhode-Barbarigos, L. and Haus, B. and Baker, A. C. and Lirman, D.	2021	Dissipation of wave energy by a hybrid artificial reef in a wave simulator: implications for coastal resilience and shoreline protection	Limnology and Oceanography: Methods	19	1-7-	10.1002/lom3.10400	https://www.scopus.com/inward/record.uri?eid=2-s2.0-85092926098&doi=10.1002%2flom3.10400&partnerID=40&md5=0a5e32cf795856598b378f3bbdcb0c69 and https://aslopubs.onlinelibrary.wiley.com/doi/pdf/10.1002/lom3.10400	yes	NA	include	n/a	n/a	n/a	n/a	n/a	lab experiment, but mentions reefs around Miami	include	hybrid_artificial & natural	nursery absent	The trapezoidal breakwater was made out of wood with a 1 : 1 forereef slope, a height (bottom of the flume to the reef flat)of0.30 m,a horizontal reef flat of 0.30 m length, and a 1:1.73 backreef slope. In the second configuration, the breakwater structure was populated with staghorn coral skeletons to capture the combined effects of wave-breaking and coral friction on a model restored reef.	wood	n/a	from bottom of tank 0.3m with water depth of 0.55m and 0.65m	0.6	NULL	no	coastal protection	concerns have led coastal jurisdictions to invest in shoreline defenses through gray infrastructure projects such as building breakwaters, sea walls, raising streets, and deploying pumps to mitigate the impacts of waves, storm surge, and flooding., The concerns of beach erosion and other impacts of climatic hazards have led coastal jurisdictions to invest in shoreline defenses through gray infras…	include	experimental	assess wave dissipation of submerged breakwater with and without corals	In this study, the reduced-scale physical model of an artificial coral reef was tested considering periodic waves of three heights (0.10, 0.16, and 0.24 m) and two water levels (0.55 and 0.65 m).	local	lab	University of Miami’s Surge-Structure-Atmosphere-Interaction (SUSTAIN) Facility, a large-scale wind/wave tank
35	12685108	include	NA	NA	full search	Christy Cutshaw	1692576000	1701820800	no	NULL	yes	NA	peer reviewed	Ghiasian, M. and Carrick, J. and Rhode-Barbarigos, L. and Haus, B. and Baker, A. C. and Lirman, D.	2021	Dissipation of wave energy by a hybrid artificial reef in a wave simulator: implications for coastal resilience and shoreline protection	Limnology and Oceanography: Methods	19	1-7-	10.1002/lom3.10400	https://www.scopus.com/inward/record.uri?eid=2-s2.0-85092926098&doi=10.1002%2flom3.10400&partnerID=40&md5=0a5e32cf795856598b378f3bbdcb0c69 and https://aslopubs.onlinelibrary.wiley.com/doi/pdf/10.1002/lom3.10400	yes	NA	include	n/a	n/a	n/a	n/a	n/a	lab experiment, but mentions reefs around Miami	include	hybrid_artificial & natural	nursery absent	The trapezoidal breakwater was made out of wood with a 1 : 1 forereef slope, a height (bottom of the flume to the reef flat)of0.30 m,a horizontal reef flat of 0.30 m length, and a 1:1.73 backreef slope. In the second configuration, the breakwater structure was populated with staghorn coral skeletons to capture the combined effects of wave-breaking and coral friction on a model restored reef.	wood	n/a	from bottom of tank 0.3m with water depth of 0.55m and 0.65m	0.6	NULL	no	coastal protection	concerns have led coastal jurisdictions to invest in shoreline defenses through gray infrastructure projects such as building breakwaters, sea walls, raising streets, and deploying pumps to mitigate the impacts of waves, storm surge, and flooding., The concerns of beach erosion and other impacts of climatic hazards have led coastal jurisdictions to invest in shoreline defenses through gray infras…	include	modeling	assess wave dissipation of submerged breakwater with and without corals	In this study, the reduced-scale physical model of an artificial coral reef was tested considering periodic waves of three heights (0.10, 0.16, and 0.24 m) and two water levels (0.55 and 0.65 m).	local	lab	University of Miami’s Surge-Structure-Atmosphere-Interaction (SUSTAIN) Facility, a large-scale wind/wave tank
36	12685108	include	NA	NA	full search	Christy Cutshaw	1692576000	1701820800	no	NULL	yes	NA	peer reviewed	Ghiasian, M. and Carrick, J. and Rhode-Barbarigos, L. and Haus, B. and Baker, A. C. and Lirman, D.	2021	Dissipation of wave energy by a hybrid artificial reef in a wave simulator: implications for coastal resilience and shoreline protection	Limnology and Oceanography: Methods	19	1-7-	10.1002/lom3.10400	https://www.scopus.com/inward/record.uri?eid=2-s2.0-85092926098&doi=10.1002%2flom3.10400&partnerID=40&md5=0a5e32cf795856598b378f3bbdcb0c69 and https://aslopubs.onlinelibrary.wiley.com/doi/pdf/10.1002/lom3.10400	yes	NA	include	n/a	n/a	n/a	n/a	n/a	lab experiment, but mentions reefs around Miami	include	hybrid_artificial & natural	nursery absent	The trapezoidal breakwater was made out of wood with a 1 : 1 forereef slope, a height (bottom of the flume to the reef flat)of0.30 m,a horizontal reef flat of 0.30 m length, and a 1:1.73 backreef slope. In the second configuration, the breakwater structure was populated with staghorn coral skeletons to capture the combined effects of wave-breaking and coral friction on a model restored reef.	concrete	n/a	from bottom of tank 0.3m with water depth of 0.55m and 0.65m	0.6	NULL	no	coastal protection	concerns have led coastal jurisdictions to invest in shoreline defenses through gray infrastructure projects such as building breakwaters, sea walls, raising streets, and deploying pumps to mitigate the impacts of waves, storm surge, and flooding., The concerns of beach erosion and other impacts of climatic hazards have led coastal jurisdictions to invest in shoreline defenses through gray infras…	include	experimental	assess wave dissipation of submerged breakwater with and without corals	In this study, the reduced-scale physical model of an artificial coral reef was tested considering periodic waves of three heights (0.10, 0.16, and 0.24 m) and two water levels (0.55 and 0.65 m).	local	lab	University of Miami’s Surge-Structure-Atmosphere-Interaction (SUSTAIN) Facility, a large-scale wind/wave tank
37	12685108	include	NA	NA	full search	Christy Cutshaw	1692576000	1701820800	no	NULL	yes	NA	peer reviewed	Ghiasian, M. and Carrick, J. and Rhode-Barbarigos, L. and Haus, B. and Baker, A. C. and Lirman, D.	2021	Dissipation of wave energy by a hybrid artificial reef in a wave simulator: implications for coastal resilience and shoreline protection	Limnology and Oceanography: Methods	19	1-7-	10.1002/lom3.10400	https://www.scopus.com/inward/record.uri?eid=2-s2.0-85092926098&doi=10.1002%2flom3.10400&partnerID=40&md5=0a5e32cf795856598b378f3bbdcb0c69 and https://aslopubs.onlinelibrary.wiley.com/doi/pdf/10.1002/lom3.10400	yes	NA	include	n/a	n/a	n/a	n/a	n/a	lab experiment, but mentions reefs around Miami	include	hybrid_artificial & natural	nursery absent	The trapezoidal breakwater was made out of wood with a 1 : 1 forereef slope, a height (bottom of the flume to the reef flat)of0.30 m,a horizontal reef flat of 0.30 m length, and a 1:1.73 backreef slope. In the second configuration, the breakwater structure was populated with staghorn coral skeletons to capture the combined effects of wave-breaking and coral friction on a model restored reef.	concrete	n/a	from bottom of tank 0.3m with water depth of 0.55m and 0.65m	0.6	NULL	no	coastal protection	concerns have led coastal jurisdictions to invest in shoreline defenses through gray infrastructure projects such as building breakwaters, sea walls, raising streets, and deploying pumps to mitigate the impacts of waves, storm surge, and flooding., The concerns of beach erosion and other impacts of climatic hazards have led coastal jurisdictions to invest in shoreline defenses through gray infras…	include	modeling	assess wave dissipation of submerged breakwater with and without corals	In this study, the reduced-scale physical model of an artificial coral reef was tested considering periodic waves of three heights (0.10, 0.16, and 0.24 m) and two water levels (0.55 and 0.65 m).	local	lab	University of Miami’s Surge-Structure-Atmosphere-Interaction (SUSTAIN) Facility, a large-scale wind/wave tank
38	12685108	include	NA	NA	full search	Christy Cutshaw	1692576000	1701820800	no	NULL	yes	NA	peer reviewed	Ghiasian, M. and Carrick, J. and Rhode-Barbarigos, L. and Haus, B. and Baker, A. C. and Lirman, D.	2021	Dissipation of wave energy by a hybrid artificial reef in a wave simulator: implications for coastal resilience and shoreline protection	Limnology and Oceanography: Methods	19	1-7-	10.1002/lom3.10400	https://www.scopus.com/inward/record.uri?eid=2-s2.0-85092926098&doi=10.1002%2flom3.10400&partnerID=40&md5=0a5e32cf795856598b378f3bbdcb0c69 and https://aslopubs.onlinelibrary.wiley.com/doi/pdf/10.1002/lom3.10400	yes	NA	include	n/a	n/a	n/a	n/a	n/a	lab experiment, but mentions reefs around Miami	include	artificial_designed	nursery absent	The trapezoidal breakwater was made out of wood with a 1 : 1 forereef slope, a height (bottom of the flume to the reef flat)of0.30 m,a horizontal reef flat of 0.30 m length, and a 1:1.73 backreef slope. In the second configuration, the breakwater structure was populated with staghorn coral skeletons to capture the combined effects of wave-breaking and coral friction on a model restored reef.	wood	n/a	from bottom of tank 0.3m with water depth of 0.55m and 0.65m	0.6	NULL	no	coastal protection	concerns have led coastal jurisdictions to invest in shoreline defenses through gray infrastructure projects such as building breakwaters, sea walls, raising streets, and deploying pumps to mitigate the impacts of waves, storm surge, and flooding., The concerns of beach erosion and other impacts of climatic hazards have led coastal jurisdictions to invest in shoreline defenses through gray infras…	include	experimental	assess wave dissipation of submerged breakwater with and without corals	In this study, the reduced-scale physical model of an artificial coral reef was tested considering periodic waves of three heights (0.10, 0.16, and 0.24 m) and two water levels (0.55 and 0.65 m).	local	lab	University of Miami’s Surge-Structure-Atmosphere-Interaction (SUSTAIN) Facility, a large-scale wind/wave tank
39	12685108	include	NA	NA	full search	Christy Cutshaw	1692576000	1701820800	no	NULL	yes	NA	peer reviewed	Ghiasian, M. and Carrick, J. and Rhode-Barbarigos, L. and Haus, B. and Baker, A. C. and Lirman, D.	2021	Dissipation of wave energy by a hybrid artificial reef in a wave simulator: implications for coastal resilience and shoreline protection	Limnology and Oceanography: Methods	19	1-7-	10.1002/lom3.10400	https://www.scopus.com/inward/record.uri?eid=2-s2.0-85092926098&doi=10.1002%2flom3.10400&partnerID=40&md5=0a5e32cf795856598b378f3bbdcb0c69 and https://aslopubs.onlinelibrary.wiley.com/doi/pdf/10.1002/lom3.10400	yes	NA	include	n/a	n/a	n/a	n/a	n/a	lab experiment, but mentions reefs around Miami	include	artificial_designed	nursery absent	The trapezoidal breakwater was made out of wood with a 1 : 1 forereef slope, a height (bottom of the flume to the reef flat)of0.30 m,a horizontal reef flat of 0.30 m length, and a 1:1.73 backreef slope. In the second configuration, the breakwater structure was populated with staghorn coral skeletons to capture the combined effects of wave-breaking and coral friction on a model restored reef.	wood	n/a	from bottom of tank 0.3m with water depth of 0.55m and 0.65m	0.6	NULL	no	coastal protection	concerns have led coastal jurisdictions to invest in shoreline defenses through gray infrastructure projects such as building breakwaters, sea walls, raising streets, and deploying pumps to mitigate the impacts of waves, storm surge, and flooding., The concerns of beach erosion and other impacts of climatic hazards have led coastal jurisdictions to invest in shoreline defenses through gray infras…	include	modeling	assess wave dissipation of submerged breakwater with and without corals	In this study, the reduced-scale physical model of an artificial coral reef was tested considering periodic waves of three heights (0.10, 0.16, and 0.24 m) and two water levels (0.55 and 0.65 m).	local	lab	University of Miami’s Surge-Structure-Atmosphere-Interaction (SUSTAIN) Facility, a large-scale wind/wave tank
40	12685108	include	NA	NA	full search	Christy Cutshaw	1692576000	1701820800	no	NULL	yes	NA	peer reviewed	Ghiasian, M. and Carrick, J. and Rhode-Barbarigos, L. and Haus, B. and Baker, A. C. and Lirman, D.	2021	Dissipation of wave energy by a hybrid artificial reef in a wave simulator: implications for coastal resilience and shoreline protection	Limnology and Oceanography: Methods	19	1-7-	10.1002/lom3.10400	https://www.scopus.com/inward/record.uri?eid=2-s2.0-85092926098&doi=10.1002%2flom3.10400&partnerID=40&md5=0a5e32cf795856598b378f3bbdcb0c69 and https://aslopubs.onlinelibrary.wiley.com/doi/pdf/10.1002/lom3.10400	yes	NA	include	n/a	n/a	n/a	n/a	n/a	lab experiment, but mentions reefs around Miami	include	artificial_designed	nursery absent	The trapezoidal breakwater was made out of wood with a 1 : 1 forereef slope, a height (bottom of the flume to the reef flat)of0.30 m,a horizontal reef flat of 0.30 m length, and a 1:1.73 backreef slope. In the second configuration, the breakwater structure was populated with staghorn coral skeletons to capture the combined effects of wave-breaking and coral friction on a model restored reef.	concrete	n/a	from bottom of tank 0.3m with water depth of 0.55m and 0.65m	0.6	NULL	no	coastal protection	concerns have led coastal jurisdictions to invest in shoreline defenses through gray infrastructure projects such as building breakwaters, sea walls, raising streets, and deploying pumps to mitigate the impacts of waves, storm surge, and flooding., The concerns of beach erosion and other impacts of climatic hazards have led coastal jurisdictions to invest in shoreline defenses through gray infras…	include	experimental	assess wave dissipation of submerged breakwater with and without corals	In this study, the reduced-scale physical model of an artificial coral reef was tested considering periodic waves of three heights (0.10, 0.16, and 0.24 m) and two water levels (0.55 and 0.65 m).	local	lab	University of Miami’s Surge-Structure-Atmosphere-Interaction (SUSTAIN) Facility, a large-scale wind/wave tank
41	12685108	include	NA	NA	full search	Christy Cutshaw	1692576000	1701820800	no	NULL	yes	NA	peer reviewed	Ghiasian, M. and Carrick, J. and Rhode-Barbarigos, L. and Haus, B. and Baker, A. C. and Lirman, D.	2021	Dissipation of wave energy by a hybrid artificial reef in a wave simulator: implications for coastal resilience and shoreline protection	Limnology and Oceanography: Methods	19	1-7-	10.1002/lom3.10400	https://www.scopus.com/inward/record.uri?eid=2-s2.0-85092926098&doi=10.1002%2flom3.10400&partnerID=40&md5=0a5e32cf795856598b378f3bbdcb0c69 and https://aslopubs.onlinelibrary.wiley.com/doi/pdf/10.1002/lom3.10400	yes	NA	include	n/a	n/a	n/a	n/a	n/a	lab experiment, but mentions reefs around Miami	include	artificial_designed	nursery absent	The trapezoidal breakwater was made out of wood with a 1 : 1 forereef slope, a height (bottom of the flume to the reef flat)of0.30 m,a horizontal reef flat of 0.30 m length, and a 1:1.73 backreef slope. In the second configuration, the breakwater structure was populated with staghorn coral skeletons to capture the combined effects of wave-breaking and coral friction on a model restored reef.	concrete	n/a	from bottom of tank 0.3m with water depth of 0.55m and 0.65m	0.6	NULL	no	coastal protection	concerns have led coastal jurisdictions to invest in shoreline defenses through gray infrastructure projects such as building breakwaters, sea walls, raising streets, and deploying pumps to mitigate the impacts of waves, storm surge, and flooding., The concerns of beach erosion and other impacts of climatic hazards have led coastal jurisdictions to invest in shoreline defenses through gray infras…	include	modeling	assess wave dissipation of submerged breakwater with and without corals	In this study, the reduced-scale physical model of an artificial coral reef was tested considering periodic waves of three heights (0.10, 0.16, and 0.24 m) and two water levels (0.55 and 0.65 m).	local	lab	University of Miami’s Surge-Structure-Atmosphere-Interaction (SUSTAIN) Facility, a large-scale wind/wave tank
42	12688591	include	NA	intertidal zone; also study isn't focused on coral restoration but has a small paragraph about coral growth on biorock	full search	Christy Cutshaw	1692576000	1701820800	no	NULL	yes	NA	peer reviewed	Goreau, Thomas J. F. and Paulus, Prong	2017	Biorock Electric Reefs Grow Back Severely Eroded Beaches in Months	Journal of Marine Science and Engineering	5	48-	https://doi.org/10.3390/jmse5040048	https://login.proxy.lib.duke.edu/login?url=https://www.proquest.com/scholarly-journals/biorock-electric-reefs-grow-back-severely-eroded/docview/1988510489/se-2 and https://mdpi-res.com/d_attachment/jmse/jmse-05-00048/article_deploy/jmse-05-00048.pdf?version=1507733157	yes	NA	include	n/a	n/a	n/a	n/a	n/a	NA	include	artificial_designed & electricity	nursery absent	The Biorock structures are shaped like an upside-down wave, which is optimal for dissipating wave energy, with no vertical surfaces to cause reflections, and so are called Biorock Anti-Wave structures (BAW)	rock	BioRock	intertidal zone - but bottom 10-20cm of biorock always in water	NULL	1451606400	no	coastal protection	protection from beach erosion and correction of it	include	experimental	Biorock reefs can grow back eroded beaches and islands faster than the rate of sea level rise, and are the most cost-effective method of shore protection	NA	local	NA	Pulau Gangga
43	12688591	include	NA	intertidal zone; also study isn't focused on coral restoration but has a small paragraph about coral growth on biorock	full search	Christy Cutshaw	1692576000	1701820800	no	NULL	yes	NA	peer reviewed	Goreau, Thomas J. F. and Paulus, Prong	2017	Biorock Electric Reefs Grow Back Severely Eroded Beaches in Months	Journal of Marine Science and Engineering	5	48-	https://doi.org/10.3390/jmse5040048	https://login.proxy.lib.duke.edu/login?url=https://www.proquest.com/scholarly-journals/biorock-electric-reefs-grow-back-severely-eroded/docview/1988510489/se-2 and https://mdpi-res.com/d_attachment/jmse/jmse-05-00048/article_deploy/jmse-05-00048.pdf?version=1507733157	yes	NA	include	n/a	n/a	n/a	n/a	n/a	NA	include	artificial_designed & electricity	nursery absent	The Biorock structures are shaped like an upside-down wave, which is optimal for dissipating wave energy, with no vertical surfaces to cause reflections, and so are called Biorock Anti-Wave structures (BAW)	rock	BioRock	intertidal zone - but bottom 10-20cm of biorock always in water	NULL	1451606400	no	coastal protection	protection from beach erosion and correction of it	include	experimental	Biorock reefs can grow back eroded beaches and islands faster than the rate of sea level rise, and are the most cost-effective method of shore protection	NA	local	NA	Pulau Gangga
44	12688591	include	NA	intertidal zone; also study isn't focused on coral restoration but has a small paragraph about coral growth on biorock	full search	Christy Cutshaw	1692576000	1701820800	no	NULL	yes	NA	peer reviewed	Goreau, Thomas J. F. and Paulus, Prong	2017	Biorock Electric Reefs Grow Back Severely Eroded Beaches in Months	Journal of Marine Science and Engineering	5	48-	https://doi.org/10.3390/jmse5040048	https://login.proxy.lib.duke.edu/login?url=https://www.proquest.com/scholarly-journals/biorock-electric-reefs-grow-back-severely-eroded/docview/1988510489/se-2 and https://mdpi-res.com/d_attachment/jmse/jmse-05-00048/article_deploy/jmse-05-00048.pdf?version=1507733157	yes	NA	include	n/a	n/a	n/a	n/a	n/a	NA	include	artificial_designed & electricity	nursery absent	The Biorock structures are shaped like an upside-down wave, which is optimal for dissipating wave energy, with no vertical surfaces to cause reflections, and so are called Biorock Anti-Wave structures (BAW)	metal	BioRock	intertidal zone - but bottom 10-20cm of biorock always in water	NULL	1451606400	no	coastal protection	protection from beach erosion and correction of it	include	experimental	Biorock reefs can grow back eroded beaches and islands faster than the rate of sea level rise, and are the most cost-effective method of shore protection	NA	local	NA	Pulau Gangga
45	12688591	include	NA	intertidal zone; also study isn't focused on coral restoration but has a small paragraph about coral growth on biorock	full search	Christy Cutshaw	1692576000	1701820800	no	NULL	yes	NA	peer reviewed	Goreau, Thomas J. F. and Paulus, Prong	2017	Biorock Electric Reefs Grow Back Severely Eroded Beaches in Months	Journal of Marine Science and Engineering	5	48-	https://doi.org/10.3390/jmse5040048	https://login.proxy.lib.duke.edu/login?url=https://www.proquest.com/scholarly-journals/biorock-electric-reefs-grow-back-severely-eroded/docview/1988510489/se-2 and https://mdpi-res.com/d_attachment/jmse/jmse-05-00048/article_deploy/jmse-05-00048.pdf?version=1507733157	yes	NA	include	n/a	n/a	n/a	n/a	n/a	NA	include	artificial_designed & electricity	nursery absent	The Biorock structures are shaped like an upside-down wave, which is optimal for dissipating wave energy, with no vertical surfaces to cause reflections, and so are called Biorock Anti-Wave structures (BAW)	metal	BioRock	intertidal zone - but bottom 10-20cm of biorock always in water	NULL	1451606400	no	coastal protection	protection from beach erosion and correction of it	include	experimental	Biorock reefs can grow back eroded beaches and islands faster than the rate of sea level rise, and are the most cost-effective method of shore protection	NA	local	NA	Pulau Gangga
46	12688591	include	NA	intertidal zone; also study isn't focused on coral restoration but has a small paragraph about coral growth on biorock	full search	Christy Cutshaw	1692576000	1701820800	no	NULL	yes	NA	peer reviewed	Goreau, Thomas J. F. and Paulus, Prong	2017	Biorock Electric Reefs Grow Back Severely Eroded Beaches in Months	Journal of Marine Science and Engineering	5	48-	https://doi.org/10.3390/jmse5040048	https://login.proxy.lib.duke.edu/login?url=https://www.proquest.com/scholarly-journals/biorock-electric-reefs-grow-back-severely-eroded/docview/1988510489/se-2 and https://mdpi-res.com/d_attachment/jmse/jmse-05-00048/article_deploy/jmse-05-00048.pdf?version=1507733157	yes	NA	include	n/a	n/a	n/a	n/a	n/a	NA	include	artificial_designed & electricity	nursery absent	The Biorock structures are shaped like an upside-down wave, which is optimal for dissipating wave energy, with no vertical surfaces to cause reflections, and so are called Biorock Anti-Wave structures (BAW)	concrete	BioRock	intertidal zone - but bottom 10-20cm of biorock always in water	NULL	1451606400	no	coastal protection	protection from beach erosion and correction of it	include	experimental	Biorock reefs can grow back eroded beaches and islands faster than the rate of sea level rise, and are the most cost-effective method of shore protection	NA	local	NA	Pulau Gangga
47	12688591	include	NA	intertidal zone; also study isn't focused on coral restoration but has a small paragraph about coral growth on biorock	full search	Christy Cutshaw	1692576000	1701820800	no	NULL	yes	NA	peer reviewed	Goreau, Thomas J. F. and Paulus, Prong	2017	Biorock Electric Reefs Grow Back Severely Eroded Beaches in Months	Journal of Marine Science and Engineering	5	48-	https://doi.org/10.3390/jmse5040048	https://login.proxy.lib.duke.edu/login?url=https://www.proquest.com/scholarly-journals/biorock-electric-reefs-grow-back-severely-eroded/docview/1988510489/se-2 and https://mdpi-res.com/d_attachment/jmse/jmse-05-00048/article_deploy/jmse-05-00048.pdf?version=1507733157	yes	NA	include	n/a	n/a	n/a	n/a	n/a	NA	include	artificial_designed & electricity	nursery absent	The Biorock structures are shaped like an upside-down wave, which is optimal for dissipating wave energy, with no vertical surfaces to cause reflections, and so are called Biorock Anti-Wave structures (BAW)	concrete	BioRock	intertidal zone - but bottom 10-20cm of biorock always in water	NULL	1451606400	no	coastal protection	protection from beach erosion and correction of it	include	experimental	Biorock reefs can grow back eroded beaches and islands faster than the rate of sea level rise, and are the most cost-effective method of shore protection	NA	local	NA	Pulau Gangga
48	12688591	include	NA	intertidal zone; also study isn't focused on coral restoration but has a small paragraph about coral growth on biorock	full search	Christy Cutshaw	1692576000	1701820800	no	NULL	yes	NA	peer reviewed	Goreau, Thomas J. F. and Paulus, Prong	2017	Biorock Electric Reefs Grow Back Severely Eroded Beaches in Months	Journal of Marine Science and Engineering	5	48-	https://doi.org/10.3390/jmse5040048	https://login.proxy.lib.duke.edu/login?url=https://www.proquest.com/scholarly-journals/biorock-electric-reefs-grow-back-severely-eroded/docview/1988510489/se-2 and https://mdpi-res.com/d_attachment/jmse/jmse-05-00048/article_deploy/jmse-05-00048.pdf?version=1507733157	yes	NA	include	n/a	n/a	n/a	n/a	n/a	NA	include	artificial_designed & electricity	nursery absent	The Biorock structures are shaped like an upside-down wave, which is optimal for dissipating wave energy, with no vertical surfaces to cause reflections, and so are called Biorock Anti-Wave structures (BAW)	rock	BioRock	intertidal zone - but bottom 10-20cm of biorock always in water	NULL	1451606400	no	coastal protection	protection from beach erosion and correction of it	include	experimental	Biorock reefs can grow back eroded beaches and islands faster than the rate of sea level rise, and are the most cost-effective method of shore protection	NA	local	NA	Pulau Gangga
49	12688591	include	NA	intertidal zone; also study isn't focused on coral restoration but has a small paragraph about coral growth on biorock	full search	Christy Cutshaw	1692576000	1701820800	no	NULL	yes	NA	peer reviewed	Goreau, Thomas J. F. and Paulus, Prong	2017	Biorock Electric Reefs Grow Back Severely Eroded Beaches in Months	Journal of Marine Science and Engineering	5	48-	https://doi.org/10.3390/jmse5040048	https://login.proxy.lib.duke.edu/login?url=https://www.proquest.com/scholarly-journals/biorock-electric-reefs-grow-back-severely-eroded/docview/1988510489/se-2 and https://mdpi-res.com/d_attachment/jmse/jmse-05-00048/article_deploy/jmse-05-00048.pdf?version=1507733157	yes	NA	include	n/a	n/a	n/a	n/a	n/a	NA	include	artificial_designed & electricity	nursery absent	The Biorock structures are shaped like an upside-down wave, which is optimal for dissipating wave energy, with no vertical surfaces to cause reflections, and so are called Biorock Anti-Wave structures (BAW)	rock	BioRock	intertidal zone - but bottom 10-20cm of biorock always in water	NULL	1451606400	no	coastal protection	protection from beach erosion and correction of it	include	experimental	Biorock reefs can grow back eroded beaches and islands faster than the rate of sea level rise, and are the most cost-effective method of shore protection	NA	local	NA	Pulau Gangga
50	12688591	include	NA	intertidal zone; also study isn't focused on coral restoration but has a small paragraph about coral growth on biorock	full search	Christy Cutshaw	1692576000	1701820800	no	NULL	yes	NA	peer reviewed	Goreau, Thomas J. F. and Paulus, Prong	2017	Biorock Electric Reefs Grow Back Severely Eroded Beaches in Months	Journal of Marine Science and Engineering	5	48-	https://doi.org/10.3390/jmse5040048	https://login.proxy.lib.duke.edu/login?url=https://www.proquest.com/scholarly-journals/biorock-electric-reefs-grow-back-severely-eroded/docview/1988510489/se-2 and https://mdpi-res.com/d_attachment/jmse/jmse-05-00048/article_deploy/jmse-05-00048.pdf?version=1507733157	yes	NA	include	n/a	n/a	n/a	n/a	n/a	NA	include	artificial_designed & electricity	nursery absent	The Biorock structures are shaped like an upside-down wave, which is optimal for dissipating wave energy, with no vertical surfaces to cause reflections, and so are called Biorock Anti-Wave structures (BAW)	metal	BioRock	intertidal zone - but bottom 10-20cm of biorock always in water	NULL	1451606400	no	coastal protection	protection from beach erosion and correction of it	include	experimental	Biorock reefs can grow back eroded beaches and islands faster than the rate of sea level rise, and are the most cost-effective method of shore protection	NA	local	NA	Pulau Gangga
51	12688591	include	NA	intertidal zone; also study isn't focused on coral restoration but has a small paragraph about coral growth on biorock	full search	Christy Cutshaw	1692576000	1701820800	no	NULL	yes	NA	peer reviewed	Goreau, Thomas J. F. and Paulus, Prong	2017	Biorock Electric Reefs Grow Back Severely Eroded Beaches in Months	Journal of Marine Science and Engineering	5	48-	https://doi.org/10.3390/jmse5040048	https://login.proxy.lib.duke.edu/login?url=https://www.proquest.com/scholarly-journals/biorock-electric-reefs-grow-back-severely-eroded/docview/1988510489/se-2 and https://mdpi-res.com/d_attachment/jmse/jmse-05-00048/article_deploy/jmse-05-00048.pdf?version=1507733157	yes	NA	include	n/a	n/a	n/a	n/a	n/a	NA	include	artificial_designed & electricity	nursery absent	The Biorock structures are shaped like an upside-down wave, which is optimal for dissipating wave energy, with no vertical surfaces to cause reflections, and so are called Biorock Anti-Wave structures (BAW)	metal	BioRock	intertidal zone - but bottom 10-20cm of biorock always in water	NULL	1451606400	no	coastal protection	protection from beach erosion and correction of it	include	experimental	Biorock reefs can grow back eroded beaches and islands faster than the rate of sea level rise, and are the most cost-effective method of shore protection	NA	local	NA	Pulau Gangga
52	12688591	include	NA	intertidal zone; also study isn't focused on coral restoration but has a small paragraph about coral growth on biorock	full search	Christy Cutshaw	1692576000	1701820800	no	NULL	yes	NA	peer reviewed	Goreau, Thomas J. F. and Paulus, Prong	2017	Biorock Electric Reefs Grow Back Severely Eroded Beaches in Months	Journal of Marine Science and Engineering	5	48-	https://doi.org/10.3390/jmse5040048	https://login.proxy.lib.duke.edu/login?url=https://www.proquest.com/scholarly-journals/biorock-electric-reefs-grow-back-severely-eroded/docview/1988510489/se-2 and https://mdpi-res.com/d_attachment/jmse/jmse-05-00048/article_deploy/jmse-05-00048.pdf?version=1507733157	yes	NA	include	n/a	n/a	n/a	n/a	n/a	NA	include	artificial_designed & electricity	nursery absent	The Biorock structures are shaped like an upside-down wave, which is optimal for dissipating wave energy, with no vertical surfaces to cause reflections, and so are called Biorock Anti-Wave structures (BAW)	concrete	BioRock	intertidal zone - but bottom 10-20cm of biorock always in water	NULL	1451606400	no	coastal protection	protection from beach erosion and correction of it	include	experimental	Biorock reefs can grow back eroded beaches and islands faster than the rate of sea level rise, and are the most cost-effective method of shore protection	NA	local	NA	Pulau Gangga
53	12688591	include	NA	intertidal zone; also study isn't focused on coral restoration but has a small paragraph about coral growth on biorock	full search	Christy Cutshaw	1692576000	1701820800	no	NULL	yes	NA	peer reviewed	Goreau, Thomas J. F. and Paulus, Prong	2017	Biorock Electric Reefs Grow Back Severely Eroded Beaches in Months	Journal of Marine Science and Engineering	5	48-	https://doi.org/10.3390/jmse5040048	https://login.proxy.lib.duke.edu/login?url=https://www.proquest.com/scholarly-journals/biorock-electric-reefs-grow-back-severely-eroded/docview/1988510489/se-2 and https://mdpi-res.com/d_attachment/jmse/jmse-05-00048/article_deploy/jmse-05-00048.pdf?version=1507733157	yes	NA	include	n/a	n/a	n/a	n/a	n/a	NA	include	artificial_designed & electricity	nursery absent	The Biorock structures are shaped like an upside-down wave, which is optimal for dissipating wave energy, with no vertical surfaces to cause reflections, and so are called Biorock Anti-Wave structures (BAW)	concrete	BioRock	intertidal zone - but bottom 10-20cm of biorock always in water	NULL	1451606400	no	coastal protection	protection from beach erosion and correction of it	include	experimental	Biorock reefs can grow back eroded beaches and islands faster than the rate of sea level rise, and are the most cost-effective method of shore protection	NA	local	NA	Pulau Gangga
54	12688591	include	NA	intertidal zone; also study isn't focused on coral restoration but has a small paragraph about coral growth on biorock	full search	Christy Cutshaw	1692576000	1701820800	no	NULL	yes	NA	peer reviewed	Goreau, Thomas J. F. and Paulus, Prong	2017	Biorock Electric Reefs Grow Back Severely Eroded Beaches in Months	Journal of Marine Science and Engineering	5	48-	https://doi.org/10.3390/jmse5040048	https://login.proxy.lib.duke.edu/login?url=https://www.proquest.com/scholarly-journals/biorock-electric-reefs-grow-back-severely-eroded/docview/1988510489/se-2 and https://mdpi-res.com/d_attachment/jmse/jmse-05-00048/article_deploy/jmse-05-00048.pdf?version=1507733157	yes	NA	include	n/a	n/a	n/a	n/a	n/a	NA	include	artificial_designed & electricity	nursery absent	The Biorock structures are shaped like an upside-down wave, which is optimal for dissipating wave energy, with no vertical surfaces to cause reflections, and so are called Biorock Anti-Wave structures (BAW)	rock	BioRock	intertidal zone - but bottom 10-20cm of biorock always in water	NULL	1451606400	no	coastal protection	protection from beach erosion and correction of it	include	experimental	Biorock reefs can grow back eroded beaches and islands faster than the rate of sea level rise, and are the most cost-effective method of shore protection	NA	local	NA	Pulau Gangga
55	12688591	include	NA	intertidal zone; also study isn't focused on coral restoration but has a small paragraph about coral growth on biorock	full search	Christy Cutshaw	1692576000	1701820800	no	NULL	yes	NA	peer reviewed	Goreau, Thomas J. F. and Paulus, Prong	2017	Biorock Electric Reefs Grow Back Severely Eroded Beaches in Months	Journal of Marine Science and Engineering	5	48-	https://doi.org/10.3390/jmse5040048	https://login.proxy.lib.duke.edu/login?url=https://www.proquest.com/scholarly-journals/biorock-electric-reefs-grow-back-severely-eroded/docview/1988510489/se-2 and https://mdpi-res.com/d_attachment/jmse/jmse-05-00048/article_deploy/jmse-05-00048.pdf?version=1507733157	yes	NA	include	n/a	n/a	n/a	n/a	n/a	NA	include	artificial_designed & electricity	nursery absent	The Biorock structures are shaped like an upside-down wave, which is optimal for dissipating wave energy, with no vertical surfaces to cause reflections, and so are called Biorock Anti-Wave structures (BAW)	rock	BioRock	intertidal zone - but bottom 10-20cm of biorock always in water	NULL	1451606400	no	coastal protection	protection from beach erosion and correction of it	include	experimental	Biorock reefs can grow back eroded beaches and islands faster than the rate of sea level rise, and are the most cost-effective method of shore protection	NA	local	NA	Pulau Gangga
56	12688591	include	NA	intertidal zone; also study isn't focused on coral restoration but has a small paragraph about coral growth on biorock	full search	Christy Cutshaw	1692576000	1701820800	no	NULL	yes	NA	peer reviewed	Goreau, Thomas J. F. and Paulus, Prong	2017	Biorock Electric Reefs Grow Back Severely Eroded Beaches in Months	Journal of Marine Science and Engineering	5	48-	https://doi.org/10.3390/jmse5040048	https://login.proxy.lib.duke.edu/login?url=https://www.proquest.com/scholarly-journals/biorock-electric-reefs-grow-back-severely-eroded/docview/1988510489/se-2 and https://mdpi-res.com/d_attachment/jmse/jmse-05-00048/article_deploy/jmse-05-00048.pdf?version=1507733157	yes	NA	include	n/a	n/a	n/a	n/a	n/a	NA	include	artificial_designed & electricity	nursery absent	The Biorock structures are shaped like an upside-down wave, which is optimal for dissipating wave energy, with no vertical surfaces to cause reflections, and so are called Biorock Anti-Wave structures (BAW)	metal	BioRock	intertidal zone - but bottom 10-20cm of biorock always in water	NULL	1451606400	no	coastal protection	protection from beach erosion and correction of it	include	experimental	Biorock reefs can grow back eroded beaches and islands faster than the rate of sea level rise, and are the most cost-effective method of shore protection	NA	local	NA	Pulau Gangga
57	12688591	include	NA	intertidal zone; also study isn't focused on coral restoration but has a small paragraph about coral growth on biorock	full search	Christy Cutshaw	1692576000	1701820800	no	NULL	yes	NA	peer reviewed	Goreau, Thomas J. F. and Paulus, Prong	2017	Biorock Electric Reefs Grow Back Severely Eroded Beaches in Months	Journal of Marine Science and Engineering	5	48-	https://doi.org/10.3390/jmse5040048	https://login.proxy.lib.duke.edu/login?url=https://www.proquest.com/scholarly-journals/biorock-electric-reefs-grow-back-severely-eroded/docview/1988510489/se-2 and https://mdpi-res.com/d_attachment/jmse/jmse-05-00048/article_deploy/jmse-05-00048.pdf?version=1507733157	yes	NA	include	n/a	n/a	n/a	n/a	n/a	NA	include	artificial_designed & electricity	nursery absent	The Biorock structures are shaped like an upside-down wave, which is optimal for dissipating wave energy, with no vertical surfaces to cause reflections, and so are called Biorock Anti-Wave structures (BAW)	metal	BioRock	intertidal zone - but bottom 10-20cm of biorock always in water	NULL	1451606400	no	coastal protection	protection from beach erosion and correction of it	include	experimental	Biorock reefs can grow back eroded beaches and islands faster than the rate of sea level rise, and are the most cost-effective method of shore protection	NA	local	NA	Pulau Gangga
58	12688591	include	NA	intertidal zone; also study isn't focused on coral restoration but has a small paragraph about coral growth on biorock	full search	Christy Cutshaw	1692576000	1701820800	no	NULL	yes	NA	peer reviewed	Goreau, Thomas J. F. and Paulus, Prong	2017	Biorock Electric Reefs Grow Back Severely Eroded Beaches in Months	Journal of Marine Science and Engineering	5	48-	https://doi.org/10.3390/jmse5040048	https://login.proxy.lib.duke.edu/login?url=https://www.proquest.com/scholarly-journals/biorock-electric-reefs-grow-back-severely-eroded/docview/1988510489/se-2 and https://mdpi-res.com/d_attachment/jmse/jmse-05-00048/article_deploy/jmse-05-00048.pdf?version=1507733157	yes	NA	include	n/a	n/a	n/a	n/a	n/a	NA	include	artificial_designed & electricity	nursery absent	The Biorock structures are shaped like an upside-down wave, which is optimal for dissipating wave energy, with no vertical surfaces to cause reflections, and so are called Biorock Anti-Wave structures (BAW)	concrete	BioRock	intertidal zone - but bottom 10-20cm of biorock always in water	NULL	1451606400	no	coastal protection	protection from beach erosion and correction of it	include	experimental	Biorock reefs can grow back eroded beaches and islands faster than the rate of sea level rise, and are the most cost-effective method of shore protection	NA	local	NA	Pulau Gangga
59	12688591	include	NA	intertidal zone; also study isn't focused on coral restoration but has a small paragraph about coral growth on biorock	full search	Christy Cutshaw	1692576000	1701820800	no	NULL	yes	NA	peer reviewed	Goreau, Thomas J. F. and Paulus, Prong	2017	Biorock Electric Reefs Grow Back Severely Eroded Beaches in Months	Journal of Marine Science and Engineering	5	48-	https://doi.org/10.3390/jmse5040048	https://login.proxy.lib.duke.edu/login?url=https://www.proquest.com/scholarly-journals/biorock-electric-reefs-grow-back-severely-eroded/docview/1988510489/se-2 and https://mdpi-res.com/d_attachment/jmse/jmse-05-00048/article_deploy/jmse-05-00048.pdf?version=1507733157	yes	NA	include	n/a	n/a	n/a	n/a	n/a	NA	include	artificial_designed & electricity	nursery absent	The Biorock structures are shaped like an upside-down wave, which is optimal for dissipating wave energy, with no vertical surfaces to cause reflections, and so are called Biorock Anti-Wave structures (BAW)	concrete	BioRock	intertidal zone - but bottom 10-20cm of biorock always in water	NULL	1451606400	no	coastal protection	protection from beach erosion and correction of it	include	experimental	Biorock reefs can grow back eroded beaches and islands faster than the rate of sea level rise, and are the most cost-effective method of shore protection	NA	local	NA	Pulau Gangga
60	12672102	include	NA	NA	full search	Christy Cutshaw	1692662400	1701820800	no	NULL	yes	NA	peer reviewed	Kikuzawa, Yuichi Preslie and Ng, Chin Soon Lionel and Sam, Shu Qin and Toh, Tai Chong and Tan, Koh Siang and Loo, Poh Leong and Chou, Loke Ming	2021	Transplanting Coral Fragments in Close Contact Enhances Their Survival and Growth on Seawalls	Journal of Marine Science and Engineering	9	1377-1377-	10.3390/jmse9121377	https://lens.org/015-849-698-193-753 and https://mdpi-res.com/d_attachment/jmse/jmse-09-01377/article_deploy/jmse-09-01377.pdf?version=1638539789	yes	NA	include	n/a	n/a	n/a	n/a	n/a	NA	include	artificial_designed	nursery present	sloping seawall	rock	n/a	2m	2	NULL	no	coral restoration	grouping corals together help with growth	include	experimental	compared the survivorship and growth of fragments of P. sinensis transplanted in close contact (“adjoining”) with those transplanted apart (“s	In order to investigate the effect of fusion on growth and survivorship of P. sinensis transplants, 12 fragments were each assigned to two treatments: adjoining (transplanted approximately 0.5 cm apart from two other fragments in a cluster) and separate (See Figure 2a,c) (transplanted 5 cm apart from two other fragments in a cluster). Each treatment comprised four clusters of three fragments. Fra…	local	1◦13.37' N, 103◦51.08' E	Lazarus Island
61	12672102	include	NA	NA	full search	Christy Cutshaw	1692662400	1701820800	no	NULL	yes	NA	peer reviewed	Kikuzawa, Yuichi Preslie and Ng, Chin Soon Lionel and Sam, Shu Qin and Toh, Tai Chong and Tan, Koh Siang and Loo, Poh Leong and Chou, Loke Ming	2021	Transplanting Coral Fragments in Close Contact Enhances Their Survival and Growth on Seawalls	Journal of Marine Science and Engineering	9	1377-1377-	10.3390/jmse9121377	https://lens.org/015-849-698-193-753 and https://mdpi-res.com/d_attachment/jmse/jmse-09-01377/article_deploy/jmse-09-01377.pdf?version=1638539789	yes	NA	include	n/a	n/a	n/a	n/a	n/a	NA	include	artificial_designed	nursery present	sloping seawall	rock	n/a	2m	2	NULL	no	coral restoration	grouping corals together help with growth	include	observational	compared the survivorship and growth of fragments of P. sinensis transplanted in close contact (“adjoining”) with those transplanted apart (“s	In order to investigate the effect of fusion on growth and survivorship of P. sinensis transplants, 12 fragments were each assigned to two treatments: adjoining (transplanted approximately 0.5 cm apart from two other fragments in a cluster) and separate (See Figure 2a,c) (transplanted 5 cm apart from two other fragments in a cluster). Each treatment comprised four clusters of three fragments. Fra…	local	1◦13.37' N, 103◦51.08' E	Lazarus Island
62	12687392	include	NA	NA	full search	Iris Foxfoot	1692662400	1701820800	no	NULL	yes	NA	peer reviewed	Knoester, E. G. and Rienstra, J. J. and Schurmann, Q. J. F. and Wolma, A. E. and Murk, A. J. and Osinga, R.	2023	Community-managed coral reef restoration in southern Kenya initiates reef recovery using various artificial reef designs	Frontiers in Marine Science	10	1152106-	10.3389/fmars.2023.1152106	https://lens.org/058-934-387-301-960	yes	NA	include	n/a	n/a	sand	n/a	n/a	a narrow strip (2 to 5 m depth at low tide) of discontinuous patches interspersed with extensive fields of unconsolidated rubble, which were occasionally overgrown by sheets of soft coral.	include	artificial_designed	nursery absent	Bottle patch (16 bottle modules), Cage patch (4 cages), Cake patch (8 layered cakes) and Compound patch (4 bottle modules, 1 cage and 2 layered cakes). A bottle module consisted of a concrete disk with about eight glass bottles (Figure 2B). A cage was made of metal and consisted of three vertical crossbows and four horizontal rings (Figure 2C). A layered cake consisted of four concrete disks, eac…	metal	n/a	8 ± 1 m	8	between April and November 2019	no	coral restoration	This study aimed to determine to what extent AR design influences the ecological recovery of restored reefs	include	experimental	This study aimed to determine to what extent AR design influences the ecological recovery of restored reefs by monitoring outplanted coral fragments, benthic cover, coral recruitment and fish and invertebrate communities for two years.	A total of 40 AR patches were deployed and filled with coral fragments. Four different types of AR patches were created (n = 10): Bottle patches, Cage patches, Cake patches and Compound patches combining all AR types. In addition, 10 rubble fields were left unrestored as Control patches and 10 natural reef patches that retained moderate structural complexity were chosen as Reference patches. all …	local	1.6-km stretch	coastline between the villages of Mkwiro and Wasini on the north coast of Wasini Island, Kenya
63	12687392	include	NA	NA	full search	Iris Foxfoot	1692662400	1701820800	no	NULL	yes	NA	peer reviewed	Knoester, E. G. and Rienstra, J. J. and Schurmann, Q. J. F. and Wolma, A. E. and Murk, A. J. and Osinga, R.	2023	Community-managed coral reef restoration in southern Kenya initiates reef recovery using various artificial reef designs	Frontiers in Marine Science	10	1152106-	10.3389/fmars.2023.1152106	https://lens.org/058-934-387-301-960	yes	NA	include	n/a	n/a	sand	n/a	n/a	a narrow strip (2 to 5 m depth at low tide) of discontinuous patches interspersed with extensive fields of unconsolidated rubble, which were occasionally overgrown by sheets of soft coral.	include	artificial_designed	nursery absent	Bottle patch (16 bottle modules), Cage patch (4 cages), Cake patch (8 layered cakes) and Compound patch (4 bottle modules, 1 cage and 2 layered cakes). A bottle module consisted of a concrete disk with about eight glass bottles (Figure 2B). A cage was made of metal and consisted of three vertical crossbows and four horizontal rings (Figure 2C). A layered cake consisted of four concrete disks, eac…	metal	n/a	8 ± 1 m	8	between April and November 2019	no	coral restoration	This study aimed to determine to what extent AR design influences the ecological recovery of restored reefs	include	experimental	This study aimed to determine to what extent AR design influences the ecological recovery of restored reefs by monitoring outplanted coral fragments, benthic cover, coral recruitment and fish and invertebrate communities for two years.	A total of 40 AR patches were deployed and filled with coral fragments. Four different types of AR patches were created (n = 10): Bottle patches, Cage patches, Cake patches and Compound patches combining all AR types. In addition, 10 rubble fields were left unrestored as Control patches and 10 natural reef patches that retained moderate structural complexity were chosen as Reference patches. all …	local	1.6-km stretch	coastline between the villages of Mkwiro and Wasini on the north coast of Wasini Island, Kenya
64	12687392	include	NA	NA	full search	Iris Foxfoot	1692662400	1701820800	no	NULL	yes	NA	peer reviewed	Knoester, E. G. and Rienstra, J. J. and Schurmann, Q. J. F. and Wolma, A. E. and Murk, A. J. and Osinga, R.	2023	Community-managed coral reef restoration in southern Kenya initiates reef recovery using various artificial reef designs	Frontiers in Marine Science	10	1152106-	10.3389/fmars.2023.1152106	https://lens.org/058-934-387-301-960	yes	NA	include	n/a	n/a	sand	n/a	n/a	a narrow strip (2 to 5 m depth at low tide) of discontinuous patches interspersed with extensive fields of unconsolidated rubble, which were occasionally overgrown by sheets of soft coral.	include	artificial_designed	nursery absent	Bottle patch (16 bottle modules), Cage patch (4 cages), Cake patch (8 layered cakes) and Compound patch (4 bottle modules, 1 cage and 2 layered cakes). A bottle module consisted of a concrete disk with about eight glass bottles (Figure 2B). A cage was made of metal and consisted of three vertical crossbows and four horizontal rings (Figure 2C). A layered cake consisted of four concrete disks, eac…	plastic	n/a	8 ± 1 m	8	between April and November 2019	no	coral restoration	This study aimed to determine to what extent AR design influences the ecological recovery of restored reefs	include	experimental	This study aimed to determine to what extent AR design influences the ecological recovery of restored reefs by monitoring outplanted coral fragments, benthic cover, coral recruitment and fish and invertebrate communities for two years.	A total of 40 AR patches were deployed and filled with coral fragments. Four different types of AR patches were created (n = 10): Bottle patches, Cage patches, Cake patches and Compound patches combining all AR types. In addition, 10 rubble fields were left unrestored as Control patches and 10 natural reef patches that retained moderate structural complexity were chosen as Reference patches. all …	local	1.6-km stretch	coastline between the villages of Mkwiro and Wasini on the north coast of Wasini Island, Kenya
65	12687392	include	NA	NA	full search	Iris Foxfoot	1692662400	1701820800	no	NULL	yes	NA	peer reviewed	Knoester, E. G. and Rienstra, J. J. and Schurmann, Q. J. F. and Wolma, A. E. and Murk, A. J. and Osinga, R.	2023	Community-managed coral reef restoration in southern Kenya initiates reef recovery using various artificial reef designs	Frontiers in Marine Science	10	1152106-	10.3389/fmars.2023.1152106	https://lens.org/058-934-387-301-960	yes	NA	include	n/a	n/a	sand	n/a	n/a	a narrow strip (2 to 5 m depth at low tide) of discontinuous patches interspersed with extensive fields of unconsolidated rubble, which were occasionally overgrown by sheets of soft coral.	include	artificial_designed	nursery absent	Bottle patch (16 bottle modules), Cage patch (4 cages), Cake patch (8 layered cakes) and Compound patch (4 bottle modules, 1 cage and 2 layered cakes). A bottle module consisted of a concrete disk with about eight glass bottles (Figure 2B). A cage was made of metal and consisted of three vertical crossbows and four horizontal rings (Figure 2C). A layered cake consisted of four concrete disks, eac…	plastic	n/a	8 ± 1 m	8	between April and November 2019	no	coral restoration	This study aimed to determine to what extent AR design influences the ecological recovery of restored reefs	include	experimental	This study aimed to determine to what extent AR design influences the ecological recovery of restored reefs by monitoring outplanted coral fragments, benthic cover, coral recruitment and fish and invertebrate communities for two years.	A total of 40 AR patches were deployed and filled with coral fragments. Four different types of AR patches were created (n = 10): Bottle patches, Cage patches, Cake patches and Compound patches combining all AR types. In addition, 10 rubble fields were left unrestored as Control patches and 10 natural reef patches that retained moderate structural complexity were chosen as Reference patches. all …	local	1.6-km stretch	coastline between the villages of Mkwiro and Wasini on the north coast of Wasini Island, Kenya
66	12687392	include	NA	NA	full search	Iris Foxfoot	1692662400	1701820800	no	NULL	yes	NA	peer reviewed	Knoester, E. G. and Rienstra, J. J. and Schurmann, Q. J. F. and Wolma, A. E. and Murk, A. J. and Osinga, R.	2023	Community-managed coral reef restoration in southern Kenya initiates reef recovery using various artificial reef designs	Frontiers in Marine Science	10	1152106-	10.3389/fmars.2023.1152106	https://lens.org/058-934-387-301-960	yes	NA	include	n/a	n/a	sand	n/a	n/a	a narrow strip (2 to 5 m depth at low tide) of discontinuous patches interspersed with extensive fields of unconsolidated rubble, which were occasionally overgrown by sheets of soft coral.	include	artificial_designed	nursery absent	Bottle patch (16 bottle modules), Cage patch (4 cages), Cake patch (8 layered cakes) and Compound patch (4 bottle modules, 1 cage and 2 layered cakes). A bottle module consisted of a concrete disk with about eight glass bottles (Figure 2B). A cage was made of metal and consisted of three vertical crossbows and four horizontal rings (Figure 2C). A layered cake consisted of four concrete disks, eac…	concrete	n/a	8 ± 1 m	8	between April and November 2019	no	coral restoration	This study aimed to determine to what extent AR design influences the ecological recovery of restored reefs	include	experimental	This study aimed to determine to what extent AR design influences the ecological recovery of restored reefs by monitoring outplanted coral fragments, benthic cover, coral recruitment and fish and invertebrate communities for two years.	A total of 40 AR patches were deployed and filled with coral fragments. Four different types of AR patches were created (n = 10): Bottle patches, Cage patches, Cake patches and Compound patches combining all AR types. In addition, 10 rubble fields were left unrestored as Control patches and 10 natural reef patches that retained moderate structural complexity were chosen as Reference patches. all …	local	1.6-km stretch	coastline between the villages of Mkwiro and Wasini on the north coast of Wasini Island, Kenya
67	12687392	include	NA	NA	full search	Iris Foxfoot	1692662400	1701820800	no	NULL	yes	NA	peer reviewed	Knoester, E. G. and Rienstra, J. J. and Schurmann, Q. J. F. and Wolma, A. E. and Murk, A. J. and Osinga, R.	2023	Community-managed coral reef restoration in southern Kenya initiates reef recovery using various artificial reef designs	Frontiers in Marine Science	10	1152106-	10.3389/fmars.2023.1152106	https://lens.org/058-934-387-301-960	yes	NA	include	n/a	n/a	sand	n/a	n/a	a narrow strip (2 to 5 m depth at low tide) of discontinuous patches interspersed with extensive fields of unconsolidated rubble, which were occasionally overgrown by sheets of soft coral.	include	artificial_designed	nursery absent	Bottle patch (16 bottle modules), Cage patch (4 cages), Cake patch (8 layered cakes) and Compound patch (4 bottle modules, 1 cage and 2 layered cakes). A bottle module consisted of a concrete disk with about eight glass bottles (Figure 2B). A cage was made of metal and consisted of three vertical crossbows and four horizontal rings (Figure 2C). A layered cake consisted of four concrete disks, eac…	concrete	n/a	8 ± 1 m	8	between April and November 2019	no	coral restoration	This study aimed to determine to what extent AR design influences the ecological recovery of restored reefs	include	experimental	This study aimed to determine to what extent AR design influences the ecological recovery of restored reefs by monitoring outplanted coral fragments, benthic cover, coral recruitment and fish and invertebrate communities for two years.	A total of 40 AR patches were deployed and filled with coral fragments. Four different types of AR patches were created (n = 10): Bottle patches, Cage patches, Cake patches and Compound patches combining all AR types. In addition, 10 rubble fields were left unrestored as Control patches and 10 natural reef patches that retained moderate structural complexity were chosen as Reference patches. all …	local	1.6-km stretch	coastline between the villages of Mkwiro and Wasini on the north coast of Wasini Island, Kenya
68	12687392	include	NA	NA	full search	Iris Foxfoot	1692662400	1701820800	no	NULL	yes	NA	peer reviewed	Knoester, E. G. and Rienstra, J. J. and Schurmann, Q. J. F. and Wolma, A. E. and Murk, A. J. and Osinga, R.	2023	Community-managed coral reef restoration in southern Kenya initiates reef recovery using various artificial reef designs	Frontiers in Marine Science	10	1152106-	10.3389/fmars.2023.1152106	https://lens.org/058-934-387-301-960	yes	NA	include	n/a	n/a	sand	n/a	n/a	a narrow strip (2 to 5 m depth at low tide) of discontinuous patches interspersed with extensive fields of unconsolidated rubble, which were occasionally overgrown by sheets of soft coral.	include	artificial_designed	nursery absent	Bottle patch (16 bottle modules), Cage patch (4 cages), Cake patch (8 layered cakes) and Compound patch (4 bottle modules, 1 cage and 2 layered cakes). A bottle module consisted of a concrete disk with about eight glass bottles (Figure 2B). A cage was made of metal and consisted of three vertical crossbows and four horizontal rings (Figure 2C). A layered cake consisted of four concrete disks, eac…	fiberglass	n/a	8 ± 1 m	8	between April and November 2019	no	coral restoration	This study aimed to determine to what extent AR design influences the ecological recovery of restored reefs	include	experimental	This study aimed to determine to what extent AR design influences the ecological recovery of restored reefs by monitoring outplanted coral fragments, benthic cover, coral recruitment and fish and invertebrate communities for two years.	A total of 40 AR patches were deployed and filled with coral fragments. Four different types of AR patches were created (n = 10): Bottle patches, Cage patches, Cake patches and Compound patches combining all AR types. In addition, 10 rubble fields were left unrestored as Control patches and 10 natural reef patches that retained moderate structural complexity were chosen as Reference patches. all …	local	1.6-km stretch	coastline between the villages of Mkwiro and Wasini on the north coast of Wasini Island, Kenya
69	12687392	include	NA	NA	full search	Iris Foxfoot	1692662400	1701820800	no	NULL	yes	NA	peer reviewed	Knoester, E. G. and Rienstra, J. J. and Schurmann, Q. J. F. and Wolma, A. E. and Murk, A. J. and Osinga, R.	2023	Community-managed coral reef restoration in southern Kenya initiates reef recovery using various artificial reef designs	Frontiers in Marine Science	10	1152106-	10.3389/fmars.2023.1152106	https://lens.org/058-934-387-301-960	yes	NA	include	n/a	n/a	sand	n/a	n/a	a narrow strip (2 to 5 m depth at low tide) of discontinuous patches interspersed with extensive fields of unconsolidated rubble, which were occasionally overgrown by sheets of soft coral.	include	artificial_designed	nursery absent	Bottle patch (16 bottle modules), Cage patch (4 cages), Cake patch (8 layered cakes) and Compound patch (4 bottle modules, 1 cage and 2 layered cakes). A bottle module consisted of a concrete disk with about eight glass bottles (Figure 2B). A cage was made of metal and consisted of three vertical crossbows and four horizontal rings (Figure 2C). A layered cake consisted of four concrete disks, eac…	fiberglass	n/a	8 ± 1 m	8	between April and November 2019	no	coral restoration	This study aimed to determine to what extent AR design influences the ecological recovery of restored reefs	include	experimental	This study aimed to determine to what extent AR design influences the ecological recovery of restored reefs by monitoring outplanted coral fragments, benthic cover, coral recruitment and fish and invertebrate communities for two years.	A total of 40 AR patches were deployed and filled with coral fragments. Four different types of AR patches were created (n = 10): Bottle patches, Cage patches, Cake patches and Compound patches combining all AR types. In addition, 10 rubble fields were left unrestored as Control patches and 10 natural reef patches that retained moderate structural complexity were chosen as Reference patches. all …	local	1.6-km stretch	coastline between the villages of Mkwiro and Wasini on the north coast of Wasini Island, Kenya
70	12687392	include	NA	NA	full search	Iris Foxfoot	1692662400	1701820800	no	NULL	yes	NA	peer reviewed	Knoester, E. G. and Rienstra, J. J. and Schurmann, Q. J. F. and Wolma, A. E. and Murk, A. J. and Osinga, R.	2023	Community-managed coral reef restoration in southern Kenya initiates reef recovery using various artificial reef designs	Frontiers in Marine Science	10	1152106-	10.3389/fmars.2023.1152106	https://lens.org/058-934-387-301-960	yes	NA	include	n/a	n/a	patch reef	n/a	n/a	a narrow strip (2 to 5 m depth at low tide) of discontinuous patches interspersed with extensive fields of unconsolidated rubble, which were occasionally overgrown by sheets of soft coral.	include	artificial_designed	nursery absent	Bottle patch (16 bottle modules), Cage patch (4 cages), Cake patch (8 layered cakes) and Compound patch (4 bottle modules, 1 cage and 2 layered cakes). A bottle module consisted of a concrete disk with about eight glass bottles (Figure 2B). A cage was made of metal and consisted of three vertical crossbows and four horizontal rings (Figure 2C). A layered cake consisted of four concrete disks, eac…	metal	n/a	8 ± 1 m	8	between April and November 2019	no	coral restoration	This study aimed to determine to what extent AR design influences the ecological recovery of restored reefs	include	experimental	This study aimed to determine to what extent AR design influences the ecological recovery of restored reefs by monitoring outplanted coral fragments, benthic cover, coral recruitment and fish and invertebrate communities for two years.	A total of 40 AR patches were deployed and filled with coral fragments. Four different types of AR patches were created (n = 10): Bottle patches, Cage patches, Cake patches and Compound patches combining all AR types. In addition, 10 rubble fields were left unrestored as Control patches and 10 natural reef patches that retained moderate structural complexity were chosen as Reference patches. all …	local	1.6-km stretch	coastline between the villages of Mkwiro and Wasini on the north coast of Wasini Island, Kenya
71	12687392	include	NA	NA	full search	Iris Foxfoot	1692662400	1701820800	no	NULL	yes	NA	peer reviewed	Knoester, E. G. and Rienstra, J. J. and Schurmann, Q. J. F. and Wolma, A. E. and Murk, A. J. and Osinga, R.	2023	Community-managed coral reef restoration in southern Kenya initiates reef recovery using various artificial reef designs	Frontiers in Marine Science	10	1152106-	10.3389/fmars.2023.1152106	https://lens.org/058-934-387-301-960	yes	NA	include	n/a	n/a	patch reef	n/a	n/a	a narrow strip (2 to 5 m depth at low tide) of discontinuous patches interspersed with extensive fields of unconsolidated rubble, which were occasionally overgrown by sheets of soft coral.	include	artificial_designed	nursery absent	Bottle patch (16 bottle modules), Cage patch (4 cages), Cake patch (8 layered cakes) and Compound patch (4 bottle modules, 1 cage and 2 layered cakes). A bottle module consisted of a concrete disk with about eight glass bottles (Figure 2B). A cage was made of metal and consisted of three vertical crossbows and four horizontal rings (Figure 2C). A layered cake consisted of four concrete disks, eac…	metal	n/a	8 ± 1 m	8	between April and November 2019	no	coral restoration	This study aimed to determine to what extent AR design influences the ecological recovery of restored reefs	include	experimental	This study aimed to determine to what extent AR design influences the ecological recovery of restored reefs by monitoring outplanted coral fragments, benthic cover, coral recruitment and fish and invertebrate communities for two years.	A total of 40 AR patches were deployed and filled with coral fragments. Four different types of AR patches were created (n = 10): Bottle patches, Cage patches, Cake patches and Compound patches combining all AR types. In addition, 10 rubble fields were left unrestored as Control patches and 10 natural reef patches that retained moderate structural complexity were chosen as Reference patches. all …	local	1.6-km stretch	coastline between the villages of Mkwiro and Wasini on the north coast of Wasini Island, Kenya
72	12687392	include	NA	NA	full search	Iris Foxfoot	1692662400	1701820800	no	NULL	yes	NA	peer reviewed	Knoester, E. G. and Rienstra, J. J. and Schurmann, Q. J. F. and Wolma, A. E. and Murk, A. J. and Osinga, R.	2023	Community-managed coral reef restoration in southern Kenya initiates reef recovery using various artificial reef designs	Frontiers in Marine Science	10	1152106-	10.3389/fmars.2023.1152106	https://lens.org/058-934-387-301-960	yes	NA	include	n/a	n/a	patch reef	n/a	n/a	a narrow strip (2 to 5 m depth at low tide) of discontinuous patches interspersed with extensive fields of unconsolidated rubble, which were occasionally overgrown by sheets of soft coral.	include	artificial_designed	nursery absent	Bottle patch (16 bottle modules), Cage patch (4 cages), Cake patch (8 layered cakes) and Compound patch (4 bottle modules, 1 cage and 2 layered cakes). A bottle module consisted of a concrete disk with about eight glass bottles (Figure 2B). A cage was made of metal and consisted of three vertical crossbows and four horizontal rings (Figure 2C). A layered cake consisted of four concrete disks, eac…	plastic	n/a	8 ± 1 m	8	between April and November 2019	no	coral restoration	This study aimed to determine to what extent AR design influences the ecological recovery of restored reefs	include	experimental	This study aimed to determine to what extent AR design influences the ecological recovery of restored reefs by monitoring outplanted coral fragments, benthic cover, coral recruitment and fish and invertebrate communities for two years.	A total of 40 AR patches were deployed and filled with coral fragments. Four different types of AR patches were created (n = 10): Bottle patches, Cage patches, Cake patches and Compound patches combining all AR types. In addition, 10 rubble fields were left unrestored as Control patches and 10 natural reef patches that retained moderate structural complexity were chosen as Reference patches. all …	local	1.6-km stretch	coastline between the villages of Mkwiro and Wasini on the north coast of Wasini Island, Kenya
73	12687392	include	NA	NA	full search	Iris Foxfoot	1692662400	1701820800	no	NULL	yes	NA	peer reviewed	Knoester, E. G. and Rienstra, J. J. and Schurmann, Q. J. F. and Wolma, A. E. and Murk, A. J. and Osinga, R.	2023	Community-managed coral reef restoration in southern Kenya initiates reef recovery using various artificial reef designs	Frontiers in Marine Science	10	1152106-	10.3389/fmars.2023.1152106	https://lens.org/058-934-387-301-960	yes	NA	include	n/a	n/a	patch reef	n/a	n/a	a narrow strip (2 to 5 m depth at low tide) of discontinuous patches interspersed with extensive fields of unconsolidated rubble, which were occasionally overgrown by sheets of soft coral.	include	artificial_designed	nursery absent	Bottle patch (16 bottle modules), Cage patch (4 cages), Cake patch (8 layered cakes) and Compound patch (4 bottle modules, 1 cage and 2 layered cakes). A bottle module consisted of a concrete disk with about eight glass bottles (Figure 2B). A cage was made of metal and consisted of three vertical crossbows and four horizontal rings (Figure 2C). A layered cake consisted of four concrete disks, eac…	plastic	n/a	8 ± 1 m	8	between April and November 2019	no	coral restoration	This study aimed to determine to what extent AR design influences the ecological recovery of restored reefs	include	experimental	This study aimed to determine to what extent AR design influences the ecological recovery of restored reefs by monitoring outplanted coral fragments, benthic cover, coral recruitment and fish and invertebrate communities for two years.	A total of 40 AR patches were deployed and filled with coral fragments. Four different types of AR patches were created (n = 10): Bottle patches, Cage patches, Cake patches and Compound patches combining all AR types. In addition, 10 rubble fields were left unrestored as Control patches and 10 natural reef patches that retained moderate structural complexity were chosen as Reference patches. all …	local	1.6-km stretch	coastline between the villages of Mkwiro and Wasini on the north coast of Wasini Island, Kenya
74	12687392	include	NA	NA	full search	Iris Foxfoot	1692662400	1701820800	no	NULL	yes	NA	peer reviewed	Knoester, E. G. and Rienstra, J. J. and Schurmann, Q. J. F. and Wolma, A. E. and Murk, A. J. and Osinga, R.	2023	Community-managed coral reef restoration in southern Kenya initiates reef recovery using various artificial reef designs	Frontiers in Marine Science	10	1152106-	10.3389/fmars.2023.1152106	https://lens.org/058-934-387-301-960	yes	NA	include	n/a	n/a	patch reef	n/a	n/a	a narrow strip (2 to 5 m depth at low tide) of discontinuous patches interspersed with extensive fields of unconsolidated rubble, which were occasionally overgrown by sheets of soft coral.	include	artificial_designed	nursery absent	Bottle patch (16 bottle modules), Cage patch (4 cages), Cake patch (8 layered cakes) and Compound patch (4 bottle modules, 1 cage and 2 layered cakes). A bottle module consisted of a concrete disk with about eight glass bottles (Figure 2B). A cage was made of metal and consisted of three vertical crossbows and four horizontal rings (Figure 2C). A layered cake consisted of four concrete disks, eac…	concrete	n/a	8 ± 1 m	8	between April and November 2019	no	coral restoration	This study aimed to determine to what extent AR design influences the ecological recovery of restored reefs	include	experimental	This study aimed to determine to what extent AR design influences the ecological recovery of restored reefs by monitoring outplanted coral fragments, benthic cover, coral recruitment and fish and invertebrate communities for two years.	A total of 40 AR patches were deployed and filled with coral fragments. Four different types of AR patches were created (n = 10): Bottle patches, Cage patches, Cake patches and Compound patches combining all AR types. In addition, 10 rubble fields were left unrestored as Control patches and 10 natural reef patches that retained moderate structural complexity were chosen as Reference patches. all …	local	1.6-km stretch	coastline between the villages of Mkwiro and Wasini on the north coast of Wasini Island, Kenya
75	12687392	include	NA	NA	full search	Iris Foxfoot	1692662400	1701820800	no	NULL	yes	NA	peer reviewed	Knoester, E. G. and Rienstra, J. J. and Schurmann, Q. J. F. and Wolma, A. E. and Murk, A. J. and Osinga, R.	2023	Community-managed coral reef restoration in southern Kenya initiates reef recovery using various artificial reef designs	Frontiers in Marine Science	10	1152106-	10.3389/fmars.2023.1152106	https://lens.org/058-934-387-301-960	yes	NA	include	n/a	n/a	patch reef	n/a	n/a	a narrow strip (2 to 5 m depth at low tide) of discontinuous patches interspersed with extensive fields of unconsolidated rubble, which were occasionally overgrown by sheets of soft coral.	include	artificial_designed	nursery absent	Bottle patch (16 bottle modules), Cage patch (4 cages), Cake patch (8 layered cakes) and Compound patch (4 bottle modules, 1 cage and 2 layered cakes). A bottle module consisted of a concrete disk with about eight glass bottles (Figure 2B). A cage was made of metal and consisted of three vertical crossbows and four horizontal rings (Figure 2C). A layered cake consisted of four concrete disks, eac…	concrete	n/a	8 ± 1 m	8	between April and November 2019	no	coral restoration	This study aimed to determine to what extent AR design influences the ecological recovery of restored reefs	include	experimental	This study aimed to determine to what extent AR design influences the ecological recovery of restored reefs by monitoring outplanted coral fragments, benthic cover, coral recruitment and fish and invertebrate communities for two years.	A total of 40 AR patches were deployed and filled with coral fragments. Four different types of AR patches were created (n = 10): Bottle patches, Cage patches, Cake patches and Compound patches combining all AR types. In addition, 10 rubble fields were left unrestored as Control patches and 10 natural reef patches that retained moderate structural complexity were chosen as Reference patches. all …	local	1.6-km stretch	coastline between the villages of Mkwiro and Wasini on the north coast of Wasini Island, Kenya
76	12687392	include	NA	NA	full search	Iris Foxfoot	1692662400	1701820800	no	NULL	yes	NA	peer reviewed	Knoester, E. G. and Rienstra, J. J. and Schurmann, Q. J. F. and Wolma, A. E. and Murk, A. J. and Osinga, R.	2023	Community-managed coral reef restoration in southern Kenya initiates reef recovery using various artificial reef designs	Frontiers in Marine Science	10	1152106-	10.3389/fmars.2023.1152106	https://lens.org/058-934-387-301-960	yes	NA	include	n/a	n/a	patch reef	n/a	n/a	a narrow strip (2 to 5 m depth at low tide) of discontinuous patches interspersed with extensive fields of unconsolidated rubble, which were occasionally overgrown by sheets of soft coral.	include	artificial_designed	nursery absent	Bottle patch (16 bottle modules), Cage patch (4 cages), Cake patch (8 layered cakes) and Compound patch (4 bottle modules, 1 cage and 2 layered cakes). A bottle module consisted of a concrete disk with about eight glass bottles (Figure 2B). A cage was made of metal and consisted of three vertical crossbows and four horizontal rings (Figure 2C). A layered cake consisted of four concrete disks, eac…	fiberglass	n/a	8 ± 1 m	8	between April and November 2019	no	coral restoration	This study aimed to determine to what extent AR design influences the ecological recovery of restored reefs	include	experimental	This study aimed to determine to what extent AR design influences the ecological recovery of restored reefs by monitoring outplanted coral fragments, benthic cover, coral recruitment and fish and invertebrate communities for two years.	A total of 40 AR patches were deployed and filled with coral fragments. Four different types of AR patches were created (n = 10): Bottle patches, Cage patches, Cake patches and Compound patches combining all AR types. In addition, 10 rubble fields were left unrestored as Control patches and 10 natural reef patches that retained moderate structural complexity were chosen as Reference patches. all …	local	1.6-km stretch	coastline between the villages of Mkwiro and Wasini on the north coast of Wasini Island, Kenya
77	12687392	include	NA	NA	full search	Iris Foxfoot	1692662400	1701820800	no	NULL	yes	NA	peer reviewed	Knoester, E. G. and Rienstra, J. J. and Schurmann, Q. J. F. and Wolma, A. E. and Murk, A. J. and Osinga, R.	2023	Community-managed coral reef restoration in southern Kenya initiates reef recovery using various artificial reef designs	Frontiers in Marine Science	10	1152106-	10.3389/fmars.2023.1152106	https://lens.org/058-934-387-301-960	yes	NA	include	n/a	n/a	patch reef	n/a	n/a	a narrow strip (2 to 5 m depth at low tide) of discontinuous patches interspersed with extensive fields of unconsolidated rubble, which were occasionally overgrown by sheets of soft coral.	include	artificial_designed	nursery absent	Bottle patch (16 bottle modules), Cage patch (4 cages), Cake patch (8 layered cakes) and Compound patch (4 bottle modules, 1 cage and 2 layered cakes). A bottle module consisted of a concrete disk with about eight glass bottles (Figure 2B). A cage was made of metal and consisted of three vertical crossbows and four horizontal rings (Figure 2C). A layered cake consisted of four concrete disks, eac…	fiberglass	n/a	8 ± 1 m	8	between April and November 2019	no	coral restoration	This study aimed to determine to what extent AR design influences the ecological recovery of restored reefs	include	experimental	This study aimed to determine to what extent AR design influences the ecological recovery of restored reefs by monitoring outplanted coral fragments, benthic cover, coral recruitment and fish and invertebrate communities for two years.	A total of 40 AR patches were deployed and filled with coral fragments. Four different types of AR patches were created (n = 10): Bottle patches, Cage patches, Cake patches and Compound patches combining all AR types. In addition, 10 rubble fields were left unrestored as Control patches and 10 natural reef patches that retained moderate structural complexity were chosen as Reference patches. all …	local	1.6-km stretch	coastline between the villages of Mkwiro and Wasini on the north coast of Wasini Island, Kenya
78	12687392	include	NA	NA	full search	Iris Foxfoot	1692662400	1701820800	no	NULL	yes	NA	peer reviewed	Knoester, E. G. and Rienstra, J. J. and Schurmann, Q. J. F. and Wolma, A. E. and Murk, A. J. and Osinga, R.	2023	Community-managed coral reef restoration in southern Kenya initiates reef recovery using various artificial reef designs	Frontiers in Marine Science	10	1152106-	10.3389/fmars.2023.1152106	https://lens.org/058-934-387-301-960	yes	NA	include	n/a	n/a	sand	n/a	n/a	a narrow strip (2 to 5 m depth at low tide) of discontinuous patches interspersed with extensive fields of unconsolidated rubble, which were occasionally overgrown by sheets of soft coral.	include	artificial_designed	nursery absent	Bottle patch (16 bottle modules), Cage patch (4 cages), Cake patch (8 layered cakes) and Compound patch (4 bottle modules, 1 cage and 2 layered cakes). A bottle module consisted of a concrete disk with about eight glass bottles (Figure 2B). A cage was made of metal and consisted of three vertical crossbows and four horizontal rings (Figure 2C). A layered cake consisted of four concrete disks, eac…	metal	n/a	8 ± 1 m	8	between April and November 2019	no	coral restoration	This study aimed to determine to what extent AR design influences the ecological recovery of restored reefs	include	experimental	This study aimed to determine to what extent AR design influences the ecological recovery of restored reefs by monitoring outplanted coral fragments, benthic cover, coral recruitment and fish and invertebrate communities for two years.	A total of 40 AR patches were deployed and filled with coral fragments. Four different types of AR patches were created (n = 10): Bottle patches, Cage patches, Cake patches and Compound patches combining all AR types. In addition, 10 rubble fields were left unrestored as Control patches and 10 natural reef patches that retained moderate structural complexity were chosen as Reference patches. all …	local	1.6-km stretch	coastline between the villages of Mkwiro and Wasini on the north coast of Wasini Island, Kenya
79	12687392	include	NA	NA	full search	Iris Foxfoot	1692662400	1701820800	no	NULL	yes	NA	peer reviewed	Knoester, E. G. and Rienstra, J. J. and Schurmann, Q. J. F. and Wolma, A. E. and Murk, A. J. and Osinga, R.	2023	Community-managed coral reef restoration in southern Kenya initiates reef recovery using various artificial reef designs	Frontiers in Marine Science	10	1152106-	10.3389/fmars.2023.1152106	https://lens.org/058-934-387-301-960	yes	NA	include	n/a	n/a	sand	n/a	n/a	a narrow strip (2 to 5 m depth at low tide) of discontinuous patches interspersed with extensive fields of unconsolidated rubble, which were occasionally overgrown by sheets of soft coral.	include	artificial_designed	nursery absent	Bottle patch (16 bottle modules), Cage patch (4 cages), Cake patch (8 layered cakes) and Compound patch (4 bottle modules, 1 cage and 2 layered cakes). A bottle module consisted of a concrete disk with about eight glass bottles (Figure 2B). A cage was made of metal and consisted of three vertical crossbows and four horizontal rings (Figure 2C). A layered cake consisted of four concrete disks, eac…	metal	n/a	8 ± 1 m	8	between April and November 2019	no	coral restoration	This study aimed to determine to what extent AR design influences the ecological recovery of restored reefs	include	experimental	This study aimed to determine to what extent AR design influences the ecological recovery of restored reefs by monitoring outplanted coral fragments, benthic cover, coral recruitment and fish and invertebrate communities for two years.	A total of 40 AR patches were deployed and filled with coral fragments. Four different types of AR patches were created (n = 10): Bottle patches, Cage patches, Cake patches and Compound patches combining all AR types. In addition, 10 rubble fields were left unrestored as Control patches and 10 natural reef patches that retained moderate structural complexity were chosen as Reference patches. all …	local	1.6-km stretch	coastline between the villages of Mkwiro and Wasini on the north coast of Wasini Island, Kenya
80	12687392	include	NA	NA	full search	Iris Foxfoot	1692662400	1701820800	no	NULL	yes	NA	peer reviewed	Knoester, E. G. and Rienstra, J. J. and Schurmann, Q. J. F. and Wolma, A. E. and Murk, A. J. and Osinga, R.	2023	Community-managed coral reef restoration in southern Kenya initiates reef recovery using various artificial reef designs	Frontiers in Marine Science	10	1152106-	10.3389/fmars.2023.1152106	https://lens.org/058-934-387-301-960	yes	NA	include	n/a	n/a	sand	n/a	n/a	a narrow strip (2 to 5 m depth at low tide) of discontinuous patches interspersed with extensive fields of unconsolidated rubble, which were occasionally overgrown by sheets of soft coral.	include	artificial_designed	nursery absent	Bottle patch (16 bottle modules), Cage patch (4 cages), Cake patch (8 layered cakes) and Compound patch (4 bottle modules, 1 cage and 2 layered cakes). A bottle module consisted of a concrete disk with about eight glass bottles (Figure 2B). A cage was made of metal and consisted of three vertical crossbows and four horizontal rings (Figure 2C). A layered cake consisted of four concrete disks, eac…	plastic	n/a	8 ± 1 m	8	between April and November 2019	no	coral restoration	This study aimed to determine to what extent AR design influences the ecological recovery of restored reefs	include	experimental	This study aimed to determine to what extent AR design influences the ecological recovery of restored reefs by monitoring outplanted coral fragments, benthic cover, coral recruitment and fish and invertebrate communities for two years.	A total of 40 AR patches were deployed and filled with coral fragments. Four different types of AR patches were created (n = 10): Bottle patches, Cage patches, Cake patches and Compound patches combining all AR types. In addition, 10 rubble fields were left unrestored as Control patches and 10 natural reef patches that retained moderate structural complexity were chosen as Reference patches. all …	local	1.6-km stretch	coastline between the villages of Mkwiro and Wasini on the north coast of Wasini Island, Kenya
81	12687392	include	NA	NA	full search	Iris Foxfoot	1692662400	1701820800	no	NULL	yes	NA	peer reviewed	Knoester, E. G. and Rienstra, J. J. and Schurmann, Q. J. F. and Wolma, A. E. and Murk, A. J. and Osinga, R.	2023	Community-managed coral reef restoration in southern Kenya initiates reef recovery using various artificial reef designs	Frontiers in Marine Science	10	1152106-	10.3389/fmars.2023.1152106	https://lens.org/058-934-387-301-960	yes	NA	include	n/a	n/a	sand	n/a	n/a	a narrow strip (2 to 5 m depth at low tide) of discontinuous patches interspersed with extensive fields of unconsolidated rubble, which were occasionally overgrown by sheets of soft coral.	include	artificial_designed	nursery absent	Bottle patch (16 bottle modules), Cage patch (4 cages), Cake patch (8 layered cakes) and Compound patch (4 bottle modules, 1 cage and 2 layered cakes). A bottle module consisted of a concrete disk with about eight glass bottles (Figure 2B). A cage was made of metal and consisted of three vertical crossbows and four horizontal rings (Figure 2C). A layered cake consisted of four concrete disks, eac…	plastic	n/a	8 ± 1 m	8	between April and November 2019	no	coral restoration	This study aimed to determine to what extent AR design influences the ecological recovery of restored reefs	include	experimental	This study aimed to determine to what extent AR design influences the ecological recovery of restored reefs by monitoring outplanted coral fragments, benthic cover, coral recruitment and fish and invertebrate communities for two years.	A total of 40 AR patches were deployed and filled with coral fragments. Four different types of AR patches were created (n = 10): Bottle patches, Cage patches, Cake patches and Compound patches combining all AR types. In addition, 10 rubble fields were left unrestored as Control patches and 10 natural reef patches that retained moderate structural complexity were chosen as Reference patches. all …	local	1.6-km stretch	coastline between the villages of Mkwiro and Wasini on the north coast of Wasini Island, Kenya
82	12687392	include	NA	NA	full search	Iris Foxfoot	1692662400	1701820800	no	NULL	yes	NA	peer reviewed	Knoester, E. G. and Rienstra, J. J. and Schurmann, Q. J. F. and Wolma, A. E. and Murk, A. J. and Osinga, R.	2023	Community-managed coral reef restoration in southern Kenya initiates reef recovery using various artificial reef designs	Frontiers in Marine Science	10	1152106-	10.3389/fmars.2023.1152106	https://lens.org/058-934-387-301-960	yes	NA	include	n/a	n/a	sand	n/a	n/a	a narrow strip (2 to 5 m depth at low tide) of discontinuous patches interspersed with extensive fields of unconsolidated rubble, which were occasionally overgrown by sheets of soft coral.	include	artificial_designed	nursery absent	Bottle patch (16 bottle modules), Cage patch (4 cages), Cake patch (8 layered cakes) and Compound patch (4 bottle modules, 1 cage and 2 layered cakes). A bottle module consisted of a concrete disk with about eight glass bottles (Figure 2B). A cage was made of metal and consisted of three vertical crossbows and four horizontal rings (Figure 2C). A layered cake consisted of four concrete disks, eac…	concrete	n/a	8 ± 1 m	8	between April and November 2019	no	coral restoration	This study aimed to determine to what extent AR design influences the ecological recovery of restored reefs	include	experimental	This study aimed to determine to what extent AR design influences the ecological recovery of restored reefs by monitoring outplanted coral fragments, benthic cover, coral recruitment and fish and invertebrate communities for two years.	A total of 40 AR patches were deployed and filled with coral fragments. Four different types of AR patches were created (n = 10): Bottle patches, Cage patches, Cake patches and Compound patches combining all AR types. In addition, 10 rubble fields were left unrestored as Control patches and 10 natural reef patches that retained moderate structural complexity were chosen as Reference patches. all …	local	1.6-km stretch	coastline between the villages of Mkwiro and Wasini on the north coast of Wasini Island, Kenya
83	12687392	include	NA	NA	full search	Iris Foxfoot	1692662400	1701820800	no	NULL	yes	NA	peer reviewed	Knoester, E. G. and Rienstra, J. J. and Schurmann, Q. J. F. and Wolma, A. E. and Murk, A. J. and Osinga, R.	2023	Community-managed coral reef restoration in southern Kenya initiates reef recovery using various artificial reef designs	Frontiers in Marine Science	10	1152106-	10.3389/fmars.2023.1152106	https://lens.org/058-934-387-301-960	yes	NA	include	n/a	n/a	sand	n/a	n/a	a narrow strip (2 to 5 m depth at low tide) of discontinuous patches interspersed with extensive fields of unconsolidated rubble, which were occasionally overgrown by sheets of soft coral.	include	artificial_designed	nursery absent	Bottle patch (16 bottle modules), Cage patch (4 cages), Cake patch (8 layered cakes) and Compound patch (4 bottle modules, 1 cage and 2 layered cakes). A bottle module consisted of a concrete disk with about eight glass bottles (Figure 2B). A cage was made of metal and consisted of three vertical crossbows and four horizontal rings (Figure 2C). A layered cake consisted of four concrete disks, eac…	concrete	n/a	8 ± 1 m	8	between April and November 2019	no	coral restoration	This study aimed to determine to what extent AR design influences the ecological recovery of restored reefs	include	experimental	This study aimed to determine to what extent AR design influences the ecological recovery of restored reefs by monitoring outplanted coral fragments, benthic cover, coral recruitment and fish and invertebrate communities for two years.	A total of 40 AR patches were deployed and filled with coral fragments. Four different types of AR patches were created (n = 10): Bottle patches, Cage patches, Cake patches and Compound patches combining all AR types. In addition, 10 rubble fields were left unrestored as Control patches and 10 natural reef patches that retained moderate structural complexity were chosen as Reference patches. all …	local	1.6-km stretch	coastline between the villages of Mkwiro and Wasini on the north coast of Wasini Island, Kenya
84	12687392	include	NA	NA	full search	Iris Foxfoot	1692662400	1701820800	no	NULL	yes	NA	peer reviewed	Knoester, E. G. and Rienstra, J. J. and Schurmann, Q. J. F. and Wolma, A. E. and Murk, A. J. and Osinga, R.	2023	Community-managed coral reef restoration in southern Kenya initiates reef recovery using various artificial reef designs	Frontiers in Marine Science	10	1152106-	10.3389/fmars.2023.1152106	https://lens.org/058-934-387-301-960	yes	NA	include	n/a	n/a	sand	n/a	n/a	a narrow strip (2 to 5 m depth at low tide) of discontinuous patches interspersed with extensive fields of unconsolidated rubble, which were occasionally overgrown by sheets of soft coral.	include	artificial_designed	nursery absent	Bottle patch (16 bottle modules), Cage patch (4 cages), Cake patch (8 layered cakes) and Compound patch (4 bottle modules, 1 cage and 2 layered cakes). A bottle module consisted of a concrete disk with about eight glass bottles (Figure 2B). A cage was made of metal and consisted of three vertical crossbows and four horizontal rings (Figure 2C). A layered cake consisted of four concrete disks, eac…	fiberglass	n/a	8 ± 1 m	8	between April and November 2019	no	coral restoration	This study aimed to determine to what extent AR design influences the ecological recovery of restored reefs	include	experimental	This study aimed to determine to what extent AR design influences the ecological recovery of restored reefs by monitoring outplanted coral fragments, benthic cover, coral recruitment and fish and invertebrate communities for two years.	A total of 40 AR patches were deployed and filled with coral fragments. Four different types of AR patches were created (n = 10): Bottle patches, Cage patches, Cake patches and Compound patches combining all AR types. In addition, 10 rubble fields were left unrestored as Control patches and 10 natural reef patches that retained moderate structural complexity were chosen as Reference patches. all …	local	1.6-km stretch	coastline between the villages of Mkwiro and Wasini on the north coast of Wasini Island, Kenya
85	12687392	include	NA	NA	full search	Iris Foxfoot	1692662400	1701820800	no	NULL	yes	NA	peer reviewed	Knoester, E. G. and Rienstra, J. J. and Schurmann, Q. J. F. and Wolma, A. E. and Murk, A. J. and Osinga, R.	2023	Community-managed coral reef restoration in southern Kenya initiates reef recovery using various artificial reef designs	Frontiers in Marine Science	10	1152106-	10.3389/fmars.2023.1152106	https://lens.org/058-934-387-301-960	yes	NA	include	n/a	n/a	sand	n/a	n/a	a narrow strip (2 to 5 m depth at low tide) of discontinuous patches interspersed with extensive fields of unconsolidated rubble, which were occasionally overgrown by sheets of soft coral.	include	artificial_designed	nursery absent	Bottle patch (16 bottle modules), Cage patch (4 cages), Cake patch (8 layered cakes) and Compound patch (4 bottle modules, 1 cage and 2 layered cakes). A bottle module consisted of a concrete disk with about eight glass bottles (Figure 2B). A cage was made of metal and consisted of three vertical crossbows and four horizontal rings (Figure 2C). A layered cake consisted of four concrete disks, eac…	fiberglass	n/a	8 ± 1 m	8	between April and November 2019	no	coral restoration	This study aimed to determine to what extent AR design influences the ecological recovery of restored reefs	include	experimental	This study aimed to determine to what extent AR design influences the ecological recovery of restored reefs by monitoring outplanted coral fragments, benthic cover, coral recruitment and fish and invertebrate communities for two years.	A total of 40 AR patches were deployed and filled with coral fragments. Four different types of AR patches were created (n = 10): Bottle patches, Cage patches, Cake patches and Compound patches combining all AR types. In addition, 10 rubble fields were left unrestored as Control patches and 10 natural reef patches that retained moderate structural complexity were chosen as Reference patches. all …	local	1.6-km stretch	coastline between the villages of Mkwiro and Wasini on the north coast of Wasini Island, Kenya
86	12687392	include	NA	NA	full search	Iris Foxfoot	1692662400	1701820800	no	NULL	yes	NA	peer reviewed	Knoester, E. G. and Rienstra, J. J. and Schurmann, Q. J. F. and Wolma, A. E. and Murk, A. J. and Osinga, R.	2023	Community-managed coral reef restoration in southern Kenya initiates reef recovery using various artificial reef designs	Frontiers in Marine Science	10	1152106-	10.3389/fmars.2023.1152106	https://lens.org/058-934-387-301-960	yes	NA	include	n/a	n/a	patch reef	n/a	n/a	a narrow strip (2 to 5 m depth at low tide) of discontinuous patches interspersed with extensive fields of unconsolidated rubble, which were occasionally overgrown by sheets of soft coral.	include	artificial_designed	nursery absent	Bottle patch (16 bottle modules), Cage patch (4 cages), Cake patch (8 layered cakes) and Compound patch (4 bottle modules, 1 cage and 2 layered cakes). A bottle module consisted of a concrete disk with about eight glass bottles (Figure 2B). A cage was made of metal and consisted of three vertical crossbows and four horizontal rings (Figure 2C). A layered cake consisted of four concrete disks, eac…	metal	n/a	8 ± 1 m	8	between April and November 2019	no	coral restoration	This study aimed to determine to what extent AR design influences the ecological recovery of restored reefs	include	experimental	This study aimed to determine to what extent AR design influences the ecological recovery of restored reefs by monitoring outplanted coral fragments, benthic cover, coral recruitment and fish and invertebrate communities for two years.	A total of 40 AR patches were deployed and filled with coral fragments. Four different types of AR patches were created (n = 10): Bottle patches, Cage patches, Cake patches and Compound patches combining all AR types. In addition, 10 rubble fields were left unrestored as Control patches and 10 natural reef patches that retained moderate structural complexity were chosen as Reference patches. all …	local	1.6-km stretch	coastline between the villages of Mkwiro and Wasini on the north coast of Wasini Island, Kenya
87	12687392	include	NA	NA	full search	Iris Foxfoot	1692662400	1701820800	no	NULL	yes	NA	peer reviewed	Knoester, E. G. and Rienstra, J. J. and Schurmann, Q. J. F. and Wolma, A. E. and Murk, A. J. and Osinga, R.	2023	Community-managed coral reef restoration in southern Kenya initiates reef recovery using various artificial reef designs	Frontiers in Marine Science	10	1152106-	10.3389/fmars.2023.1152106	https://lens.org/058-934-387-301-960	yes	NA	include	n/a	n/a	patch reef	n/a	n/a	a narrow strip (2 to 5 m depth at low tide) of discontinuous patches interspersed with extensive fields of unconsolidated rubble, which were occasionally overgrown by sheets of soft coral.	include	artificial_designed	nursery absent	Bottle patch (16 bottle modules), Cage patch (4 cages), Cake patch (8 layered cakes) and Compound patch (4 bottle modules, 1 cage and 2 layered cakes). A bottle module consisted of a concrete disk with about eight glass bottles (Figure 2B). A cage was made of metal and consisted of three vertical crossbows and four horizontal rings (Figure 2C). A layered cake consisted of four concrete disks, eac…	metal	n/a	8 ± 1 m	8	between April and November 2019	no	coral restoration	This study aimed to determine to what extent AR design influences the ecological recovery of restored reefs	include	experimental	This study aimed to determine to what extent AR design influences the ecological recovery of restored reefs by monitoring outplanted coral fragments, benthic cover, coral recruitment and fish and invertebrate communities for two years.	A total of 40 AR patches were deployed and filled with coral fragments. Four different types of AR patches were created (n = 10): Bottle patches, Cage patches, Cake patches and Compound patches combining all AR types. In addition, 10 rubble fields were left unrestored as Control patches and 10 natural reef patches that retained moderate structural complexity were chosen as Reference patches. all …	local	1.6-km stretch	coastline between the villages of Mkwiro and Wasini on the north coast of Wasini Island, Kenya
88	12687392	include	NA	NA	full search	Iris Foxfoot	1692662400	1701820800	no	NULL	yes	NA	peer reviewed	Knoester, E. G. and Rienstra, J. J. and Schurmann, Q. J. F. and Wolma, A. E. and Murk, A. J. and Osinga, R.	2023	Community-managed coral reef restoration in southern Kenya initiates reef recovery using various artificial reef designs	Frontiers in Marine Science	10	1152106-	10.3389/fmars.2023.1152106	https://lens.org/058-934-387-301-960	yes	NA	include	n/a	n/a	patch reef	n/a	n/a	a narrow strip (2 to 5 m depth at low tide) of discontinuous patches interspersed with extensive fields of unconsolidated rubble, which were occasionally overgrown by sheets of soft coral.	include	artificial_designed	nursery absent	Bottle patch (16 bottle modules), Cage patch (4 cages), Cake patch (8 layered cakes) and Compound patch (4 bottle modules, 1 cage and 2 layered cakes). A bottle module consisted of a concrete disk with about eight glass bottles (Figure 2B). A cage was made of metal and consisted of three vertical crossbows and four horizontal rings (Figure 2C). A layered cake consisted of four concrete disks, eac…	plastic	n/a	8 ± 1 m	8	between April and November 2019	no	coral restoration	This study aimed to determine to what extent AR design influences the ecological recovery of restored reefs	include	experimental	This study aimed to determine to what extent AR design influences the ecological recovery of restored reefs by monitoring outplanted coral fragments, benthic cover, coral recruitment and fish and invertebrate communities for two years.	A total of 40 AR patches were deployed and filled with coral fragments. Four different types of AR patches were created (n = 10): Bottle patches, Cage patches, Cake patches and Compound patches combining all AR types. In addition, 10 rubble fields were left unrestored as Control patches and 10 natural reef patches that retained moderate structural complexity were chosen as Reference patches. all …	local	1.6-km stretch	coastline between the villages of Mkwiro and Wasini on the north coast of Wasini Island, Kenya
89	12687392	include	NA	NA	full search	Iris Foxfoot	1692662400	1701820800	no	NULL	yes	NA	peer reviewed	Knoester, E. G. and Rienstra, J. J. and Schurmann, Q. J. F. and Wolma, A. E. and Murk, A. J. and Osinga, R.	2023	Community-managed coral reef restoration in southern Kenya initiates reef recovery using various artificial reef designs	Frontiers in Marine Science	10	1152106-	10.3389/fmars.2023.1152106	https://lens.org/058-934-387-301-960	yes	NA	include	n/a	n/a	patch reef	n/a	n/a	a narrow strip (2 to 5 m depth at low tide) of discontinuous patches interspersed with extensive fields of unconsolidated rubble, which were occasionally overgrown by sheets of soft coral.	include	artificial_designed	nursery absent	Bottle patch (16 bottle modules), Cage patch (4 cages), Cake patch (8 layered cakes) and Compound patch (4 bottle modules, 1 cage and 2 layered cakes). A bottle module consisted of a concrete disk with about eight glass bottles (Figure 2B). A cage was made of metal and consisted of three vertical crossbows and four horizontal rings (Figure 2C). A layered cake consisted of four concrete disks, eac…	plastic	n/a	8 ± 1 m	8	between April and November 2019	no	coral restoration	This study aimed to determine to what extent AR design influences the ecological recovery of restored reefs	include	experimental	This study aimed to determine to what extent AR design influences the ecological recovery of restored reefs by monitoring outplanted coral fragments, benthic cover, coral recruitment and fish and invertebrate communities for two years.	A total of 40 AR patches were deployed and filled with coral fragments. Four different types of AR patches were created (n = 10): Bottle patches, Cage patches, Cake patches and Compound patches combining all AR types. In addition, 10 rubble fields were left unrestored as Control patches and 10 natural reef patches that retained moderate structural complexity were chosen as Reference patches. all …	local	1.6-km stretch	coastline between the villages of Mkwiro and Wasini on the north coast of Wasini Island, Kenya
90	12687392	include	NA	NA	full search	Iris Foxfoot	1692662400	1701820800	no	NULL	yes	NA	peer reviewed	Knoester, E. G. and Rienstra, J. J. and Schurmann, Q. J. F. and Wolma, A. E. and Murk, A. J. and Osinga, R.	2023	Community-managed coral reef restoration in southern Kenya initiates reef recovery using various artificial reef designs	Frontiers in Marine Science	10	1152106-	10.3389/fmars.2023.1152106	https://lens.org/058-934-387-301-960	yes	NA	include	n/a	n/a	patch reef	n/a	n/a	a narrow strip (2 to 5 m depth at low tide) of discontinuous patches interspersed with extensive fields of unconsolidated rubble, which were occasionally overgrown by sheets of soft coral.	include	artificial_designed	nursery absent	Bottle patch (16 bottle modules), Cage patch (4 cages), Cake patch (8 layered cakes) and Compound patch (4 bottle modules, 1 cage and 2 layered cakes). A bottle module consisted of a concrete disk with about eight glass bottles (Figure 2B). A cage was made of metal and consisted of three vertical crossbows and four horizontal rings (Figure 2C). A layered cake consisted of four concrete disks, eac…	concrete	n/a	8 ± 1 m	8	between April and November 2019	no	coral restoration	This study aimed to determine to what extent AR design influences the ecological recovery of restored reefs	include	experimental	This study aimed to determine to what extent AR design influences the ecological recovery of restored reefs by monitoring outplanted coral fragments, benthic cover, coral recruitment and fish and invertebrate communities for two years.	A total of 40 AR patches were deployed and filled with coral fragments. Four different types of AR patches were created (n = 10): Bottle patches, Cage patches, Cake patches and Compound patches combining all AR types. In addition, 10 rubble fields were left unrestored as Control patches and 10 natural reef patches that retained moderate structural complexity were chosen as Reference patches. all …	local	1.6-km stretch	coastline between the villages of Mkwiro and Wasini on the north coast of Wasini Island, Kenya
91	12687392	include	NA	NA	full search	Iris Foxfoot	1692662400	1701820800	no	NULL	yes	NA	peer reviewed	Knoester, E. G. and Rienstra, J. J. and Schurmann, Q. J. F. and Wolma, A. E. and Murk, A. J. and Osinga, R.	2023	Community-managed coral reef restoration in southern Kenya initiates reef recovery using various artificial reef designs	Frontiers in Marine Science	10	1152106-	10.3389/fmars.2023.1152106	https://lens.org/058-934-387-301-960	yes	NA	include	n/a	n/a	patch reef	n/a	n/a	a narrow strip (2 to 5 m depth at low tide) of discontinuous patches interspersed with extensive fields of unconsolidated rubble, which were occasionally overgrown by sheets of soft coral.	include	artificial_designed	nursery absent	Bottle patch (16 bottle modules), Cage patch (4 cages), Cake patch (8 layered cakes) and Compound patch (4 bottle modules, 1 cage and 2 layered cakes). A bottle module consisted of a concrete disk with about eight glass bottles (Figure 2B). A cage was made of metal and consisted of three vertical crossbows and four horizontal rings (Figure 2C). A layered cake consisted of four concrete disks, eac…	concrete	n/a	8 ± 1 m	8	between April and November 2019	no	coral restoration	This study aimed to determine to what extent AR design influences the ecological recovery of restored reefs	include	experimental	This study aimed to determine to what extent AR design influences the ecological recovery of restored reefs by monitoring outplanted coral fragments, benthic cover, coral recruitment and fish and invertebrate communities for two years.	A total of 40 AR patches were deployed and filled with coral fragments. Four different types of AR patches were created (n = 10): Bottle patches, Cage patches, Cake patches and Compound patches combining all AR types. In addition, 10 rubble fields were left unrestored as Control patches and 10 natural reef patches that retained moderate structural complexity were chosen as Reference patches. all …	local	1.6-km stretch	coastline between the villages of Mkwiro and Wasini on the north coast of Wasini Island, Kenya
92	12687392	include	NA	NA	full search	Iris Foxfoot	1692662400	1701820800	no	NULL	yes	NA	peer reviewed	Knoester, E. G. and Rienstra, J. J. and Schurmann, Q. J. F. and Wolma, A. E. and Murk, A. J. and Osinga, R.	2023	Community-managed coral reef restoration in southern Kenya initiates reef recovery using various artificial reef designs	Frontiers in Marine Science	10	1152106-	10.3389/fmars.2023.1152106	https://lens.org/058-934-387-301-960	yes	NA	include	n/a	n/a	patch reef	n/a	n/a	a narrow strip (2 to 5 m depth at low tide) of discontinuous patches interspersed with extensive fields of unconsolidated rubble, which were occasionally overgrown by sheets of soft coral.	include	artificial_designed	nursery absent	Bottle patch (16 bottle modules), Cage patch (4 cages), Cake patch (8 layered cakes) and Compound patch (4 bottle modules, 1 cage and 2 layered cakes). A bottle module consisted of a concrete disk with about eight glass bottles (Figure 2B). A cage was made of metal and consisted of three vertical crossbows and four horizontal rings (Figure 2C). A layered cake consisted of four concrete disks, eac…	fiberglass	n/a	8 ± 1 m	8	between April and November 2019	no	coral restoration	This study aimed to determine to what extent AR design influences the ecological recovery of restored reefs	include	experimental	This study aimed to determine to what extent AR design influences the ecological recovery of restored reefs by monitoring outplanted coral fragments, benthic cover, coral recruitment and fish and invertebrate communities for two years.	A total of 40 AR patches were deployed and filled with coral fragments. Four different types of AR patches were created (n = 10): Bottle patches, Cage patches, Cake patches and Compound patches combining all AR types. In addition, 10 rubble fields were left unrestored as Control patches and 10 natural reef patches that retained moderate structural complexity were chosen as Reference patches. all …	local	1.6-km stretch	coastline between the villages of Mkwiro and Wasini on the north coast of Wasini Island, Kenya
93	12687392	include	NA	NA	full search	Iris Foxfoot	1692662400	1701820800	no	NULL	yes	NA	peer reviewed	Knoester, E. G. and Rienstra, J. J. and Schurmann, Q. J. F. and Wolma, A. E. and Murk, A. J. and Osinga, R.	2023	Community-managed coral reef restoration in southern Kenya initiates reef recovery using various artificial reef designs	Frontiers in Marine Science	10	1152106-	10.3389/fmars.2023.1152106	https://lens.org/058-934-387-301-960	yes	NA	include	n/a	n/a	patch reef	n/a	n/a	a narrow strip (2 to 5 m depth at low tide) of discontinuous patches interspersed with extensive fields of unconsolidated rubble, which were occasionally overgrown by sheets of soft coral.	include	artificial_designed	nursery absent	Bottle patch (16 bottle modules), Cage patch (4 cages), Cake patch (8 layered cakes) and Compound patch (4 bottle modules, 1 cage and 2 layered cakes). A bottle module consisted of a concrete disk with about eight glass bottles (Figure 2B). A cage was made of metal and consisted of three vertical crossbows and four horizontal rings (Figure 2C). A layered cake consisted of four concrete disks, eac…	fiberglass	n/a	8 ± 1 m	8	between April and November 2019	no	coral restoration	This study aimed to determine to what extent AR design influences the ecological recovery of restored reefs	include	experimental	This study aimed to determine to what extent AR design influences the ecological recovery of restored reefs by monitoring outplanted coral fragments, benthic cover, coral recruitment and fish and invertebrate communities for two years.	A total of 40 AR patches were deployed and filled with coral fragments. Four different types of AR patches were created (n = 10): Bottle patches, Cage patches, Cake patches and Compound patches combining all AR types. In addition, 10 rubble fields were left unrestored as Control patches and 10 natural reef patches that retained moderate structural complexity were chosen as Reference patches. all …	local	1.6-km stretch	coastline between the villages of Mkwiro and Wasini on the north coast of Wasini Island, Kenya
94	12687392	include	NA	NA	full search	Iris Foxfoot	1692662400	1701820800	no	NULL	yes	NA	peer reviewed	Knoester, E. G. and Rienstra, J. J. and Schurmann, Q. J. F. and Wolma, A. E. and Murk, A. J. and Osinga, R.	2023	Community-managed coral reef restoration in southern Kenya initiates reef recovery using various artificial reef designs	Frontiers in Marine Science	10	1152106-	10.3389/fmars.2023.1152106	https://lens.org/058-934-387-301-960	yes	NA	include	n/a	n/a	sand	n/a	n/a	a narrow strip (2 to 5 m depth at low tide) of discontinuous patches interspersed with extensive fields of unconsolidated rubble, which were occasionally overgrown by sheets of soft coral.	include	artificial_designed	nursery absent	Bottle patch (16 bottle modules), Cage patch (4 cages), Cake patch (8 layered cakes) and Compound patch (4 bottle modules, 1 cage and 2 layered cakes). A bottle module consisted of a concrete disk with about eight glass bottles (Figure 2B). A cage was made of metal and consisted of three vertical crossbows and four horizontal rings (Figure 2C). A layered cake consisted of four concrete disks, eac…	metal	n/a	8 ± 1 m	8	between April and November 2019	no	coral restoration	This study aimed to determine to what extent AR design influences the ecological recovery of restored reefs	include	experimental	This study aimed to determine to what extent AR design influences the ecological recovery of restored reefs by monitoring outplanted coral fragments, benthic cover, coral recruitment and fish and invertebrate communities for two years.	A total of 40 AR patches were deployed and filled with coral fragments. Four different types of AR patches were created (n = 10): Bottle patches, Cage patches, Cake patches and Compound patches combining all AR types. In addition, 10 rubble fields were left unrestored as Control patches and 10 natural reef patches that retained moderate structural complexity were chosen as Reference patches. all …	local	1.6-km stretch	coastline between the villages of Mkwiro and Wasini on the north coast of Wasini Island, Kenya
95	12687392	include	NA	NA	full search	Iris Foxfoot	1692662400	1701820800	no	NULL	yes	NA	peer reviewed	Knoester, E. G. and Rienstra, J. J. and Schurmann, Q. J. F. and Wolma, A. E. and Murk, A. J. and Osinga, R.	2023	Community-managed coral reef restoration in southern Kenya initiates reef recovery using various artificial reef designs	Frontiers in Marine Science	10	1152106-	10.3389/fmars.2023.1152106	https://lens.org/058-934-387-301-960	yes	NA	include	n/a	n/a	sand	n/a	n/a	a narrow strip (2 to 5 m depth at low tide) of discontinuous patches interspersed with extensive fields of unconsolidated rubble, which were occasionally overgrown by sheets of soft coral.	include	artificial_designed	nursery absent	Bottle patch (16 bottle modules), Cage patch (4 cages), Cake patch (8 layered cakes) and Compound patch (4 bottle modules, 1 cage and 2 layered cakes). A bottle module consisted of a concrete disk with about eight glass bottles (Figure 2B). A cage was made of metal and consisted of three vertical crossbows and four horizontal rings (Figure 2C). A layered cake consisted of four concrete disks, eac…	metal	n/a	8 ± 1 m	8	between April and November 2019	no	coral restoration	This study aimed to determine to what extent AR design influences the ecological recovery of restored reefs	include	experimental	This study aimed to determine to what extent AR design influences the ecological recovery of restored reefs by monitoring outplanted coral fragments, benthic cover, coral recruitment and fish and invertebrate communities for two years.	A total of 40 AR patches were deployed and filled with coral fragments. Four different types of AR patches were created (n = 10): Bottle patches, Cage patches, Cake patches and Compound patches combining all AR types. In addition, 10 rubble fields were left unrestored as Control patches and 10 natural reef patches that retained moderate structural complexity were chosen as Reference patches. all …	local	1.6-km stretch	coastline between the villages of Mkwiro and Wasini on the north coast of Wasini Island, Kenya
96	12687392	include	NA	NA	full search	Iris Foxfoot	1692662400	1701820800	no	NULL	yes	NA	peer reviewed	Knoester, E. G. and Rienstra, J. J. and Schurmann, Q. J. F. and Wolma, A. E. and Murk, A. J. and Osinga, R.	2023	Community-managed coral reef restoration in southern Kenya initiates reef recovery using various artificial reef designs	Frontiers in Marine Science	10	1152106-	10.3389/fmars.2023.1152106	https://lens.org/058-934-387-301-960	yes	NA	include	n/a	n/a	sand	n/a	n/a	a narrow strip (2 to 5 m depth at low tide) of discontinuous patches interspersed with extensive fields of unconsolidated rubble, which were occasionally overgrown by sheets of soft coral.	include	artificial_designed	nursery absent	Bottle patch (16 bottle modules), Cage patch (4 cages), Cake patch (8 layered cakes) and Compound patch (4 bottle modules, 1 cage and 2 layered cakes). A bottle module consisted of a concrete disk with about eight glass bottles (Figure 2B). A cage was made of metal and consisted of three vertical crossbows and four horizontal rings (Figure 2C). A layered cake consisted of four concrete disks, eac…	plastic	n/a	8 ± 1 m	8	between April and November 2019	no	coral restoration	This study aimed to determine to what extent AR design influences the ecological recovery of restored reefs	include	experimental	This study aimed to determine to what extent AR design influences the ecological recovery of restored reefs by monitoring outplanted coral fragments, benthic cover, coral recruitment and fish and invertebrate communities for two years.	A total of 40 AR patches were deployed and filled with coral fragments. Four different types of AR patches were created (n = 10): Bottle patches, Cage patches, Cake patches and Compound patches combining all AR types. In addition, 10 rubble fields were left unrestored as Control patches and 10 natural reef patches that retained moderate structural complexity were chosen as Reference patches. all …	local	1.6-km stretch	coastline between the villages of Mkwiro and Wasini on the north coast of Wasini Island, Kenya
97	12687392	include	NA	NA	full search	Iris Foxfoot	1692662400	1701820800	no	NULL	yes	NA	peer reviewed	Knoester, E. G. and Rienstra, J. J. and Schurmann, Q. J. F. and Wolma, A. E. and Murk, A. J. and Osinga, R.	2023	Community-managed coral reef restoration in southern Kenya initiates reef recovery using various artificial reef designs	Frontiers in Marine Science	10	1152106-	10.3389/fmars.2023.1152106	https://lens.org/058-934-387-301-960	yes	NA	include	n/a	n/a	sand	n/a	n/a	a narrow strip (2 to 5 m depth at low tide) of discontinuous patches interspersed with extensive fields of unconsolidated rubble, which were occasionally overgrown by sheets of soft coral.	include	artificial_designed	nursery absent	Bottle patch (16 bottle modules), Cage patch (4 cages), Cake patch (8 layered cakes) and Compound patch (4 bottle modules, 1 cage and 2 layered cakes). A bottle module consisted of a concrete disk with about eight glass bottles (Figure 2B). A cage was made of metal and consisted of three vertical crossbows and four horizontal rings (Figure 2C). A layered cake consisted of four concrete disks, eac…	plastic	n/a	8 ± 1 m	8	between April and November 2019	no	coral restoration	This study aimed to determine to what extent AR design influences the ecological recovery of restored reefs	include	experimental	This study aimed to determine to what extent AR design influences the ecological recovery of restored reefs by monitoring outplanted coral fragments, benthic cover, coral recruitment and fish and invertebrate communities for two years.	A total of 40 AR patches were deployed and filled with coral fragments. Four different types of AR patches were created (n = 10): Bottle patches, Cage patches, Cake patches and Compound patches combining all AR types. In addition, 10 rubble fields were left unrestored as Control patches and 10 natural reef patches that retained moderate structural complexity were chosen as Reference patches. all …	local	1.6-km stretch	coastline between the villages of Mkwiro and Wasini on the north coast of Wasini Island, Kenya
98	12687392	include	NA	NA	full search	Iris Foxfoot	1692662400	1701820800	no	NULL	yes	NA	peer reviewed	Knoester, E. G. and Rienstra, J. J. and Schurmann, Q. J. F. and Wolma, A. E. and Murk, A. J. and Osinga, R.	2023	Community-managed coral reef restoration in southern Kenya initiates reef recovery using various artificial reef designs	Frontiers in Marine Science	10	1152106-	10.3389/fmars.2023.1152106	https://lens.org/058-934-387-301-960	yes	NA	include	n/a	n/a	sand	n/a	n/a	a narrow strip (2 to 5 m depth at low tide) of discontinuous patches interspersed with extensive fields of unconsolidated rubble, which were occasionally overgrown by sheets of soft coral.	include	artificial_designed	nursery absent	Bottle patch (16 bottle modules), Cage patch (4 cages), Cake patch (8 layered cakes) and Compound patch (4 bottle modules, 1 cage and 2 layered cakes). A bottle module consisted of a concrete disk with about eight glass bottles (Figure 2B). A cage was made of metal and consisted of three vertical crossbows and four horizontal rings (Figure 2C). A layered cake consisted of four concrete disks, eac…	concrete	n/a	8 ± 1 m	8	between April and November 2019	no	coral restoration	This study aimed to determine to what extent AR design influences the ecological recovery of restored reefs	include	experimental	This study aimed to determine to what extent AR design influences the ecological recovery of restored reefs by monitoring outplanted coral fragments, benthic cover, coral recruitment and fish and invertebrate communities for two years.	A total of 40 AR patches were deployed and filled with coral fragments. Four different types of AR patches were created (n = 10): Bottle patches, Cage patches, Cake patches and Compound patches combining all AR types. In addition, 10 rubble fields were left unrestored as Control patches and 10 natural reef patches that retained moderate structural complexity were chosen as Reference patches. all …	local	1.6-km stretch	coastline between the villages of Mkwiro and Wasini on the north coast of Wasini Island, Kenya
99	12687392	include	NA	NA	full search	Iris Foxfoot	1692662400	1701820800	no	NULL	yes	NA	peer reviewed	Knoester, E. G. and Rienstra, J. J. and Schurmann, Q. J. F. and Wolma, A. E. and Murk, A. J. and Osinga, R.	2023	Community-managed coral reef restoration in southern Kenya initiates reef recovery using various artificial reef designs	Frontiers in Marine Science	10	1152106-	10.3389/fmars.2023.1152106	https://lens.org/058-934-387-301-960	yes	NA	include	n/a	n/a	sand	n/a	n/a	a narrow strip (2 to 5 m depth at low tide) of discontinuous patches interspersed with extensive fields of unconsolidated rubble, which were occasionally overgrown by sheets of soft coral.	include	artificial_designed	nursery absent	Bottle patch (16 bottle modules), Cage patch (4 cages), Cake patch (8 layered cakes) and Compound patch (4 bottle modules, 1 cage and 2 layered cakes). A bottle module consisted of a concrete disk with about eight glass bottles (Figure 2B). A cage was made of metal and consisted of three vertical crossbows and four horizontal rings (Figure 2C). A layered cake consisted of four concrete disks, eac…	concrete	n/a	8 ± 1 m	8	between April and November 2019	no	coral restoration	This study aimed to determine to what extent AR design influences the ecological recovery of restored reefs	include	experimental	This study aimed to determine to what extent AR design influences the ecological recovery of restored reefs by monitoring outplanted coral fragments, benthic cover, coral recruitment and fish and invertebrate communities for two years.	A total of 40 AR patches were deployed and filled with coral fragments. Four different types of AR patches were created (n = 10): Bottle patches, Cage patches, Cake patches and Compound patches combining all AR types. In addition, 10 rubble fields were left unrestored as Control patches and 10 natural reef patches that retained moderate structural complexity were chosen as Reference patches. all …	local	1.6-km stretch	coastline between the villages of Mkwiro and Wasini on the north coast of Wasini Island, Kenya
100	12687392	include	NA	NA	full search	Iris Foxfoot	1692662400	1701820800	no	NULL	yes	NA	peer reviewed	Knoester, E. G. and Rienstra, J. J. and Schurmann, Q. J. F. and Wolma, A. E. and Murk, A. J. and Osinga, R.	2023	Community-managed coral reef restoration in southern Kenya initiates reef recovery using various artificial reef designs	Frontiers in Marine Science	10	1152106-	10.3389/fmars.2023.1152106	https://lens.org/058-934-387-301-960	yes	NA	include	n/a	n/a	sand	n/a	n/a	a narrow strip (2 to 5 m depth at low tide) of discontinuous patches interspersed with extensive fields of unconsolidated rubble, which were occasionally overgrown by sheets of soft coral.	include	artificial_designed	nursery absent	Bottle patch (16 bottle modules), Cage patch (4 cages), Cake patch (8 layered cakes) and Compound patch (4 bottle modules, 1 cage and 2 layered cakes). A bottle module consisted of a concrete disk with about eight glass bottles (Figure 2B). A cage was made of metal and consisted of three vertical crossbows and four horizontal rings (Figure 2C). A layered cake consisted of four concrete disks, eac…	fiberglass	n/a	8 ± 1 m	8	between April and November 2019	no	coral restoration	This study aimed to determine to what extent AR design influences the ecological recovery of restored reefs	include	experimental	This study aimed to determine to what extent AR design influences the ecological recovery of restored reefs by monitoring outplanted coral fragments, benthic cover, coral recruitment and fish and invertebrate communities for two years.	A total of 40 AR patches were deployed and filled with coral fragments. Four different types of AR patches were created (n = 10): Bottle patches, Cage patches, Cake patches and Compound patches combining all AR types. In addition, 10 rubble fields were left unrestored as Control patches and 10 natural reef patches that retained moderate structural complexity were chosen as Reference patches. all …	local	1.6-km stretch	coastline between the villages of Mkwiro and Wasini on the north coast of Wasini Island, Kenya
101	12687392	include	NA	NA	full search	Iris Foxfoot	1692662400	1701820800	no	NULL	yes	NA	peer reviewed	Knoester, E. G. and Rienstra, J. J. and Schurmann, Q. J. F. and Wolma, A. E. and Murk, A. J. and Osinga, R.	2023	Community-managed coral reef restoration in southern Kenya initiates reef recovery using various artificial reef designs	Frontiers in Marine Science	10	1152106-	10.3389/fmars.2023.1152106	https://lens.org/058-934-387-301-960	yes	NA	include	n/a	n/a	sand	n/a	n/a	a narrow strip (2 to 5 m depth at low tide) of discontinuous patches interspersed with extensive fields of unconsolidated rubble, which were occasionally overgrown by sheets of soft coral.	include	artificial_designed	nursery absent	Bottle patch (16 bottle modules), Cage patch (4 cages), Cake patch (8 layered cakes) and Compound patch (4 bottle modules, 1 cage and 2 layered cakes). A bottle module consisted of a concrete disk with about eight glass bottles (Figure 2B). A cage was made of metal and consisted of three vertical crossbows and four horizontal rings (Figure 2C). A layered cake consisted of four concrete disks, eac…	fiberglass	n/a	8 ± 1 m	8	between April and November 2019	no	coral restoration	This study aimed to determine to what extent AR design influences the ecological recovery of restored reefs	include	experimental	This study aimed to determine to what extent AR design influences the ecological recovery of restored reefs by monitoring outplanted coral fragments, benthic cover, coral recruitment and fish and invertebrate communities for two years.	A total of 40 AR patches were deployed and filled with coral fragments. Four different types of AR patches were created (n = 10): Bottle patches, Cage patches, Cake patches and Compound patches combining all AR types. In addition, 10 rubble fields were left unrestored as Control patches and 10 natural reef patches that retained moderate structural complexity were chosen as Reference patches. all …	local	1.6-km stretch	coastline between the villages of Mkwiro and Wasini on the north coast of Wasini Island, Kenya
102	12687392	include	NA	NA	full search	Iris Foxfoot	1692662400	1701820800	no	NULL	yes	NA	peer reviewed	Knoester, E. G. and Rienstra, J. J. and Schurmann, Q. J. F. and Wolma, A. E. and Murk, A. J. and Osinga, R.	2023	Community-managed coral reef restoration in southern Kenya initiates reef recovery using various artificial reef designs	Frontiers in Marine Science	10	1152106-	10.3389/fmars.2023.1152106	https://lens.org/058-934-387-301-960	yes	NA	include	n/a	n/a	patch reef	n/a	n/a	a narrow strip (2 to 5 m depth at low tide) of discontinuous patches interspersed with extensive fields of unconsolidated rubble, which were occasionally overgrown by sheets of soft coral.	include	artificial_designed	nursery absent	Bottle patch (16 bottle modules), Cage patch (4 cages), Cake patch (8 layered cakes) and Compound patch (4 bottle modules, 1 cage and 2 layered cakes). A bottle module consisted of a concrete disk with about eight glass bottles (Figure 2B). A cage was made of metal and consisted of three vertical crossbows and four horizontal rings (Figure 2C). A layered cake consisted of four concrete disks, eac…	metal	n/a	8 ± 1 m	8	between April and November 2019	no	coral restoration	This study aimed to determine to what extent AR design influences the ecological recovery of restored reefs	include	experimental	This study aimed to determine to what extent AR design influences the ecological recovery of restored reefs by monitoring outplanted coral fragments, benthic cover, coral recruitment and fish and invertebrate communities for two years.	A total of 40 AR patches were deployed and filled with coral fragments. Four different types of AR patches were created (n = 10): Bottle patches, Cage patches, Cake patches and Compound patches combining all AR types. In addition, 10 rubble fields were left unrestored as Control patches and 10 natural reef patches that retained moderate structural complexity were chosen as Reference patches. all …	local	1.6-km stretch	coastline between the villages of Mkwiro and Wasini on the north coast of Wasini Island, Kenya
103	12687392	include	NA	NA	full search	Iris Foxfoot	1692662400	1701820800	no	NULL	yes	NA	peer reviewed	Knoester, E. G. and Rienstra, J. J. and Schurmann, Q. J. F. and Wolma, A. E. and Murk, A. J. and Osinga, R.	2023	Community-managed coral reef restoration in southern Kenya initiates reef recovery using various artificial reef designs	Frontiers in Marine Science	10	1152106-	10.3389/fmars.2023.1152106	https://lens.org/058-934-387-301-960	yes	NA	include	n/a	n/a	patch reef	n/a	n/a	a narrow strip (2 to 5 m depth at low tide) of discontinuous patches interspersed with extensive fields of unconsolidated rubble, which were occasionally overgrown by sheets of soft coral.	include	artificial_designed	nursery absent	Bottle patch (16 bottle modules), Cage patch (4 cages), Cake patch (8 layered cakes) and Compound patch (4 bottle modules, 1 cage and 2 layered cakes). A bottle module consisted of a concrete disk with about eight glass bottles (Figure 2B). A cage was made of metal and consisted of three vertical crossbows and four horizontal rings (Figure 2C). A layered cake consisted of four concrete disks, eac…	metal	n/a	8 ± 1 m	8	between April and November 2019	no	coral restoration	This study aimed to determine to what extent AR design influences the ecological recovery of restored reefs	include	experimental	This study aimed to determine to what extent AR design influences the ecological recovery of restored reefs by monitoring outplanted coral fragments, benthic cover, coral recruitment and fish and invertebrate communities for two years.	A total of 40 AR patches were deployed and filled with coral fragments. Four different types of AR patches were created (n = 10): Bottle patches, Cage patches, Cake patches and Compound patches combining all AR types. In addition, 10 rubble fields were left unrestored as Control patches and 10 natural reef patches that retained moderate structural complexity were chosen as Reference patches. all …	local	1.6-km stretch	coastline between the villages of Mkwiro and Wasini on the north coast of Wasini Island, Kenya
104	12687392	include	NA	NA	full search	Iris Foxfoot	1692662400	1701820800	no	NULL	yes	NA	peer reviewed	Knoester, E. G. and Rienstra, J. J. and Schurmann, Q. J. F. and Wolma, A. E. and Murk, A. J. and Osinga, R.	2023	Community-managed coral reef restoration in southern Kenya initiates reef recovery using various artificial reef designs	Frontiers in Marine Science	10	1152106-	10.3389/fmars.2023.1152106	https://lens.org/058-934-387-301-960	yes	NA	include	n/a	n/a	patch reef	n/a	n/a	a narrow strip (2 to 5 m depth at low tide) of discontinuous patches interspersed with extensive fields of unconsolidated rubble, which were occasionally overgrown by sheets of soft coral.	include	artificial_designed	nursery absent	Bottle patch (16 bottle modules), Cage patch (4 cages), Cake patch (8 layered cakes) and Compound patch (4 bottle modules, 1 cage and 2 layered cakes). A bottle module consisted of a concrete disk with about eight glass bottles (Figure 2B). A cage was made of metal and consisted of three vertical crossbows and four horizontal rings (Figure 2C). A layered cake consisted of four concrete disks, eac…	plastic	n/a	8 ± 1 m	8	between April and November 2019	no	coral restoration	This study aimed to determine to what extent AR design influences the ecological recovery of restored reefs	include	experimental	This study aimed to determine to what extent AR design influences the ecological recovery of restored reefs by monitoring outplanted coral fragments, benthic cover, coral recruitment and fish and invertebrate communities for two years.	A total of 40 AR patches were deployed and filled with coral fragments. Four different types of AR patches were created (n = 10): Bottle patches, Cage patches, Cake patches and Compound patches combining all AR types. In addition, 10 rubble fields were left unrestored as Control patches and 10 natural reef patches that retained moderate structural complexity were chosen as Reference patches. all …	local	1.6-km stretch	coastline between the villages of Mkwiro and Wasini on the north coast of Wasini Island, Kenya
105	12687392	include	NA	NA	full search	Iris Foxfoot	1692662400	1701820800	no	NULL	yes	NA	peer reviewed	Knoester, E. G. and Rienstra, J. J. and Schurmann, Q. J. F. and Wolma, A. E. and Murk, A. J. and Osinga, R.	2023	Community-managed coral reef restoration in southern Kenya initiates reef recovery using various artificial reef designs	Frontiers in Marine Science	10	1152106-	10.3389/fmars.2023.1152106	https://lens.org/058-934-387-301-960	yes	NA	include	n/a	n/a	patch reef	n/a	n/a	a narrow strip (2 to 5 m depth at low tide) of discontinuous patches interspersed with extensive fields of unconsolidated rubble, which were occasionally overgrown by sheets of soft coral.	include	artificial_designed	nursery absent	Bottle patch (16 bottle modules), Cage patch (4 cages), Cake patch (8 layered cakes) and Compound patch (4 bottle modules, 1 cage and 2 layered cakes). A bottle module consisted of a concrete disk with about eight glass bottles (Figure 2B). A cage was made of metal and consisted of three vertical crossbows and four horizontal rings (Figure 2C). A layered cake consisted of four concrete disks, eac…	plastic	n/a	8 ± 1 m	8	between April and November 2019	no	coral restoration	This study aimed to determine to what extent AR design influences the ecological recovery of restored reefs	include	experimental	This study aimed to determine to what extent AR design influences the ecological recovery of restored reefs by monitoring outplanted coral fragments, benthic cover, coral recruitment and fish and invertebrate communities for two years.	A total of 40 AR patches were deployed and filled with coral fragments. Four different types of AR patches were created (n = 10): Bottle patches, Cage patches, Cake patches and Compound patches combining all AR types. In addition, 10 rubble fields were left unrestored as Control patches and 10 natural reef patches that retained moderate structural complexity were chosen as Reference patches. all …	local	1.6-km stretch	coastline between the villages of Mkwiro and Wasini on the north coast of Wasini Island, Kenya
106	12687392	include	NA	NA	full search	Iris Foxfoot	1692662400	1701820800	no	NULL	yes	NA	peer reviewed	Knoester, E. G. and Rienstra, J. J. and Schurmann, Q. J. F. and Wolma, A. E. and Murk, A. J. and Osinga, R.	2023	Community-managed coral reef restoration in southern Kenya initiates reef recovery using various artificial reef designs	Frontiers in Marine Science	10	1152106-	10.3389/fmars.2023.1152106	https://lens.org/058-934-387-301-960	yes	NA	include	n/a	n/a	patch reef	n/a	n/a	a narrow strip (2 to 5 m depth at low tide) of discontinuous patches interspersed with extensive fields of unconsolidated rubble, which were occasionally overgrown by sheets of soft coral.	include	artificial_designed	nursery absent	Bottle patch (16 bottle modules), Cage patch (4 cages), Cake patch (8 layered cakes) and Compound patch (4 bottle modules, 1 cage and 2 layered cakes). A bottle module consisted of a concrete disk with about eight glass bottles (Figure 2B). A cage was made of metal and consisted of three vertical crossbows and four horizontal rings (Figure 2C). A layered cake consisted of four concrete disks, eac…	concrete	n/a	8 ± 1 m	8	between April and November 2019	no	coral restoration	This study aimed to determine to what extent AR design influences the ecological recovery of restored reefs	include	experimental	This study aimed to determine to what extent AR design influences the ecological recovery of restored reefs by monitoring outplanted coral fragments, benthic cover, coral recruitment and fish and invertebrate communities for two years.	A total of 40 AR patches were deployed and filled with coral fragments. Four different types of AR patches were created (n = 10): Bottle patches, Cage patches, Cake patches and Compound patches combining all AR types. In addition, 10 rubble fields were left unrestored as Control patches and 10 natural reef patches that retained moderate structural complexity were chosen as Reference patches. all …	local	1.6-km stretch	coastline between the villages of Mkwiro and Wasini on the north coast of Wasini Island, Kenya
107	12687392	include	NA	NA	full search	Iris Foxfoot	1692662400	1701820800	no	NULL	yes	NA	peer reviewed	Knoester, E. G. and Rienstra, J. J. and Schurmann, Q. J. F. and Wolma, A. E. and Murk, A. J. and Osinga, R.	2023	Community-managed coral reef restoration in southern Kenya initiates reef recovery using various artificial reef designs	Frontiers in Marine Science	10	1152106-	10.3389/fmars.2023.1152106	https://lens.org/058-934-387-301-960	yes	NA	include	n/a	n/a	patch reef	n/a	n/a	a narrow strip (2 to 5 m depth at low tide) of discontinuous patches interspersed with extensive fields of unconsolidated rubble, which were occasionally overgrown by sheets of soft coral.	include	artificial_designed	nursery absent	Bottle patch (16 bottle modules), Cage patch (4 cages), Cake patch (8 layered cakes) and Compound patch (4 bottle modules, 1 cage and 2 layered cakes). A bottle module consisted of a concrete disk with about eight glass bottles (Figure 2B). A cage was made of metal and consisted of three vertical crossbows and four horizontal rings (Figure 2C). A layered cake consisted of four concrete disks, eac…	concrete	n/a	8 ± 1 m	8	between April and November 2019	no	coral restoration	This study aimed to determine to what extent AR design influences the ecological recovery of restored reefs	include	experimental	This study aimed to determine to what extent AR design influences the ecological recovery of restored reefs by monitoring outplanted coral fragments, benthic cover, coral recruitment and fish and invertebrate communities for two years.	A total of 40 AR patches were deployed and filled with coral fragments. Four different types of AR patches were created (n = 10): Bottle patches, Cage patches, Cake patches and Compound patches combining all AR types. In addition, 10 rubble fields were left unrestored as Control patches and 10 natural reef patches that retained moderate structural complexity were chosen as Reference patches. all …	local	1.6-km stretch	coastline between the villages of Mkwiro and Wasini on the north coast of Wasini Island, Kenya
108	12687392	include	NA	NA	full search	Iris Foxfoot	1692662400	1701820800	no	NULL	yes	NA	peer reviewed	Knoester, E. G. and Rienstra, J. J. and Schurmann, Q. J. F. and Wolma, A. E. and Murk, A. J. and Osinga, R.	2023	Community-managed coral reef restoration in southern Kenya initiates reef recovery using various artificial reef designs	Frontiers in Marine Science	10	1152106-	10.3389/fmars.2023.1152106	https://lens.org/058-934-387-301-960	yes	NA	include	n/a	n/a	patch reef	n/a	n/a	a narrow strip (2 to 5 m depth at low tide) of discontinuous patches interspersed with extensive fields of unconsolidated rubble, which were occasionally overgrown by sheets of soft coral.	include	artificial_designed	nursery absent	Bottle patch (16 bottle modules), Cage patch (4 cages), Cake patch (8 layered cakes) and Compound patch (4 bottle modules, 1 cage and 2 layered cakes). A bottle module consisted of a concrete disk with about eight glass bottles (Figure 2B). A cage was made of metal and consisted of three vertical crossbows and four horizontal rings (Figure 2C). A layered cake consisted of four concrete disks, eac…	fiberglass	n/a	8 ± 1 m	8	between April and November 2019	no	coral restoration	This study aimed to determine to what extent AR design influences the ecological recovery of restored reefs	include	experimental	This study aimed to determine to what extent AR design influences the ecological recovery of restored reefs by monitoring outplanted coral fragments, benthic cover, coral recruitment and fish and invertebrate communities for two years.	A total of 40 AR patches were deployed and filled with coral fragments. Four different types of AR patches were created (n = 10): Bottle patches, Cage patches, Cake patches and Compound patches combining all AR types. In addition, 10 rubble fields were left unrestored as Control patches and 10 natural reef patches that retained moderate structural complexity were chosen as Reference patches. all …	local	1.6-km stretch	coastline between the villages of Mkwiro and Wasini on the north coast of Wasini Island, Kenya
109	12687392	include	NA	NA	full search	Iris Foxfoot	1692662400	1701820800	no	NULL	yes	NA	peer reviewed	Knoester, E. G. and Rienstra, J. J. and Schurmann, Q. J. F. and Wolma, A. E. and Murk, A. J. and Osinga, R.	2023	Community-managed coral reef restoration in southern Kenya initiates reef recovery using various artificial reef designs	Frontiers in Marine Science	10	1152106-	10.3389/fmars.2023.1152106	https://lens.org/058-934-387-301-960	yes	NA	include	n/a	n/a	patch reef	n/a	n/a	a narrow strip (2 to 5 m depth at low tide) of discontinuous patches interspersed with extensive fields of unconsolidated rubble, which were occasionally overgrown by sheets of soft coral.	include	artificial_designed	nursery absent	Bottle patch (16 bottle modules), Cage patch (4 cages), Cake patch (8 layered cakes) and Compound patch (4 bottle modules, 1 cage and 2 layered cakes). A bottle module consisted of a concrete disk with about eight glass bottles (Figure 2B). A cage was made of metal and consisted of three vertical crossbows and four horizontal rings (Figure 2C). A layered cake consisted of four concrete disks, eac…	fiberglass	n/a	8 ± 1 m	8	between April and November 2019	no	coral restoration	This study aimed to determine to what extent AR design influences the ecological recovery of restored reefs	include	experimental	This study aimed to determine to what extent AR design influences the ecological recovery of restored reefs by monitoring outplanted coral fragments, benthic cover, coral recruitment and fish and invertebrate communities for two years.	A total of 40 AR patches were deployed and filled with coral fragments. Four different types of AR patches were created (n = 10): Bottle patches, Cage patches, Cake patches and Compound patches combining all AR types. In addition, 10 rubble fields were left unrestored as Control patches and 10 natural reef patches that retained moderate structural complexity were chosen as Reference patches. all …	local	1.6-km stretch	coastline between the villages of Mkwiro and Wasini on the north coast of Wasini Island, Kenya
110	12686327	include	NA	tracked structure one year after deloyment	full search	D'amy Steward	1692748800	1701820800	no	NULL	yes	NA	peer reviewed	Kotb, M. M. A. and Alouran, N. M. and Awali, A. A. and Hararah, M. A.	2015	Coral translocation: Mitigating adverse impact of development along the Aqaba coastline/Jordan	Biomedical and Pharmacology Journal	8	91-101-	10.13005/bpj/586	https://www.scopus.com/inward/record.uri?eid=2-s2.0-84937218610&doi=10.13005%2fbpj%2f586&partnerID=40&md5=945c54c7f88943b7c312ecb5645d3fe3	yes	NA	include	n/a	reef flat	n/a	n/a	n/a	The area is experiencing serious damage and characterized by the existence of reef flat that extends for 30m seawards with coral cover of 10-20%.	include	hybrid_artificial & natural	nursery present	A galvanized steel structure painted with anti-fouling and anti-rust paints for the establishment of nursery structures was used. Concrete pipes and fossil reef rocks were utilized for the creation of a new cave-shape dive site. Marine cement was used to fix the colonies at the designated sites.About 7000 coral colonies were translocated	metal	n/a	max 8 m	8	NA	no	environmental mitigation	corals translocation initiated in response to the Environmental Impact Assessment study (EIA)conducted for the new South Port project in Aqaba.	include	observational	The plan intended to be comprehensive, providing biological, ecological, and physical assessments such as survival rates of the translocated colonies.	examined survival, growth rate, diversity, and abundance of coral and fish post transplant	local	reef restoration using coral transplantation at site-1 (Mamlah area); creation of new reef habitat (i.e. cave habitat) at site-2 (shore entrance of the new canyon dive site); and reef rehabilitation at site-3 (in front of the AMP visitor centre).	Aqaba
111	12686327	include	NA	tracked structure one year after deloyment	full search	D'amy Steward	1692748800	1701820800	no	NULL	yes	NA	peer reviewed	Kotb, M. M. A. and Alouran, N. M. and Awali, A. A. and Hararah, M. A.	2015	Coral translocation: Mitigating adverse impact of development along the Aqaba coastline/Jordan	Biomedical and Pharmacology Journal	8	91-101-	10.13005/bpj/586	https://www.scopus.com/inward/record.uri?eid=2-s2.0-84937218610&doi=10.13005%2fbpj%2f586&partnerID=40&md5=945c54c7f88943b7c312ecb5645d3fe3	yes	NA	include	n/a	reef flat	n/a	n/a	n/a	The area is experiencing serious damage and characterized by the existence of reef flat that extends for 30m seawards with coral cover of 10-20%.	include	hybrid_artificial & natural	nursery present	A galvanized steel structure painted with anti-fouling and anti-rust paints for the establishment of nursery structures was used. Concrete pipes and fossil reef rocks were utilized for the creation of a new cave-shape dive site. Marine cement was used to fix the colonies at the designated sites.About 7000 coral colonies were translocated	metal	n/a	max 8 m	8	NA	no	environmental mitigation	corals translocation initiated in response to the Environmental Impact Assessment study (EIA)conducted for the new South Port project in Aqaba.	include	observational	The plan intended to be comprehensive, providing biological, ecological, and physical assessments such as survival rates of the translocated colonies.	examined survival, growth rate, diversity, and abundance of coral and fish post transplant	regional	reef restoration using coral transplantation at site-1 (Mamlah area); creation of new reef habitat (i.e. cave habitat) at site-2 (shore entrance of the new canyon dive site); and reef rehabilitation at site-3 (in front of the AMP visitor centre).	Aqaba
112	12686327	include	NA	tracked structure one year after deloyment	full search	D'amy Steward	1692748800	1701820800	no	NULL	yes	NA	peer reviewed	Kotb, M. M. A. and Alouran, N. M. and Awali, A. A. and Hararah, M. A.	2015	Coral translocation: Mitigating adverse impact of development along the Aqaba coastline/Jordan	Biomedical and Pharmacology Journal	8	91-101-	10.13005/bpj/586	https://www.scopus.com/inward/record.uri?eid=2-s2.0-84937218610&doi=10.13005%2fbpj%2f586&partnerID=40&md5=945c54c7f88943b7c312ecb5645d3fe3	yes	NA	include	n/a	reef flat	n/a	n/a	n/a	The area is experiencing serious damage and characterized by the existence of reef flat that extends for 30m seawards with coral cover of 10-20%.	include	hybrid_artificial & natural	nursery present	A galvanized steel structure painted with anti-fouling and anti-rust paints for the establishment of nursery structures was used. Concrete pipes and fossil reef rocks were utilized for the creation of a new cave-shape dive site. Marine cement was used to fix the colonies at the designated sites.About 7000 coral colonies were translocated	metal	n/a	max 8 m	8	NA	no	environmental mitigation	corals translocation initiated in response to the Environmental Impact Assessment study (EIA)conducted for the new South Port project in Aqaba.	include	observational	The plan intended to be comprehensive, providing biological, ecological, and physical assessments such as survival rates of the translocated colonies.	examined survival, growth rate, diversity, and abundance of coral and fish post transplant	local	reef restoration using coral transplantation at site-1 (Mamlah area); creation of new reef habitat (i.e. cave habitat) at site-2 (shore entrance of the new canyon dive site); and reef rehabilitation at site-3 (in front of the AMP visitor centre).	Aqaba
113	12686327	include	NA	tracked structure one year after deloyment	full search	D'amy Steward	1692748800	1701820800	no	NULL	yes	NA	peer reviewed	Kotb, M. M. A. and Alouran, N. M. and Awali, A. A. and Hararah, M. A.	2015	Coral translocation: Mitigating adverse impact of development along the Aqaba coastline/Jordan	Biomedical and Pharmacology Journal	8	91-101-	10.13005/bpj/586	https://www.scopus.com/inward/record.uri?eid=2-s2.0-84937218610&doi=10.13005%2fbpj%2f586&partnerID=40&md5=945c54c7f88943b7c312ecb5645d3fe3	yes	NA	include	n/a	reef flat	n/a	n/a	n/a	The area is experiencing serious damage and characterized by the existence of reef flat that extends for 30m seawards with coral cover of 10-20%.	include	hybrid_artificial & natural	nursery present	A galvanized steel structure painted with anti-fouling and anti-rust paints for the establishment of nursery structures was used. Concrete pipes and fossil reef rocks were utilized for the creation of a new cave-shape dive site. Marine cement was used to fix the colonies at the designated sites.About 7000 coral colonies were translocated	metal	n/a	max 8 m	8	NA	no	environmental mitigation	corals translocation initiated in response to the Environmental Impact Assessment study (EIA)conducted for the new South Port project in Aqaba.	include	observational	The plan intended to be comprehensive, providing biological, ecological, and physical assessments such as survival rates of the translocated colonies.	examined survival, growth rate, diversity, and abundance of coral and fish post transplant	regional	reef restoration using coral transplantation at site-1 (Mamlah area); creation of new reef habitat (i.e. cave habitat) at site-2 (shore entrance of the new canyon dive site); and reef rehabilitation at site-3 (in front of the AMP visitor centre).	Aqaba
114	12686327	include	NA	tracked structure one year after deloyment	full search	D'amy Steward	1692748800	1701820800	no	NULL	yes	NA	peer reviewed	Kotb, M. M. A. and Alouran, N. M. and Awali, A. A. and Hararah, M. A.	2015	Coral translocation: Mitigating adverse impact of development along the Aqaba coastline/Jordan	Biomedical and Pharmacology Journal	8	91-101-	10.13005/bpj/586	https://www.scopus.com/inward/record.uri?eid=2-s2.0-84937218610&doi=10.13005%2fbpj%2f586&partnerID=40&md5=945c54c7f88943b7c312ecb5645d3fe3	yes	NA	include	n/a	reef flat	n/a	n/a	n/a	The area is experiencing serious damage and characterized by the existence of reef flat that extends for 30m seawards with coral cover of 10-20%.	include	hybrid_artificial & natural	nursery present	A galvanized steel structure painted with anti-fouling and anti-rust paints for the establishment of nursery structures was used. Concrete pipes and fossil reef rocks were utilized for the creation of a new cave-shape dive site. Marine cement was used to fix the colonies at the designated sites.About 7000 coral colonies were translocated	concrete	n/a	max 8 m	8	NA	no	environmental mitigation	corals translocation initiated in response to the Environmental Impact Assessment study (EIA)conducted for the new South Port project in Aqaba.	include	observational	The plan intended to be comprehensive, providing biological, ecological, and physical assessments such as survival rates of the translocated colonies.	examined survival, growth rate, diversity, and abundance of coral and fish post transplant	local	reef restoration using coral transplantation at site-1 (Mamlah area); creation of new reef habitat (i.e. cave habitat) at site-2 (shore entrance of the new canyon dive site); and reef rehabilitation at site-3 (in front of the AMP visitor centre).	Aqaba
115	12686327	include	NA	tracked structure one year after deloyment	full search	D'amy Steward	1692748800	1701820800	no	NULL	yes	NA	peer reviewed	Kotb, M. M. A. and Alouran, N. M. and Awali, A. A. and Hararah, M. A.	2015	Coral translocation: Mitigating adverse impact of development along the Aqaba coastline/Jordan	Biomedical and Pharmacology Journal	8	91-101-	10.13005/bpj/586	https://www.scopus.com/inward/record.uri?eid=2-s2.0-84937218610&doi=10.13005%2fbpj%2f586&partnerID=40&md5=945c54c7f88943b7c312ecb5645d3fe3	yes	NA	include	n/a	reef flat	n/a	n/a	n/a	The area is experiencing serious damage and characterized by the existence of reef flat that extends for 30m seawards with coral cover of 10-20%.	include	hybrid_artificial & natural	nursery present	A galvanized steel structure painted with anti-fouling and anti-rust paints for the establishment of nursery structures was used. Concrete pipes and fossil reef rocks were utilized for the creation of a new cave-shape dive site. Marine cement was used to fix the colonies at the designated sites.About 7000 coral colonies were translocated	concrete	n/a	max 8 m	8	NA	no	environmental mitigation	corals translocation initiated in response to the Environmental Impact Assessment study (EIA)conducted for the new South Port project in Aqaba.	include	observational	The plan intended to be comprehensive, providing biological, ecological, and physical assessments such as survival rates of the translocated colonies.	examined survival, growth rate, diversity, and abundance of coral and fish post transplant	regional	reef restoration using coral transplantation at site-1 (Mamlah area); creation of new reef habitat (i.e. cave habitat) at site-2 (shore entrance of the new canyon dive site); and reef rehabilitation at site-3 (in front of the AMP visitor centre).	Aqaba
116	12686327	include	NA	tracked structure one year after deloyment	full search	D'amy Steward	1692748800	1701820800	no	NULL	yes	NA	peer reviewed	Kotb, M. M. A. and Alouran, N. M. and Awali, A. A. and Hararah, M. A.	2015	Coral translocation: Mitigating adverse impact of development along the Aqaba coastline/Jordan	Biomedical and Pharmacology Journal	8	91-101-	10.13005/bpj/586	https://www.scopus.com/inward/record.uri?eid=2-s2.0-84937218610&doi=10.13005%2fbpj%2f586&partnerID=40&md5=945c54c7f88943b7c312ecb5645d3fe3	yes	NA	include	n/a	reef flat	n/a	n/a	n/a	The area is experiencing serious damage and characterized by the existence of reef flat that extends for 30m seawards with coral cover of 10-20%.	include	hybrid_artificial & natural	nursery present	A galvanized steel structure painted with anti-fouling and anti-rust paints for the establishment of nursery structures was used. Concrete pipes and fossil reef rocks were utilized for the creation of a new cave-shape dive site. Marine cement was used to fix the colonies at the designated sites.About 7000 coral colonies were translocated	concrete	n/a	max 8 m	8	NA	no	environmental mitigation	corals translocation initiated in response to the Environmental Impact Assessment study (EIA)conducted for the new South Port project in Aqaba.	include	observational	The plan intended to be comprehensive, providing biological, ecological, and physical assessments such as survival rates of the translocated colonies.	examined survival, growth rate, diversity, and abundance of coral and fish post transplant	local	reef restoration using coral transplantation at site-1 (Mamlah area); creation of new reef habitat (i.e. cave habitat) at site-2 (shore entrance of the new canyon dive site); and reef rehabilitation at site-3 (in front of the AMP visitor centre).	Aqaba
117	12686327	include	NA	tracked structure one year after deloyment	full search	D'amy Steward	1692748800	1701820800	no	NULL	yes	NA	peer reviewed	Kotb, M. M. A. and Alouran, N. M. and Awali, A. A. and Hararah, M. A.	2015	Coral translocation: Mitigating adverse impact of development along the Aqaba coastline/Jordan	Biomedical and Pharmacology Journal	8	91-101-	10.13005/bpj/586	https://www.scopus.com/inward/record.uri?eid=2-s2.0-84937218610&doi=10.13005%2fbpj%2f586&partnerID=40&md5=945c54c7f88943b7c312ecb5645d3fe3	yes	NA	include	n/a	reef flat	n/a	n/a	n/a	The area is experiencing serious damage and characterized by the existence of reef flat that extends for 30m seawards with coral cover of 10-20%.	include	hybrid_artificial & natural	nursery present	A galvanized steel structure painted with anti-fouling and anti-rust paints for the establishment of nursery structures was used. Concrete pipes and fossil reef rocks were utilized for the creation of a new cave-shape dive site. Marine cement was used to fix the colonies at the designated sites.About 7000 coral colonies were translocated	concrete	n/a	max 8 m	8	NA	no	environmental mitigation	corals translocation initiated in response to the Environmental Impact Assessment study (EIA)conducted for the new South Port project in Aqaba.	include	observational	The plan intended to be comprehensive, providing biological, ecological, and physical assessments such as survival rates of the translocated colonies.	examined survival, growth rate, diversity, and abundance of coral and fish post transplant	regional	reef restoration using coral transplantation at site-1 (Mamlah area); creation of new reef habitat (i.e. cave habitat) at site-2 (shore entrance of the new canyon dive site); and reef rehabilitation at site-3 (in front of the AMP visitor centre).	Aqaba
118	12686327	include	NA	tracked structure one year after deloyment	full search	D'amy Steward	1692748800	1701820800	no	NULL	yes	NA	peer reviewed	Kotb, M. M. A. and Alouran, N. M. and Awali, A. A. and Hararah, M. A.	2015	Coral translocation: Mitigating adverse impact of development along the Aqaba coastline/Jordan	Biomedical and Pharmacology Journal	8	91-101-	10.13005/bpj/586	https://www.scopus.com/inward/record.uri?eid=2-s2.0-84937218610&doi=10.13005%2fbpj%2f586&partnerID=40&md5=945c54c7f88943b7c312ecb5645d3fe3	yes	NA	include	n/a	reef flat	n/a	n/a	n/a	The area is experiencing serious damage and characterized by the existence of reef flat that extends for 30m seawards with coral cover of 10-20%.	include	hybrid_artificial & natural	nursery present	A galvanized steel structure painted with anti-fouling and anti-rust paints for the establishment of nursery structures was used. Concrete pipes and fossil reef rocks were utilized for the creation of a new cave-shape dive site. Marine cement was used to fix the colonies at the designated sites.About 7000 coral colonies were translocated	plastic	n/a	max 8 m	8	NA	no	environmental mitigation	corals translocation initiated in response to the Environmental Impact Assessment study (EIA)conducted for the new South Port project in Aqaba.	include	observational	The plan intended to be comprehensive, providing biological, ecological, and physical assessments such as survival rates of the translocated colonies.	examined survival, growth rate, diversity, and abundance of coral and fish post transplant	local	reef restoration using coral transplantation at site-1 (Mamlah area); creation of new reef habitat (i.e. cave habitat) at site-2 (shore entrance of the new canyon dive site); and reef rehabilitation at site-3 (in front of the AMP visitor centre).	Aqaba
119	12686327	include	NA	tracked structure one year after deloyment	full search	D'amy Steward	1692748800	1701820800	no	NULL	yes	NA	peer reviewed	Kotb, M. M. A. and Alouran, N. M. and Awali, A. A. and Hararah, M. A.	2015	Coral translocation: Mitigating adverse impact of development along the Aqaba coastline/Jordan	Biomedical and Pharmacology Journal	8	91-101-	10.13005/bpj/586	https://www.scopus.com/inward/record.uri?eid=2-s2.0-84937218610&doi=10.13005%2fbpj%2f586&partnerID=40&md5=945c54c7f88943b7c312ecb5645d3fe3	yes	NA	include	n/a	reef flat	n/a	n/a	n/a	The area is experiencing serious damage and characterized by the existence of reef flat that extends for 30m seawards with coral cover of 10-20%.	include	hybrid_artificial & natural	nursery present	A galvanized steel structure painted with anti-fouling and anti-rust paints for the establishment of nursery structures was used. Concrete pipes and fossil reef rocks were utilized for the creation of a new cave-shape dive site. Marine cement was used to fix the colonies at the designated sites.About 7000 coral colonies were translocated	plastic	n/a	max 8 m	8	NA	no	environmental mitigation	corals translocation initiated in response to the Environmental Impact Assessment study (EIA)conducted for the new South Port project in Aqaba.	include	observational	The plan intended to be comprehensive, providing biological, ecological, and physical assessments such as survival rates of the translocated colonies.	examined survival, growth rate, diversity, and abundance of coral and fish post transplant	regional	reef restoration using coral transplantation at site-1 (Mamlah area); creation of new reef habitat (i.e. cave habitat) at site-2 (shore entrance of the new canyon dive site); and reef rehabilitation at site-3 (in front of the AMP visitor centre).	Aqaba
120	12686327	include	NA	tracked structure one year after deloyment	full search	D'amy Steward	1692748800	1701820800	no	NULL	yes	NA	peer reviewed	Kotb, M. M. A. and Alouran, N. M. and Awali, A. A. and Hararah, M. A.	2015	Coral translocation: Mitigating adverse impact of development along the Aqaba coastline/Jordan	Biomedical and Pharmacology Journal	8	91-101-	10.13005/bpj/586	https://www.scopus.com/inward/record.uri?eid=2-s2.0-84937218610&doi=10.13005%2fbpj%2f586&partnerID=40&md5=945c54c7f88943b7c312ecb5645d3fe3	yes	NA	include	n/a	reef flat	n/a	n/a	n/a	The area is experiencing serious damage and characterized by the existence of reef flat that extends for 30m seawards with coral cover of 10-20%.	include	hybrid_artificial & natural	nursery present	A galvanized steel structure painted with anti-fouling and anti-rust paints for the establishment of nursery structures was used. Concrete pipes and fossil reef rocks were utilized for the creation of a new cave-shape dive site. Marine cement was used to fix the colonies at the designated sites.About 7000 coral colonies were translocated	plastic	n/a	max 8 m	8	NA	no	environmental mitigation	corals translocation initiated in response to the Environmental Impact Assessment study (EIA)conducted for the new South Port project in Aqaba.	include	observational	The plan intended to be comprehensive, providing biological, ecological, and physical assessments such as survival rates of the translocated colonies.	examined survival, growth rate, diversity, and abundance of coral and fish post transplant	local	reef restoration using coral transplantation at site-1 (Mamlah area); creation of new reef habitat (i.e. cave habitat) at site-2 (shore entrance of the new canyon dive site); and reef rehabilitation at site-3 (in front of the AMP visitor centre).	Aqaba
121	12686327	include	NA	tracked structure one year after deloyment	full search	D'amy Steward	1692748800	1701820800	no	NULL	yes	NA	peer reviewed	Kotb, M. M. A. and Alouran, N. M. and Awali, A. A. and Hararah, M. A.	2015	Coral translocation: Mitigating adverse impact of development along the Aqaba coastline/Jordan	Biomedical and Pharmacology Journal	8	91-101-	10.13005/bpj/586	https://www.scopus.com/inward/record.uri?eid=2-s2.0-84937218610&doi=10.13005%2fbpj%2f586&partnerID=40&md5=945c54c7f88943b7c312ecb5645d3fe3	yes	NA	include	n/a	reef flat	n/a	n/a	n/a	The area is experiencing serious damage and characterized by the existence of reef flat that extends for 30m seawards with coral cover of 10-20%.	include	hybrid_artificial & natural	nursery present	A galvanized steel structure painted with anti-fouling and anti-rust paints for the establishment of nursery structures was used. Concrete pipes and fossil reef rocks were utilized for the creation of a new cave-shape dive site. Marine cement was used to fix the colonies at the designated sites.About 7000 coral colonies were translocated	plastic	n/a	max 8 m	8	NA	no	environmental mitigation	corals translocation initiated in response to the Environmental Impact Assessment study (EIA)conducted for the new South Port project in Aqaba.	include	observational	The plan intended to be comprehensive, providing biological, ecological, and physical assessments such as survival rates of the translocated colonies.	examined survival, growth rate, diversity, and abundance of coral and fish post transplant	regional	reef restoration using coral transplantation at site-1 (Mamlah area); creation of new reef habitat (i.e. cave habitat) at site-2 (shore entrance of the new canyon dive site); and reef rehabilitation at site-3 (in front of the AMP visitor centre).	Aqaba
122	12686327	include	NA	tracked structure one year after deloyment	full search	D'amy Steward	1692748800	1701820800	no	NULL	yes	NA	peer reviewed	Kotb, M. M. A. and Alouran, N. M. and Awali, A. A. and Hararah, M. A.	2015	Coral translocation: Mitigating adverse impact of development along the Aqaba coastline/Jordan	Biomedical and Pharmacology Journal	8	91-101-	10.13005/bpj/586	https://www.scopus.com/inward/record.uri?eid=2-s2.0-84937218610&doi=10.13005%2fbpj%2f586&partnerID=40&md5=945c54c7f88943b7c312ecb5645d3fe3	yes	NA	include	n/a	reef flat	n/a	n/a	n/a	The area is experiencing serious damage and characterized by the existence of reef flat that extends for 30m seawards with coral cover of 10-20%.	include	hybrid_artificial & natural	nursery present	A galvanized steel structure painted with anti-fouling and anti-rust paints for the establishment of nursery structures was used. Concrete pipes and fossil reef rocks were utilized for the creation of a new cave-shape dive site. Marine cement was used to fix the colonies at the designated sites.About 7000 coral colonies were translocated	rubber	n/a	max 8 m	8	NA	no	environmental mitigation	corals translocation initiated in response to the Environmental Impact Assessment study (EIA)conducted for the new South Port project in Aqaba.	include	observational	The plan intended to be comprehensive, providing biological, ecological, and physical assessments such as survival rates of the translocated colonies.	examined survival, growth rate, diversity, and abundance of coral and fish post transplant	local	reef restoration using coral transplantation at site-1 (Mamlah area); creation of new reef habitat (i.e. cave habitat) at site-2 (shore entrance of the new canyon dive site); and reef rehabilitation at site-3 (in front of the AMP visitor centre).	Aqaba
123	12686327	include	NA	tracked structure one year after deloyment	full search	D'amy Steward	1692748800	1701820800	no	NULL	yes	NA	peer reviewed	Kotb, M. M. A. and Alouran, N. M. and Awali, A. A. and Hararah, M. A.	2015	Coral translocation: Mitigating adverse impact of development along the Aqaba coastline/Jordan	Biomedical and Pharmacology Journal	8	91-101-	10.13005/bpj/586	https://www.scopus.com/inward/record.uri?eid=2-s2.0-84937218610&doi=10.13005%2fbpj%2f586&partnerID=40&md5=945c54c7f88943b7c312ecb5645d3fe3	yes	NA	include	n/a	reef flat	n/a	n/a	n/a	The area is experiencing serious damage and characterized by the existence of reef flat that extends for 30m seawards with coral cover of 10-20%.	include	hybrid_artificial & natural	nursery present	A galvanized steel structure painted with anti-fouling and anti-rust paints for the establishment of nursery structures was used. Concrete pipes and fossil reef rocks were utilized for the creation of a new cave-shape dive site. Marine cement was used to fix the colonies at the designated sites.About 7000 coral colonies were translocated	rubber	n/a	max 8 m	8	NA	no	environmental mitigation	corals translocation initiated in response to the Environmental Impact Assessment study (EIA)conducted for the new South Port project in Aqaba.	include	observational	The plan intended to be comprehensive, providing biological, ecological, and physical assessments such as survival rates of the translocated colonies.	examined survival, growth rate, diversity, and abundance of coral and fish post transplant	regional	reef restoration using coral transplantation at site-1 (Mamlah area); creation of new reef habitat (i.e. cave habitat) at site-2 (shore entrance of the new canyon dive site); and reef rehabilitation at site-3 (in front of the AMP visitor centre).	Aqaba
124	12686327	include	NA	tracked structure one year after deloyment	full search	D'amy Steward	1692748800	1701820800	no	NULL	yes	NA	peer reviewed	Kotb, M. M. A. and Alouran, N. M. and Awali, A. A. and Hararah, M. A.	2015	Coral translocation: Mitigating adverse impact of development along the Aqaba coastline/Jordan	Biomedical and Pharmacology Journal	8	91-101-	10.13005/bpj/586	https://www.scopus.com/inward/record.uri?eid=2-s2.0-84937218610&doi=10.13005%2fbpj%2f586&partnerID=40&md5=945c54c7f88943b7c312ecb5645d3fe3	yes	NA	include	n/a	reef flat	n/a	n/a	n/a	The area is experiencing serious damage and characterized by the existence of reef flat that extends for 30m seawards with coral cover of 10-20%.	include	hybrid_artificial & natural	nursery present	A galvanized steel structure painted with anti-fouling and anti-rust paints for the establishment of nursery structures was used. Concrete pipes and fossil reef rocks were utilized for the creation of a new cave-shape dive site. Marine cement was used to fix the colonies at the designated sites.About 7000 coral colonies were translocated	rubber	n/a	max 8 m	8	NA	no	environmental mitigation	corals translocation initiated in response to the Environmental Impact Assessment study (EIA)conducted for the new South Port project in Aqaba.	include	observational	The plan intended to be comprehensive, providing biological, ecological, and physical assessments such as survival rates of the translocated colonies.	examined survival, growth rate, diversity, and abundance of coral and fish post transplant	local	reef restoration using coral transplantation at site-1 (Mamlah area); creation of new reef habitat (i.e. cave habitat) at site-2 (shore entrance of the new canyon dive site); and reef rehabilitation at site-3 (in front of the AMP visitor centre).	Aqaba
125	12686327	include	NA	tracked structure one year after deloyment	full search	D'amy Steward	1692748800	1701820800	no	NULL	yes	NA	peer reviewed	Kotb, M. M. A. and Alouran, N. M. and Awali, A. A. and Hararah, M. A.	2015	Coral translocation: Mitigating adverse impact of development along the Aqaba coastline/Jordan	Biomedical and Pharmacology Journal	8	91-101-	10.13005/bpj/586	https://www.scopus.com/inward/record.uri?eid=2-s2.0-84937218610&doi=10.13005%2fbpj%2f586&partnerID=40&md5=945c54c7f88943b7c312ecb5645d3fe3	yes	NA	include	n/a	reef flat	n/a	n/a	n/a	The area is experiencing serious damage and characterized by the existence of reef flat that extends for 30m seawards with coral cover of 10-20%.	include	hybrid_artificial & natural	nursery present	A galvanized steel structure painted with anti-fouling and anti-rust paints for the establishment of nursery structures was used. Concrete pipes and fossil reef rocks were utilized for the creation of a new cave-shape dive site. Marine cement was used to fix the colonies at the designated sites.About 7000 coral colonies were translocated	rubber	n/a	max 8 m	8	NA	no	environmental mitigation	corals translocation initiated in response to the Environmental Impact Assessment study (EIA)conducted for the new South Port project in Aqaba.	include	observational	The plan intended to be comprehensive, providing biological, ecological, and physical assessments such as survival rates of the translocated colonies.	examined survival, growth rate, diversity, and abundance of coral and fish post transplant	regional	reef restoration using coral transplantation at site-1 (Mamlah area); creation of new reef habitat (i.e. cave habitat) at site-2 (shore entrance of the new canyon dive site); and reef rehabilitation at site-3 (in front of the AMP visitor centre).	Aqaba
126	12686327	include	NA	tracked structure one year after deloyment	full search	D'amy Steward	1692748800	1701820800	no	NULL	yes	NA	peer reviewed	Kotb, M. M. A. and Alouran, N. M. and Awali, A. A. and Hararah, M. A.	2015	Coral translocation: Mitigating adverse impact of development along the Aqaba coastline/Jordan	Biomedical and Pharmacology Journal	8	91-101-	10.13005/bpj/586	https://www.scopus.com/inward/record.uri?eid=2-s2.0-84937218610&doi=10.13005%2fbpj%2f586&partnerID=40&md5=945c54c7f88943b7c312ecb5645d3fe3	yes	NA	include	n/a	reef flat	n/a	n/a	n/a	The area is experiencing serious damage and characterized by the existence of reef flat that extends for 30m seawards with coral cover of 10-20%.	include	hybrid_artificial & natural	nursery present	A galvanized steel structure painted with anti-fouling and anti-rust paints for the establishment of nursery structures was used. Concrete pipes and fossil reef rocks were utilized for the creation of a new cave-shape dive site. Marine cement was used to fix the colonies at the designated sites.About 7000 coral colonies were translocated	metal	n/a	max 8 m	8	NA	no	environmental mitigation	corals translocation initiated in response to the Environmental Impact Assessment study (EIA)conducted for the new South Port project in Aqaba.	include	observational	The plan intended to be comprehensive, providing biological, ecological, and physical assessments such as survival rates of the translocated colonies.	examined survival, growth rate, diversity, and abundance of coral and fish post transplant	local	reef restoration using coral transplantation at site-1 (Mamlah area); creation of new reef habitat (i.e. cave habitat) at site-2 (shore entrance of the new canyon dive site); and reef rehabilitation at site-3 (in front of the AMP visitor centre).	Aqaba
127	12686327	include	NA	tracked structure one year after deloyment	full search	D'amy Steward	1692748800	1701820800	no	NULL	yes	NA	peer reviewed	Kotb, M. M. A. and Alouran, N. M. and Awali, A. A. and Hararah, M. A.	2015	Coral translocation: Mitigating adverse impact of development along the Aqaba coastline/Jordan	Biomedical and Pharmacology Journal	8	91-101-	10.13005/bpj/586	https://www.scopus.com/inward/record.uri?eid=2-s2.0-84937218610&doi=10.13005%2fbpj%2f586&partnerID=40&md5=945c54c7f88943b7c312ecb5645d3fe3	yes	NA	include	n/a	reef flat	n/a	n/a	n/a	The area is experiencing serious damage and characterized by the existence of reef flat that extends for 30m seawards with coral cover of 10-20%.	include	hybrid_artificial & natural	nursery present	A galvanized steel structure painted with anti-fouling and anti-rust paints for the establishment of nursery structures was used. Concrete pipes and fossil reef rocks were utilized for the creation of a new cave-shape dive site. Marine cement was used to fix the colonies at the designated sites.About 7000 coral colonies were translocated	metal	n/a	max 8 m	8	NA	no	environmental mitigation	corals translocation initiated in response to the Environmental Impact Assessment study (EIA)conducted for the new South Port project in Aqaba.	include	observational	The plan intended to be comprehensive, providing biological, ecological, and physical assessments such as survival rates of the translocated colonies.	examined survival, growth rate, diversity, and abundance of coral and fish post transplant	regional	reef restoration using coral transplantation at site-1 (Mamlah area); creation of new reef habitat (i.e. cave habitat) at site-2 (shore entrance of the new canyon dive site); and reef rehabilitation at site-3 (in front of the AMP visitor centre).	Aqaba
128	12686327	include	NA	tracked structure one year after deloyment	full search	D'amy Steward	1692748800	1701820800	no	NULL	yes	NA	peer reviewed	Kotb, M. M. A. and Alouran, N. M. and Awali, A. A. and Hararah, M. A.	2015	Coral translocation: Mitigating adverse impact of development along the Aqaba coastline/Jordan	Biomedical and Pharmacology Journal	8	91-101-	10.13005/bpj/586	https://www.scopus.com/inward/record.uri?eid=2-s2.0-84937218610&doi=10.13005%2fbpj%2f586&partnerID=40&md5=945c54c7f88943b7c312ecb5645d3fe3	yes	NA	include	n/a	reef flat	n/a	n/a	n/a	The area is experiencing serious damage and characterized by the existence of reef flat that extends for 30m seawards with coral cover of 10-20%.	include	hybrid_artificial & natural	nursery present	A galvanized steel structure painted with anti-fouling and anti-rust paints for the establishment of nursery structures was used. Concrete pipes and fossil reef rocks were utilized for the creation of a new cave-shape dive site. Marine cement was used to fix the colonies at the designated sites.About 7000 coral colonies were translocated	metal	n/a	max 8 m	8	NA	no	environmental mitigation	corals translocation initiated in response to the Environmental Impact Assessment study (EIA)conducted for the new South Port project in Aqaba.	include	observational	The plan intended to be comprehensive, providing biological, ecological, and physical assessments such as survival rates of the translocated colonies.	examined survival, growth rate, diversity, and abundance of coral and fish post transplant	local	reef restoration using coral transplantation at site-1 (Mamlah area); creation of new reef habitat (i.e. cave habitat) at site-2 (shore entrance of the new canyon dive site); and reef rehabilitation at site-3 (in front of the AMP visitor centre).	Aqaba
129	12686327	include	NA	tracked structure one year after deloyment	full search	D'amy Steward	1692748800	1701820800	no	NULL	yes	NA	peer reviewed	Kotb, M. M. A. and Alouran, N. M. and Awali, A. A. and Hararah, M. A.	2015	Coral translocation: Mitigating adverse impact of development along the Aqaba coastline/Jordan	Biomedical and Pharmacology Journal	8	91-101-	10.13005/bpj/586	https://www.scopus.com/inward/record.uri?eid=2-s2.0-84937218610&doi=10.13005%2fbpj%2f586&partnerID=40&md5=945c54c7f88943b7c312ecb5645d3fe3	yes	NA	include	n/a	reef flat	n/a	n/a	n/a	The area is experiencing serious damage and characterized by the existence of reef flat that extends for 30m seawards with coral cover of 10-20%.	include	hybrid_artificial & natural	nursery present	A galvanized steel structure painted with anti-fouling and anti-rust paints for the establishment of nursery structures was used. Concrete pipes and fossil reef rocks were utilized for the creation of a new cave-shape dive site. Marine cement was used to fix the colonies at the designated sites.About 7000 coral colonies were translocated	metal	n/a	max 8 m	8	NA	no	environmental mitigation	corals translocation initiated in response to the Environmental Impact Assessment study (EIA)conducted for the new South Port project in Aqaba.	include	observational	The plan intended to be comprehensive, providing biological, ecological, and physical assessments such as survival rates of the translocated colonies.	examined survival, growth rate, diversity, and abundance of coral and fish post transplant	regional	reef restoration using coral transplantation at site-1 (Mamlah area); creation of new reef habitat (i.e. cave habitat) at site-2 (shore entrance of the new canyon dive site); and reef rehabilitation at site-3 (in front of the AMP visitor centre).	Aqaba
130	12686327	include	NA	tracked structure one year after deloyment	full search	D'amy Steward	1692748800	1701820800	no	NULL	yes	NA	peer reviewed	Kotb, M. M. A. and Alouran, N. M. and Awali, A. A. and Hararah, M. A.	2015	Coral translocation: Mitigating adverse impact of development along the Aqaba coastline/Jordan	Biomedical and Pharmacology Journal	8	91-101-	10.13005/bpj/586	https://www.scopus.com/inward/record.uri?eid=2-s2.0-84937218610&doi=10.13005%2fbpj%2f586&partnerID=40&md5=945c54c7f88943b7c312ecb5645d3fe3	yes	NA	include	n/a	reef flat	n/a	n/a	n/a	The area is experiencing serious damage and characterized by the existence of reef flat that extends for 30m seawards with coral cover of 10-20%.	include	hybrid_artificial & natural	nursery present	A galvanized steel structure painted with anti-fouling and anti-rust paints for the establishment of nursery structures was used. Concrete pipes and fossil reef rocks were utilized for the creation of a new cave-shape dive site. Marine cement was used to fix the colonies at the designated sites.About 7000 coral colonies were translocated	concrete	n/a	max 8 m	8	NA	no	environmental mitigation	corals translocation initiated in response to the Environmental Impact Assessment study (EIA)conducted for the new South Port project in Aqaba.	include	observational	The plan intended to be comprehensive, providing biological, ecological, and physical assessments such as survival rates of the translocated colonies.	examined survival, growth rate, diversity, and abundance of coral and fish post transplant	local	reef restoration using coral transplantation at site-1 (Mamlah area); creation of new reef habitat (i.e. cave habitat) at site-2 (shore entrance of the new canyon dive site); and reef rehabilitation at site-3 (in front of the AMP visitor centre).	Aqaba
131	12686327	include	NA	tracked structure one year after deloyment	full search	D'amy Steward	1692748800	1701820800	no	NULL	yes	NA	peer reviewed	Kotb, M. M. A. and Alouran, N. M. and Awali, A. A. and Hararah, M. A.	2015	Coral translocation: Mitigating adverse impact of development along the Aqaba coastline/Jordan	Biomedical and Pharmacology Journal	8	91-101-	10.13005/bpj/586	https://www.scopus.com/inward/record.uri?eid=2-s2.0-84937218610&doi=10.13005%2fbpj%2f586&partnerID=40&md5=945c54c7f88943b7c312ecb5645d3fe3	yes	NA	include	n/a	reef flat	n/a	n/a	n/a	The area is experiencing serious damage and characterized by the existence of reef flat that extends for 30m seawards with coral cover of 10-20%.	include	hybrid_artificial & natural	nursery present	A galvanized steel structure painted with anti-fouling and anti-rust paints for the establishment of nursery structures was used. Concrete pipes and fossil reef rocks were utilized for the creation of a new cave-shape dive site. Marine cement was used to fix the colonies at the designated sites.About 7000 coral colonies were translocated	concrete	n/a	max 8 m	8	NA	no	environmental mitigation	corals translocation initiated in response to the Environmental Impact Assessment study (EIA)conducted for the new South Port project in Aqaba.	include	observational	The plan intended to be comprehensive, providing biological, ecological, and physical assessments such as survival rates of the translocated colonies.	examined survival, growth rate, diversity, and abundance of coral and fish post transplant	regional	reef restoration using coral transplantation at site-1 (Mamlah area); creation of new reef habitat (i.e. cave habitat) at site-2 (shore entrance of the new canyon dive site); and reef rehabilitation at site-3 (in front of the AMP visitor centre).	Aqaba
132	12686327	include	NA	tracked structure one year after deloyment	full search	D'amy Steward	1692748800	1701820800	no	NULL	yes	NA	peer reviewed	Kotb, M. M. A. and Alouran, N. M. and Awali, A. A. and Hararah, M. A.	2015	Coral translocation: Mitigating adverse impact of development along the Aqaba coastline/Jordan	Biomedical and Pharmacology Journal	8	91-101-	10.13005/bpj/586	https://www.scopus.com/inward/record.uri?eid=2-s2.0-84937218610&doi=10.13005%2fbpj%2f586&partnerID=40&md5=945c54c7f88943b7c312ecb5645d3fe3	yes	NA	include	n/a	reef flat	n/a	n/a	n/a	The area is experiencing serious damage and characterized by the existence of reef flat that extends for 30m seawards with coral cover of 10-20%.	include	hybrid_artificial & natural	nursery present	A galvanized steel structure painted with anti-fouling and anti-rust paints for the establishment of nursery structures was used. Concrete pipes and fossil reef rocks were utilized for the creation of a new cave-shape dive site. Marine cement was used to fix the colonies at the designated sites.About 7000 coral colonies were translocated	concrete	n/a	max 8 m	8	NA	no	environmental mitigation	corals translocation initiated in response to the Environmental Impact Assessment study (EIA)conducted for the new South Port project in Aqaba.	include	observational	The plan intended to be comprehensive, providing biological, ecological, and physical assessments such as survival rates of the translocated colonies.	examined survival, growth rate, diversity, and abundance of coral and fish post transplant	local	reef restoration using coral transplantation at site-1 (Mamlah area); creation of new reef habitat (i.e. cave habitat) at site-2 (shore entrance of the new canyon dive site); and reef rehabilitation at site-3 (in front of the AMP visitor centre).	Aqaba
133	12686327	include	NA	tracked structure one year after deloyment	full search	D'amy Steward	1692748800	1701820800	no	NULL	yes	NA	peer reviewed	Kotb, M. M. A. and Alouran, N. M. and Awali, A. A. and Hararah, M. A.	2015	Coral translocation: Mitigating adverse impact of development along the Aqaba coastline/Jordan	Biomedical and Pharmacology Journal	8	91-101-	10.13005/bpj/586	https://www.scopus.com/inward/record.uri?eid=2-s2.0-84937218610&doi=10.13005%2fbpj%2f586&partnerID=40&md5=945c54c7f88943b7c312ecb5645d3fe3	yes	NA	include	n/a	reef flat	n/a	n/a	n/a	The area is experiencing serious damage and characterized by the existence of reef flat that extends for 30m seawards with coral cover of 10-20%.	include	hybrid_artificial & natural	nursery present	A galvanized steel structure painted with anti-fouling and anti-rust paints for the establishment of nursery structures was used. Concrete pipes and fossil reef rocks were utilized for the creation of a new cave-shape dive site. Marine cement was used to fix the colonies at the designated sites.About 7000 coral colonies were translocated	concrete	n/a	max 8 m	8	NA	no	environmental mitigation	corals translocation initiated in response to the Environmental Impact Assessment study (EIA)conducted for the new South Port project in Aqaba.	include	observational	The plan intended to be comprehensive, providing biological, ecological, and physical assessments such as survival rates of the translocated colonies.	examined survival, growth rate, diversity, and abundance of coral and fish post transplant	regional	reef restoration using coral transplantation at site-1 (Mamlah area); creation of new reef habitat (i.e. cave habitat) at site-2 (shore entrance of the new canyon dive site); and reef rehabilitation at site-3 (in front of the AMP visitor centre).	Aqaba
134	12686327	include	NA	tracked structure one year after deloyment	full search	D'amy Steward	1692748800	1701820800	no	NULL	yes	NA	peer reviewed	Kotb, M. M. A. and Alouran, N. M. and Awali, A. A. and Hararah, M. A.	2015	Coral translocation: Mitigating adverse impact of development along the Aqaba coastline/Jordan	Biomedical and Pharmacology Journal	8	91-101-	10.13005/bpj/586	https://www.scopus.com/inward/record.uri?eid=2-s2.0-84937218610&doi=10.13005%2fbpj%2f586&partnerID=40&md5=945c54c7f88943b7c312ecb5645d3fe3	yes	NA	include	n/a	reef flat	n/a	n/a	n/a	The area is experiencing serious damage and characterized by the existence of reef flat that extends for 30m seawards with coral cover of 10-20%.	include	hybrid_artificial & natural	nursery present	A galvanized steel structure painted with anti-fouling and anti-rust paints for the establishment of nursery structures was used. Concrete pipes and fossil reef rocks were utilized for the creation of a new cave-shape dive site. Marine cement was used to fix the colonies at the designated sites.About 7000 coral colonies were translocated	plastic	n/a	max 8 m	8	NA	no	environmental mitigation	corals translocation initiated in response to the Environmental Impact Assessment study (EIA)conducted for the new South Port project in Aqaba.	include	observational	The plan intended to be comprehensive, providing biological, ecological, and physical assessments such as survival rates of the translocated colonies.	examined survival, growth rate, diversity, and abundance of coral and fish post transplant	local	reef restoration using coral transplantation at site-1 (Mamlah area); creation of new reef habitat (i.e. cave habitat) at site-2 (shore entrance of the new canyon dive site); and reef rehabilitation at site-3 (in front of the AMP visitor centre).	Aqaba
135	12686327	include	NA	tracked structure one year after deloyment	full search	D'amy Steward	1692748800	1701820800	no	NULL	yes	NA	peer reviewed	Kotb, M. M. A. and Alouran, N. M. and Awali, A. A. and Hararah, M. A.	2015	Coral translocation: Mitigating adverse impact of development along the Aqaba coastline/Jordan	Biomedical and Pharmacology Journal	8	91-101-	10.13005/bpj/586	https://www.scopus.com/inward/record.uri?eid=2-s2.0-84937218610&doi=10.13005%2fbpj%2f586&partnerID=40&md5=945c54c7f88943b7c312ecb5645d3fe3	yes	NA	include	n/a	reef flat	n/a	n/a	n/a	The area is experiencing serious damage and characterized by the existence of reef flat that extends for 30m seawards with coral cover of 10-20%.	include	hybrid_artificial & natural	nursery present	A galvanized steel structure painted with anti-fouling and anti-rust paints for the establishment of nursery structures was used. Concrete pipes and fossil reef rocks were utilized for the creation of a new cave-shape dive site. Marine cement was used to fix the colonies at the designated sites.About 7000 coral colonies were translocated	plastic	n/a	max 8 m	8	NA	no	environmental mitigation	corals translocation initiated in response to the Environmental Impact Assessment study (EIA)conducted for the new South Port project in Aqaba.	include	observational	The plan intended to be comprehensive, providing biological, ecological, and physical assessments such as survival rates of the translocated colonies.	examined survival, growth rate, diversity, and abundance of coral and fish post transplant	regional	reef restoration using coral transplantation at site-1 (Mamlah area); creation of new reef habitat (i.e. cave habitat) at site-2 (shore entrance of the new canyon dive site); and reef rehabilitation at site-3 (in front of the AMP visitor centre).	Aqaba
136	12686327	include	NA	tracked structure one year after deloyment	full search	D'amy Steward	1692748800	1701820800	no	NULL	yes	NA	peer reviewed	Kotb, M. M. A. and Alouran, N. M. and Awali, A. A. and Hararah, M. A.	2015	Coral translocation: Mitigating adverse impact of development along the Aqaba coastline/Jordan	Biomedical and Pharmacology Journal	8	91-101-	10.13005/bpj/586	https://www.scopus.com/inward/record.uri?eid=2-s2.0-84937218610&doi=10.13005%2fbpj%2f586&partnerID=40&md5=945c54c7f88943b7c312ecb5645d3fe3	yes	NA	include	n/a	reef flat	n/a	n/a	n/a	The area is experiencing serious damage and characterized by the existence of reef flat that extends for 30m seawards with coral cover of 10-20%.	include	hybrid_artificial & natural	nursery present	A galvanized steel structure painted with anti-fouling and anti-rust paints for the establishment of nursery structures was used. Concrete pipes and fossil reef rocks were utilized for the creation of a new cave-shape dive site. Marine cement was used to fix the colonies at the designated sites.About 7000 coral colonies were translocated	plastic	n/a	max 8 m	8	NA	no	environmental mitigation	corals translocation initiated in response to the Environmental Impact Assessment study (EIA)conducted for the new South Port project in Aqaba.	include	observational	The plan intended to be comprehensive, providing biological, ecological, and physical assessments such as survival rates of the translocated colonies.	examined survival, growth rate, diversity, and abundance of coral and fish post transplant	local	reef restoration using coral transplantation at site-1 (Mamlah area); creation of new reef habitat (i.e. cave habitat) at site-2 (shore entrance of the new canyon dive site); and reef rehabilitation at site-3 (in front of the AMP visitor centre).	Aqaba
137	12686327	include	NA	tracked structure one year after deloyment	full search	D'amy Steward	1692748800	1701820800	no	NULL	yes	NA	peer reviewed	Kotb, M. M. A. and Alouran, N. M. and Awali, A. A. and Hararah, M. A.	2015	Coral translocation: Mitigating adverse impact of development along the Aqaba coastline/Jordan	Biomedical and Pharmacology Journal	8	91-101-	10.13005/bpj/586	https://www.scopus.com/inward/record.uri?eid=2-s2.0-84937218610&doi=10.13005%2fbpj%2f586&partnerID=40&md5=945c54c7f88943b7c312ecb5645d3fe3	yes	NA	include	n/a	reef flat	n/a	n/a	n/a	The area is experiencing serious damage and characterized by the existence of reef flat that extends for 30m seawards with coral cover of 10-20%.	include	hybrid_artificial & natural	nursery present	A galvanized steel structure painted with anti-fouling and anti-rust paints for the establishment of nursery structures was used. Concrete pipes and fossil reef rocks were utilized for the creation of a new cave-shape dive site. Marine cement was used to fix the colonies at the designated sites.About 7000 coral colonies were translocated	plastic	n/a	max 8 m	8	NA	no	environmental mitigation	corals translocation initiated in response to the Environmental Impact Assessment study (EIA)conducted for the new South Port project in Aqaba.	include	observational	The plan intended to be comprehensive, providing biological, ecological, and physical assessments such as survival rates of the translocated colonies.	examined survival, growth rate, diversity, and abundance of coral and fish post transplant	regional	reef restoration using coral transplantation at site-1 (Mamlah area); creation of new reef habitat (i.e. cave habitat) at site-2 (shore entrance of the new canyon dive site); and reef rehabilitation at site-3 (in front of the AMP visitor centre).	Aqaba
138	12686327	include	NA	tracked structure one year after deloyment	full search	D'amy Steward	1692748800	1701820800	no	NULL	yes	NA	peer reviewed	Kotb, M. M. A. and Alouran, N. M. and Awali, A. A. and Hararah, M. A.	2015	Coral translocation: Mitigating adverse impact of development along the Aqaba coastline/Jordan	Biomedical and Pharmacology Journal	8	91-101-	10.13005/bpj/586	https://www.scopus.com/inward/record.uri?eid=2-s2.0-84937218610&doi=10.13005%2fbpj%2f586&partnerID=40&md5=945c54c7f88943b7c312ecb5645d3fe3	yes	NA	include	n/a	reef flat	n/a	n/a	n/a	The area is experiencing serious damage and characterized by the existence of reef flat that extends for 30m seawards with coral cover of 10-20%.	include	hybrid_artificial & natural	nursery present	A galvanized steel structure painted with anti-fouling and anti-rust paints for the establishment of nursery structures was used. Concrete pipes and fossil reef rocks were utilized for the creation of a new cave-shape dive site. Marine cement was used to fix the colonies at the designated sites.About 7000 coral colonies were translocated	rubber	n/a	max 8 m	8	NA	no	environmental mitigation	corals translocation initiated in response to the Environmental Impact Assessment study (EIA)conducted for the new South Port project in Aqaba.	include	observational	The plan intended to be comprehensive, providing biological, ecological, and physical assessments such as survival rates of the translocated colonies.	examined survival, growth rate, diversity, and abundance of coral and fish post transplant	local	reef restoration using coral transplantation at site-1 (Mamlah area); creation of new reef habitat (i.e. cave habitat) at site-2 (shore entrance of the new canyon dive site); and reef rehabilitation at site-3 (in front of the AMP visitor centre).	Aqaba
139	12686327	include	NA	tracked structure one year after deloyment	full search	D'amy Steward	1692748800	1701820800	no	NULL	yes	NA	peer reviewed	Kotb, M. M. A. and Alouran, N. M. and Awali, A. A. and Hararah, M. A.	2015	Coral translocation: Mitigating adverse impact of development along the Aqaba coastline/Jordan	Biomedical and Pharmacology Journal	8	91-101-	10.13005/bpj/586	https://www.scopus.com/inward/record.uri?eid=2-s2.0-84937218610&doi=10.13005%2fbpj%2f586&partnerID=40&md5=945c54c7f88943b7c312ecb5645d3fe3	yes	NA	include	n/a	reef flat	n/a	n/a	n/a	The area is experiencing serious damage and characterized by the existence of reef flat that extends for 30m seawards with coral cover of 10-20%.	include	hybrid_artificial & natural	nursery present	A galvanized steel structure painted with anti-fouling and anti-rust paints for the establishment of nursery structures was used. Concrete pipes and fossil reef rocks were utilized for the creation of a new cave-shape dive site. Marine cement was used to fix the colonies at the designated sites.About 7000 coral colonies were translocated	rubber	n/a	max 8 m	8	NA	no	environmental mitigation	corals translocation initiated in response to the Environmental Impact Assessment study (EIA)conducted for the new South Port project in Aqaba.	include	observational	The plan intended to be comprehensive, providing biological, ecological, and physical assessments such as survival rates of the translocated colonies.	examined survival, growth rate, diversity, and abundance of coral and fish post transplant	regional	reef restoration using coral transplantation at site-1 (Mamlah area); creation of new reef habitat (i.e. cave habitat) at site-2 (shore entrance of the new canyon dive site); and reef rehabilitation at site-3 (in front of the AMP visitor centre).	Aqaba
140	12686327	include	NA	tracked structure one year after deloyment	full search	D'amy Steward	1692748800	1701820800	no	NULL	yes	NA	peer reviewed	Kotb, M. M. A. and Alouran, N. M. and Awali, A. A. and Hararah, M. A.	2015	Coral translocation: Mitigating adverse impact of development along the Aqaba coastline/Jordan	Biomedical and Pharmacology Journal	8	91-101-	10.13005/bpj/586	https://www.scopus.com/inward/record.uri?eid=2-s2.0-84937218610&doi=10.13005%2fbpj%2f586&partnerID=40&md5=945c54c7f88943b7c312ecb5645d3fe3	yes	NA	include	n/a	reef flat	n/a	n/a	n/a	The area is experiencing serious damage and characterized by the existence of reef flat that extends for 30m seawards with coral cover of 10-20%.	include	hybrid_artificial & natural	nursery present	A galvanized steel structure painted with anti-fouling and anti-rust paints for the establishment of nursery structures was used. Concrete pipes and fossil reef rocks were utilized for the creation of a new cave-shape dive site. Marine cement was used to fix the colonies at the designated sites.About 7000 coral colonies were translocated	rubber	n/a	max 8 m	8	NA	no	environmental mitigation	corals translocation initiated in response to the Environmental Impact Assessment study (EIA)conducted for the new South Port project in Aqaba.	include	observational	The plan intended to be comprehensive, providing biological, ecological, and physical assessments such as survival rates of the translocated colonies.	examined survival, growth rate, diversity, and abundance of coral and fish post transplant	local	reef restoration using coral transplantation at site-1 (Mamlah area); creation of new reef habitat (i.e. cave habitat) at site-2 (shore entrance of the new canyon dive site); and reef rehabilitation at site-3 (in front of the AMP visitor centre).	Aqaba
141	12686327	include	NA	tracked structure one year after deloyment	full search	D'amy Steward	1692748800	1701820800	no	NULL	yes	NA	peer reviewed	Kotb, M. M. A. and Alouran, N. M. and Awali, A. A. and Hararah, M. A.	2015	Coral translocation: Mitigating adverse impact of development along the Aqaba coastline/Jordan	Biomedical and Pharmacology Journal	8	91-101-	10.13005/bpj/586	https://www.scopus.com/inward/record.uri?eid=2-s2.0-84937218610&doi=10.13005%2fbpj%2f586&partnerID=40&md5=945c54c7f88943b7c312ecb5645d3fe3	yes	NA	include	n/a	reef flat	n/a	n/a	n/a	The area is experiencing serious damage and characterized by the existence of reef flat that extends for 30m seawards with coral cover of 10-20%.	include	hybrid_artificial & natural	nursery present	A galvanized steel structure painted with anti-fouling and anti-rust paints for the establishment of nursery structures was used. Concrete pipes and fossil reef rocks were utilized for the creation of a new cave-shape dive site. Marine cement was used to fix the colonies at the designated sites.About 7000 coral colonies were translocated	rubber	n/a	max 8 m	8	NA	no	environmental mitigation	corals translocation initiated in response to the Environmental Impact Assessment study (EIA)conducted for the new South Port project in Aqaba.	include	observational	The plan intended to be comprehensive, providing biological, ecological, and physical assessments such as survival rates of the translocated colonies.	examined survival, growth rate, diversity, and abundance of coral and fish post transplant	regional	reef restoration using coral transplantation at site-1 (Mamlah area); creation of new reef habitat (i.e. cave habitat) at site-2 (shore entrance of the new canyon dive site); and reef rehabilitation at site-3 (in front of the AMP visitor centre).	Aqaba
142	12676833	include	NA	materials: PVC with chitosane coating, PVC, portland concrete, polylactic acid, fiberglass polymer, ceramic foam, aquaroche, small 3d printed rough concrete , large 3d printed rough concrete	full search	Christy Cutshaw	1692748800	1701820800	no	NULL	yes	NA	peer reviewed	Leonard, Camille and Hedouin, Laetitia and Lacorne, Margaux C. and Dalle, Julien and Lapinski, Matthieu and Blanc, Philippe and Nugues, Maggy M.	2022	Performance of innovative materials as recruitment substrates for coral restoration	Restoration Ecology	30	NA-	10.1111/rec.13625	https://lens.org/036-590-316-467-432 and https://onlinelibrary.wiley.com/doi/pdf/10.1111/rec.13625	yes	NA	include	n/a	forereef	n/a	n/a	n/a	Our study was carried out on the forereef between 7 and 13 m depth at a site called E2B	include	artificial_designed	nursery absent	Settlement tiles were squared 100x100 mm tiles of thicknesses ranging from 4 to 50 mm depending on material type (Table 1). They were pierced through the center and mounted onto rods (Fig. 1C & 1D). Each unit consisted of 13 settlement tiles, including four PVC tiles and one tile of each of the other nine material types, strung in two groups onto a 100-cm long threaded stainless-steel rod. Each r…	clay	n/a	7-13m	10	august 2019-march 2020	no	coral restoration	recruitment of coral to different settlement tiles	include	experimental	we compared the efficiency of eight innovative and two commonly used materials as recruitment substrates for corals.	deployed for 6 months during major coral spawning events on the forereef of Mo’orea, French Polynesia. Thus, recruits were less than 6 months old. Material performance was compared using the cryptic sides of the tiles, where corals typically recruit	local	NA	Mo'orea
143	12676833	include	NA	materials: PVC with chitosane coating, PVC, portland concrete, polylactic acid, fiberglass polymer, ceramic foam, aquaroche, small 3d printed rough concrete , large 3d printed rough concrete	full search	Christy Cutshaw	1692748800	1701820800	no	NULL	yes	NA	peer reviewed	Leonard, Camille and Hedouin, Laetitia and Lacorne, Margaux C. and Dalle, Julien and Lapinski, Matthieu and Blanc, Philippe and Nugues, Maggy M.	2022	Performance of innovative materials as recruitment substrates for coral restoration	Restoration Ecology	30	NA-	10.1111/rec.13625	https://lens.org/036-590-316-467-432 and https://onlinelibrary.wiley.com/doi/pdf/10.1111/rec.13625	yes	NA	include	n/a	forereef	n/a	n/a	n/a	Our study was carried out on the forereef between 7 and 13 m depth at a site called E2B	include	artificial_designed	nursery absent	Settlement tiles were squared 100x100 mm tiles of thicknesses ranging from 4 to 50 mm depending on material type (Table 1). They were pierced through the center and mounted onto rods (Fig. 1C & 1D). Each unit consisted of 13 settlement tiles, including four PVC tiles and one tile of each of the other nine material types, strung in two groups onto a 100-cm long threaded stainless-steel rod. Each r…	plastic	n/a	7-13m	10	august 2019-march 2020	no	coral restoration	recruitment of coral to different settlement tiles	include	experimental	we compared the efficiency of eight innovative and two commonly used materials as recruitment substrates for corals.	deployed for 6 months during major coral spawning events on the forereef of Mo’orea, French Polynesia. Thus, recruits were less than 6 months old. Material performance was compared using the cryptic sides of the tiles, where corals typically recruit	local	NA	Mo'orea
144	12676833	include	NA	materials: PVC with chitosane coating, PVC, portland concrete, polylactic acid, fiberglass polymer, ceramic foam, aquaroche, small 3d printed rough concrete , large 3d printed rough concrete	full search	Christy Cutshaw	1692748800	1701820800	no	NULL	yes	NA	peer reviewed	Leonard, Camille and Hedouin, Laetitia and Lacorne, Margaux C. and Dalle, Julien and Lapinski, Matthieu and Blanc, Philippe and Nugues, Maggy M.	2022	Performance of innovative materials as recruitment substrates for coral restoration	Restoration Ecology	30	NA-	10.1111/rec.13625	https://lens.org/036-590-316-467-432 and https://onlinelibrary.wiley.com/doi/pdf/10.1111/rec.13625	yes	NA	include	n/a	forereef	n/a	n/a	n/a	Our study was carried out on the forereef between 7 and 13 m depth at a site called E2B	include	artificial_designed	nursery absent	Settlement tiles were squared 100x100 mm tiles of thicknesses ranging from 4 to 50 mm depending on material type (Table 1). They were pierced through the center and mounted onto rods (Fig. 1C & 1D). Each unit consisted of 13 settlement tiles, including four PVC tiles and one tile of each of the other nine material types, strung in two groups onto a 100-cm long threaded stainless-steel rod. Each r…	fiberglass	n/a	7-13m	10	august 2019-march 2020	no	coral restoration	recruitment of coral to different settlement tiles	include	experimental	we compared the efficiency of eight innovative and two commonly used materials as recruitment substrates for corals.	deployed for 6 months during major coral spawning events on the forereef of Mo’orea, French Polynesia. Thus, recruits were less than 6 months old. Material performance was compared using the cryptic sides of the tiles, where corals typically recruit	local	NA	Mo'orea
145	12676833	include	NA	materials: PVC with chitosane coating, PVC, portland concrete, polylactic acid, fiberglass polymer, ceramic foam, aquaroche, small 3d printed rough concrete , large 3d printed rough concrete	full search	Christy Cutshaw	1692748800	1701820800	no	NULL	yes	NA	peer reviewed	Leonard, Camille and Hedouin, Laetitia and Lacorne, Margaux C. and Dalle, Julien and Lapinski, Matthieu and Blanc, Philippe and Nugues, Maggy M.	2022	Performance of innovative materials as recruitment substrates for coral restoration	Restoration Ecology	30	NA-	10.1111/rec.13625	https://lens.org/036-590-316-467-432 and https://onlinelibrary.wiley.com/doi/pdf/10.1111/rec.13625	yes	NA	include	n/a	forereef	n/a	n/a	n/a	Our study was carried out on the forereef between 7 and 13 m depth at a site called E2B	include	artificial_designed	nursery absent	Settlement tiles were squared 100x100 mm tiles of thicknesses ranging from 4 to 50 mm depending on material type (Table 1). They were pierced through the center and mounted onto rods (Fig. 1C & 1D). Each unit consisted of 13 settlement tiles, including four PVC tiles and one tile of each of the other nine material types, strung in two groups onto a 100-cm long threaded stainless-steel rod. Each r…	ceramic	n/a	7-13m	10	august 2019-march 2020	no	coral restoration	recruitment of coral to different settlement tiles	include	experimental	we compared the efficiency of eight innovative and two commonly used materials as recruitment substrates for corals.	deployed for 6 months during major coral spawning events on the forereef of Mo’orea, French Polynesia. Thus, recruits were less than 6 months old. Material performance was compared using the cryptic sides of the tiles, where corals typically recruit	local	NA	Mo'orea
146	12676833	include	NA	materials: PVC with chitosane coating, PVC, portland concrete, polylactic acid, fiberglass polymer, ceramic foam, aquaroche, small 3d printed rough concrete , large 3d printed rough concrete	full search	Christy Cutshaw	1692748800	1701820800	no	NULL	yes	NA	peer reviewed	Leonard, Camille and Hedouin, Laetitia and Lacorne, Margaux C. and Dalle, Julien and Lapinski, Matthieu and Blanc, Philippe and Nugues, Maggy M.	2022	Performance of innovative materials as recruitment substrates for coral restoration	Restoration Ecology	30	NA-	10.1111/rec.13625	https://lens.org/036-590-316-467-432 and https://onlinelibrary.wiley.com/doi/pdf/10.1111/rec.13625	yes	NA	include	n/a	forereef	n/a	n/a	n/a	Our study was carried out on the forereef between 7 and 13 m depth at a site called E2B	include	artificial_designed	nursery absent	Settlement tiles were squared 100x100 mm tiles of thicknesses ranging from 4 to 50 mm depending on material type (Table 1). They were pierced through the center and mounted onto rods (Fig. 1C & 1D). Each unit consisted of 13 settlement tiles, including four PVC tiles and one tile of each of the other nine material types, strung in two groups onto a 100-cm long threaded stainless-steel rod. Each r…	3D printed	n/a	7-13m	10	august 2019-march 2020	no	coral restoration	recruitment of coral to different settlement tiles	include	experimental	we compared the efficiency of eight innovative and two commonly used materials as recruitment substrates for corals.	deployed for 6 months during major coral spawning events on the forereef of Mo’orea, French Polynesia. Thus, recruits were less than 6 months old. Material performance was compared using the cryptic sides of the tiles, where corals typically recruit	local	NA	Mo'orea
147	12676833	include	NA	materials: PVC with chitosane coating, PVC, portland concrete, polylactic acid, fiberglass polymer, ceramic foam, aquaroche, small 3d printed rough concrete , large 3d printed rough concrete	full search	Christy Cutshaw	1692748800	1701820800	no	NULL	yes	NA	peer reviewed	Leonard, Camille and Hedouin, Laetitia and Lacorne, Margaux C. and Dalle, Julien and Lapinski, Matthieu and Blanc, Philippe and Nugues, Maggy M.	2022	Performance of innovative materials as recruitment substrates for coral restoration	Restoration Ecology	30	NA-	10.1111/rec.13625	https://lens.org/036-590-316-467-432 and https://onlinelibrary.wiley.com/doi/pdf/10.1111/rec.13625	yes	NA	include	n/a	forereef	n/a	n/a	n/a	Our study was carried out on the forereef between 7 and 13 m depth at a site called E2B	include	artificial_designed	nursery absent	Settlement tiles were squared 100x100 mm tiles of thicknesses ranging from 4 to 50 mm depending on material type (Table 1). They were pierced through the center and mounted onto rods (Fig. 1C & 1D). Each unit consisted of 13 settlement tiles, including four PVC tiles and one tile of each of the other nine material types, strung in two groups onto a 100-cm long threaded stainless-steel rod. Each r…	concrete	n/a	7-13m	10	august 2019-march 2020	no	coral restoration	recruitment of coral to different settlement tiles	include	experimental	we compared the efficiency of eight innovative and two commonly used materials as recruitment substrates for corals.	deployed for 6 months during major coral spawning events on the forereef of Mo’orea, French Polynesia. Thus, recruits were less than 6 months old. Material performance was compared using the cryptic sides of the tiles, where corals typically recruit	local	NA	Mo'orea
148	12676163	include	NA	NA	full search	Iris Foxfoot	1692748800	1701820800	no	NULL	yes	NA	peer reviewed	Loh, Tse-Lynn and Tanzil, J. T. I. and Chou, L. M.	2006	Preliminary study of community development and scleractinian recruitment on fibreglass artificial reef units in the sedimented waters of Singapore	Aquatic Conservation: Marine and Freshwater Ecosystems	16	61-76-	https://doi.org/10.1002/aqc.701	https://login.proxy.lib.duke.edu/login?url=https://www.proquest.com/scholarly-journals/preliminary-study-community-development/docview/20158041/se-2?accountid=10598 and https://onlinelibrary.wiley.com/doi/pdf/10.1002/aqc.701	yes	NA	include	fringing	reef flat	sand	n/a	n/a	sand, rubble or dead coral substratum of at least 1m diameter, fringing reefs, high sediment from urban activity	include	artificial_designed	nursery absent	fibreglass impregnated with a mixture of sand and calcium carbonate to roughen the exterior surface. Each REU weighed around 10 kg, was slightly negatively buoyant, and measured approximately 70 cm in basal diameter and 50cm in height, with a total exterior surface area of 1.00m2. Round holes of 3- and 5-cm diameter were cut in the wall to expedite the flow of water currents through the unit (Fig…	fiberglass	n/a	depths of 2–7 m	4.5	from September to November 2001	yes	coral restoration	provide more settlement surfaces in an environment where the natural reef substrates, such as dead coral or coral rubble, are almost totally covered by silt and fine sand.	include	observational	This preliminary study aims to evaluate if fibreglass is a suitable material for constructing artificial reef units, in terms of developing a benthic community suitable for scleractinian coral recruitment, as well as to observe differences between reef sites with different impact levels.	Fibreglass reef modules were placed at three sites in the Southern Islands of Singapore and monitored over the initial period of two years	local	3 plots 20 by 50m in area	two islands south of Singapore: St John’s Island and Raffles Lighthouse
149	12676163	include	NA	NA	full search	Iris Foxfoot	1692748800	1701820800	no	NULL	yes	NA	peer reviewed	Loh, Tse-Lynn and Tanzil, J. T. I. and Chou, L. M.	2006	Preliminary study of community development and scleractinian recruitment on fibreglass artificial reef units in the sedimented waters of Singapore	Aquatic Conservation: Marine and Freshwater Ecosystems	16	61-76-	https://doi.org/10.1002/aqc.701	https://login.proxy.lib.duke.edu/login?url=https://www.proquest.com/scholarly-journals/preliminary-study-community-development/docview/20158041/se-2?accountid=10598 and https://onlinelibrary.wiley.com/doi/pdf/10.1002/aqc.701	yes	NA	include	fringing	reef flat	sand	n/a	n/a	sand, rubble or dead coral substratum of at least 1m diameter, fringing reefs, high sediment from urban activity	include	artificial_designed	nursery absent	fibreglass impregnated with a mixture of sand and calcium carbonate to roughen the exterior surface. Each REU weighed around 10 kg, was slightly negatively buoyant, and measured approximately 70 cm in basal diameter and 50cm in height, with a total exterior surface area of 1.00m2. Round holes of 3- and 5-cm diameter were cut in the wall to expedite the flow of water currents through the unit (Fig…	fiberglass	n/a	depths of 2–7 m	4.5	from September to November 2001	yes	coral restoration	provide more settlement surfaces in an environment where the natural reef substrates, such as dead coral or coral rubble, are almost totally covered by silt and fine sand.	include	observational	This preliminary study aims to evaluate if fibreglass is a suitable material for constructing artificial reef units, in terms of developing a benthic community suitable for scleractinian coral recruitment, as well as to observe differences between reef sites with different impact levels.	Fibreglass reef modules were placed at three sites in the Southern Islands of Singapore and monitored over the initial period of two years	local	3 plots 20 by 50m in area	two islands south of Singapore: St John’s Island and Raffles Lighthouse
150	12676163	include	NA	NA	full search	Iris Foxfoot	1692748800	1701820800	no	NULL	yes	NA	peer reviewed	Loh, Tse-Lynn and Tanzil, J. T. I. and Chou, L. M.	2006	Preliminary study of community development and scleractinian recruitment on fibreglass artificial reef units in the sedimented waters of Singapore	Aquatic Conservation: Marine and Freshwater Ecosystems	16	61-76-	https://doi.org/10.1002/aqc.701	https://login.proxy.lib.duke.edu/login?url=https://www.proquest.com/scholarly-journals/preliminary-study-community-development/docview/20158041/se-2?accountid=10598 and https://onlinelibrary.wiley.com/doi/pdf/10.1002/aqc.701	yes	NA	include	fringing	reef flat	sand	n/a	n/a	sand, rubble or dead coral substratum of at least 1m diameter, fringing reefs, high sediment from urban activity	include	artificial_designed	nursery absent	fibreglass impregnated with a mixture of sand and calcium carbonate to roughen the exterior surface. Each REU weighed around 10 kg, was slightly negatively buoyant, and measured approximately 70 cm in basal diameter and 50cm in height, with a total exterior surface area of 1.00m2. Round holes of 3- and 5-cm diameter were cut in the wall to expedite the flow of water currents through the unit (Fig…	fiberglass	n/a	depths of 2–7 m	4.5	from September to November 2001	yes	coral restoration	provide more settlement surfaces in an environment where the natural reef substrates, such as dead coral or coral rubble, are almost totally covered by silt and fine sand.	include	observational	This preliminary study aims to evaluate if fibreglass is a suitable material for constructing artificial reef units, in terms of developing a benthic community suitable for scleractinian coral recruitment, as well as to observe differences between reef sites with different impact levels.	Fibreglass reef modules were placed at three sites in the Southern Islands of Singapore and monitored over the initial period of two years	local	3 plots 20 by 50m in area	two islands south of Singapore: St John’s Island and Raffles Lighthouse
151	12676163	include	NA	NA	full search	Iris Foxfoot	1692748800	1701820800	no	NULL	yes	NA	peer reviewed	Loh, Tse-Lynn and Tanzil, J. T. I. and Chou, L. M.	2006	Preliminary study of community development and scleractinian recruitment on fibreglass artificial reef units in the sedimented waters of Singapore	Aquatic Conservation: Marine and Freshwater Ecosystems	16	61-76-	https://doi.org/10.1002/aqc.701	https://login.proxy.lib.duke.edu/login?url=https://www.proquest.com/scholarly-journals/preliminary-study-community-development/docview/20158041/se-2?accountid=10598 and https://onlinelibrary.wiley.com/doi/pdf/10.1002/aqc.701	yes	NA	include	fringing	reef flat	sand	n/a	n/a	sand, rubble or dead coral substratum of at least 1m diameter, fringing reefs, high sediment from urban activity	include	artificial_designed	nursery absent	fibreglass impregnated with a mixture of sand and calcium carbonate to roughen the exterior surface. Each REU weighed around 10 kg, was slightly negatively buoyant, and measured approximately 70 cm in basal diameter and 50cm in height, with a total exterior surface area of 1.00m2. Round holes of 3- and 5-cm diameter were cut in the wall to expedite the flow of water currents through the unit (Fig…	fiberglass	n/a	depths of 2–7 m	4.5	from September to November 2001	yes	coral restoration	provide more settlement surfaces in an environment where the natural reef substrates, such as dead coral or coral rubble, are almost totally covered by silt and fine sand.	include	observational	This preliminary study aims to evaluate if fibreglass is a suitable material for constructing artificial reef units, in terms of developing a benthic community suitable for scleractinian coral recruitment, as well as to observe differences between reef sites with different impact levels.	Fibreglass reef modules were placed at three sites in the Southern Islands of Singapore and monitored over the initial period of two years	local	3 plots 20 by 50m in area	two islands south of Singapore: St John’s Island and Raffles Lighthouse
152	12676163	include	NA	NA	full search	Iris Foxfoot	1692748800	1701820800	no	NULL	yes	NA	peer reviewed	Loh, Tse-Lynn and Tanzil, J. T. I. and Chou, L. M.	2006	Preliminary study of community development and scleractinian recruitment on fibreglass artificial reef units in the sedimented waters of Singapore	Aquatic Conservation: Marine and Freshwater Ecosystems	16	61-76-	https://doi.org/10.1002/aqc.701	https://login.proxy.lib.duke.edu/login?url=https://www.proquest.com/scholarly-journals/preliminary-study-community-development/docview/20158041/se-2?accountid=10598 and https://onlinelibrary.wiley.com/doi/pdf/10.1002/aqc.701	yes	NA	include	fringing	reef flat	sand	n/a	n/a	sand, rubble or dead coral substratum of at least 1m diameter, fringing reefs, high sediment from urban activity	include	artificial_designed	nursery absent	fibreglass impregnated with a mixture of sand and calcium carbonate to roughen the exterior surface. Each REU weighed around 10 kg, was slightly negatively buoyant, and measured approximately 70 cm in basal diameter and 50cm in height, with a total exterior surface area of 1.00m2. Round holes of 3- and 5-cm diameter were cut in the wall to expedite the flow of water currents through the unit (Fig…	sand	n/a	depths of 2–7 m	4.5	from September to November 2001	yes	coral restoration	provide more settlement surfaces in an environment where the natural reef substrates, such as dead coral or coral rubble, are almost totally covered by silt and fine sand.	include	observational	This preliminary study aims to evaluate if fibreglass is a suitable material for constructing artificial reef units, in terms of developing a benthic community suitable for scleractinian coral recruitment, as well as to observe differences between reef sites with different impact levels.	Fibreglass reef modules were placed at three sites in the Southern Islands of Singapore and monitored over the initial period of two years	local	3 plots 20 by 50m in area	two islands south of Singapore: St John’s Island and Raffles Lighthouse
153	12676163	include	NA	NA	full search	Iris Foxfoot	1692748800	1701820800	no	NULL	yes	NA	peer reviewed	Loh, Tse-Lynn and Tanzil, J. T. I. and Chou, L. M.	2006	Preliminary study of community development and scleractinian recruitment on fibreglass artificial reef units in the sedimented waters of Singapore	Aquatic Conservation: Marine and Freshwater Ecosystems	16	61-76-	https://doi.org/10.1002/aqc.701	https://login.proxy.lib.duke.edu/login?url=https://www.proquest.com/scholarly-journals/preliminary-study-community-development/docview/20158041/se-2?accountid=10598 and https://onlinelibrary.wiley.com/doi/pdf/10.1002/aqc.701	yes	NA	include	fringing	reef flat	sand	n/a	n/a	sand, rubble or dead coral substratum of at least 1m diameter, fringing reefs, high sediment from urban activity	include	artificial_designed	nursery absent	fibreglass impregnated with a mixture of sand and calcium carbonate to roughen the exterior surface. Each REU weighed around 10 kg, was slightly negatively buoyant, and measured approximately 70 cm in basal diameter and 50cm in height, with a total exterior surface area of 1.00m2. Round holes of 3- and 5-cm diameter were cut in the wall to expedite the flow of water currents through the unit (Fig…	sand	n/a	depths of 2–7 m	4.5	from September to November 2001	yes	coral restoration	provide more settlement surfaces in an environment where the natural reef substrates, such as dead coral or coral rubble, are almost totally covered by silt and fine sand.	include	observational	This preliminary study aims to evaluate if fibreglass is a suitable material for constructing artificial reef units, in terms of developing a benthic community suitable for scleractinian coral recruitment, as well as to observe differences between reef sites with different impact levels.	Fibreglass reef modules were placed at three sites in the Southern Islands of Singapore and monitored over the initial period of two years	local	3 plots 20 by 50m in area	two islands south of Singapore: St John’s Island and Raffles Lighthouse
154	12676163	include	NA	NA	full search	Iris Foxfoot	1692748800	1701820800	no	NULL	yes	NA	peer reviewed	Loh, Tse-Lynn and Tanzil, J. T. I. and Chou, L. M.	2006	Preliminary study of community development and scleractinian recruitment on fibreglass artificial reef units in the sedimented waters of Singapore	Aquatic Conservation: Marine and Freshwater Ecosystems	16	61-76-	https://doi.org/10.1002/aqc.701	https://login.proxy.lib.duke.edu/login?url=https://www.proquest.com/scholarly-journals/preliminary-study-community-development/docview/20158041/se-2?accountid=10598 and https://onlinelibrary.wiley.com/doi/pdf/10.1002/aqc.701	yes	NA	include	fringing	reef flat	sand	n/a	n/a	sand, rubble or dead coral substratum of at least 1m diameter, fringing reefs, high sediment from urban activity	include	artificial_designed	nursery absent	fibreglass impregnated with a mixture of sand and calcium carbonate to roughen the exterior surface. Each REU weighed around 10 kg, was slightly negatively buoyant, and measured approximately 70 cm in basal diameter and 50cm in height, with a total exterior surface area of 1.00m2. Round holes of 3- and 5-cm diameter were cut in the wall to expedite the flow of water currents through the unit (Fig…	sand	n/a	depths of 2–7 m	4.5	from September to November 2001	yes	coral restoration	provide more settlement surfaces in an environment where the natural reef substrates, such as dead coral or coral rubble, are almost totally covered by silt and fine sand.	include	observational	This preliminary study aims to evaluate if fibreglass is a suitable material for constructing artificial reef units, in terms of developing a benthic community suitable for scleractinian coral recruitment, as well as to observe differences between reef sites with different impact levels.	Fibreglass reef modules were placed at three sites in the Southern Islands of Singapore and monitored over the initial period of two years	local	3 plots 20 by 50m in area	two islands south of Singapore: St John’s Island and Raffles Lighthouse
155	12676163	include	NA	NA	full search	Iris Foxfoot	1692748800	1701820800	no	NULL	yes	NA	peer reviewed	Loh, Tse-Lynn and Tanzil, J. T. I. and Chou, L. M.	2006	Preliminary study of community development and scleractinian recruitment on fibreglass artificial reef units in the sedimented waters of Singapore	Aquatic Conservation: Marine and Freshwater Ecosystems	16	61-76-	https://doi.org/10.1002/aqc.701	https://login.proxy.lib.duke.edu/login?url=https://www.proquest.com/scholarly-journals/preliminary-study-community-development/docview/20158041/se-2?accountid=10598 and https://onlinelibrary.wiley.com/doi/pdf/10.1002/aqc.701	yes	NA	include	fringing	reef flat	sand	n/a	n/a	sand, rubble or dead coral substratum of at least 1m diameter, fringing reefs, high sediment from urban activity	include	artificial_designed	nursery absent	fibreglass impregnated with a mixture of sand and calcium carbonate to roughen the exterior surface. Each REU weighed around 10 kg, was slightly negatively buoyant, and measured approximately 70 cm in basal diameter and 50cm in height, with a total exterior surface area of 1.00m2. Round holes of 3- and 5-cm diameter were cut in the wall to expedite the flow of water currents through the unit (Fig…	sand	n/a	depths of 2–7 m	4.5	from September to November 2001	yes	coral restoration	provide more settlement surfaces in an environment where the natural reef substrates, such as dead coral or coral rubble, are almost totally covered by silt and fine sand.	include	observational	This preliminary study aims to evaluate if fibreglass is a suitable material for constructing artificial reef units, in terms of developing a benthic community suitable for scleractinian coral recruitment, as well as to observe differences between reef sites with different impact levels.	Fibreglass reef modules were placed at three sites in the Southern Islands of Singapore and monitored over the initial period of two years	local	3 plots 20 by 50m in area	two islands south of Singapore: St John’s Island and Raffles Lighthouse
156	12676163	include	NA	NA	full search	Iris Foxfoot	1692748800	1701820800	no	NULL	yes	NA	peer reviewed	Loh, Tse-Lynn and Tanzil, J. T. I. and Chou, L. M.	2006	Preliminary study of community development and scleractinian recruitment on fibreglass artificial reef units in the sedimented waters of Singapore	Aquatic Conservation: Marine and Freshwater Ecosystems	16	61-76-	https://doi.org/10.1002/aqc.701	https://login.proxy.lib.duke.edu/login?url=https://www.proquest.com/scholarly-journals/preliminary-study-community-development/docview/20158041/se-2?accountid=10598 and https://onlinelibrary.wiley.com/doi/pdf/10.1002/aqc.701	yes	NA	include	fringing	reef flat	sand	n/a	n/a	sand, rubble or dead coral substratum of at least 1m diameter, fringing reefs, high sediment from urban activity	include	artificial_designed	nursery absent	fibreglass impregnated with a mixture of sand and calcium carbonate to roughen the exterior surface. Each REU weighed around 10 kg, was slightly negatively buoyant, and measured approximately 70 cm in basal diameter and 50cm in height, with a total exterior surface area of 1.00m2. Round holes of 3- and 5-cm diameter were cut in the wall to expedite the flow of water currents through the unit (Fig…	rock	n/a	depths of 2–7 m	4.5	from September to November 2001	yes	coral restoration	provide more settlement surfaces in an environment where the natural reef substrates, such as dead coral or coral rubble, are almost totally covered by silt and fine sand.	include	observational	This preliminary study aims to evaluate if fibreglass is a suitable material for constructing artificial reef units, in terms of developing a benthic community suitable for scleractinian coral recruitment, as well as to observe differences between reef sites with different impact levels.	Fibreglass reef modules were placed at three sites in the Southern Islands of Singapore and monitored over the initial period of two years	local	3 plots 20 by 50m in area	two islands south of Singapore: St John’s Island and Raffles Lighthouse
157	12676163	include	NA	NA	full search	Iris Foxfoot	1692748800	1701820800	no	NULL	yes	NA	peer reviewed	Loh, Tse-Lynn and Tanzil, J. T. I. and Chou, L. M.	2006	Preliminary study of community development and scleractinian recruitment on fibreglass artificial reef units in the sedimented waters of Singapore	Aquatic Conservation: Marine and Freshwater Ecosystems	16	61-76-	https://doi.org/10.1002/aqc.701	https://login.proxy.lib.duke.edu/login?url=https://www.proquest.com/scholarly-journals/preliminary-study-community-development/docview/20158041/se-2?accountid=10598 and https://onlinelibrary.wiley.com/doi/pdf/10.1002/aqc.701	yes	NA	include	fringing	reef flat	sand	n/a	n/a	sand, rubble or dead coral substratum of at least 1m diameter, fringing reefs, high sediment from urban activity	include	artificial_designed	nursery absent	fibreglass impregnated with a mixture of sand and calcium carbonate to roughen the exterior surface. Each REU weighed around 10 kg, was slightly negatively buoyant, and measured approximately 70 cm in basal diameter and 50cm in height, with a total exterior surface area of 1.00m2. Round holes of 3- and 5-cm diameter were cut in the wall to expedite the flow of water currents through the unit (Fig…	rock	n/a	depths of 2–7 m	4.5	from September to November 2001	yes	coral restoration	provide more settlement surfaces in an environment where the natural reef substrates, such as dead coral or coral rubble, are almost totally covered by silt and fine sand.	include	observational	This preliminary study aims to evaluate if fibreglass is a suitable material for constructing artificial reef units, in terms of developing a benthic community suitable for scleractinian coral recruitment, as well as to observe differences between reef sites with different impact levels.	Fibreglass reef modules were placed at three sites in the Southern Islands of Singapore and monitored over the initial period of two years	local	3 plots 20 by 50m in area	two islands south of Singapore: St John’s Island and Raffles Lighthouse
158	12676163	include	NA	NA	full search	Iris Foxfoot	1692748800	1701820800	no	NULL	yes	NA	peer reviewed	Loh, Tse-Lynn and Tanzil, J. T. I. and Chou, L. M.	2006	Preliminary study of community development and scleractinian recruitment on fibreglass artificial reef units in the sedimented waters of Singapore	Aquatic Conservation: Marine and Freshwater Ecosystems	16	61-76-	https://doi.org/10.1002/aqc.701	https://login.proxy.lib.duke.edu/login?url=https://www.proquest.com/scholarly-journals/preliminary-study-community-development/docview/20158041/se-2?accountid=10598 and https://onlinelibrary.wiley.com/doi/pdf/10.1002/aqc.701	yes	NA	include	fringing	reef flat	sand	n/a	n/a	sand, rubble or dead coral substratum of at least 1m diameter, fringing reefs, high sediment from urban activity	include	artificial_designed	nursery absent	fibreglass impregnated with a mixture of sand and calcium carbonate to roughen the exterior surface. Each REU weighed around 10 kg, was slightly negatively buoyant, and measured approximately 70 cm in basal diameter and 50cm in height, with a total exterior surface area of 1.00m2. Round holes of 3- and 5-cm diameter were cut in the wall to expedite the flow of water currents through the unit (Fig…	rock	n/a	depths of 2–7 m	4.5	from September to November 2001	yes	coral restoration	provide more settlement surfaces in an environment where the natural reef substrates, such as dead coral or coral rubble, are almost totally covered by silt and fine sand.	include	observational	This preliminary study aims to evaluate if fibreglass is a suitable material for constructing artificial reef units, in terms of developing a benthic community suitable for scleractinian coral recruitment, as well as to observe differences between reef sites with different impact levels.	Fibreglass reef modules were placed at three sites in the Southern Islands of Singapore and monitored over the initial period of two years	local	3 plots 20 by 50m in area	two islands south of Singapore: St John’s Island and Raffles Lighthouse
159	12676163	include	NA	NA	full search	Iris Foxfoot	1692748800	1701820800	no	NULL	yes	NA	peer reviewed	Loh, Tse-Lynn and Tanzil, J. T. I. and Chou, L. M.	2006	Preliminary study of community development and scleractinian recruitment on fibreglass artificial reef units in the sedimented waters of Singapore	Aquatic Conservation: Marine and Freshwater Ecosystems	16	61-76-	https://doi.org/10.1002/aqc.701	https://login.proxy.lib.duke.edu/login?url=https://www.proquest.com/scholarly-journals/preliminary-study-community-development/docview/20158041/se-2?accountid=10598 and https://onlinelibrary.wiley.com/doi/pdf/10.1002/aqc.701	yes	NA	include	fringing	reef flat	sand	n/a	n/a	sand, rubble or dead coral substratum of at least 1m diameter, fringing reefs, high sediment from urban activity	include	artificial_designed	nursery absent	fibreglass impregnated with a mixture of sand and calcium carbonate to roughen the exterior surface. Each REU weighed around 10 kg, was slightly negatively buoyant, and measured approximately 70 cm in basal diameter and 50cm in height, with a total exterior surface area of 1.00m2. Round holes of 3- and 5-cm diameter were cut in the wall to expedite the flow of water currents through the unit (Fig…	rock	n/a	depths of 2–7 m	4.5	from September to November 2001	yes	coral restoration	provide more settlement surfaces in an environment where the natural reef substrates, such as dead coral or coral rubble, are almost totally covered by silt and fine sand.	include	observational	This preliminary study aims to evaluate if fibreglass is a suitable material for constructing artificial reef units, in terms of developing a benthic community suitable for scleractinian coral recruitment, as well as to observe differences between reef sites with different impact levels.	Fibreglass reef modules were placed at three sites in the Southern Islands of Singapore and monitored over the initial period of two years	local	3 plots 20 by 50m in area	two islands south of Singapore: St John’s Island and Raffles Lighthouse
160	12676163	include	NA	NA	full search	Iris Foxfoot	1692748800	1701820800	no	NULL	yes	NA	peer reviewed	Loh, Tse-Lynn and Tanzil, J. T. I. and Chou, L. M.	2006	Preliminary study of community development and scleractinian recruitment on fibreglass artificial reef units in the sedimented waters of Singapore	Aquatic Conservation: Marine and Freshwater Ecosystems	16	61-76-	https://doi.org/10.1002/aqc.701	https://login.proxy.lib.duke.edu/login?url=https://www.proquest.com/scholarly-journals/preliminary-study-community-development/docview/20158041/se-2?accountid=10598 and https://onlinelibrary.wiley.com/doi/pdf/10.1002/aqc.701	yes	NA	include	fringing	reef flat	reef rubble	n/a	n/a	sand, rubble or dead coral substratum of at least 1m diameter, fringing reefs, high sediment from urban activity	include	artificial_designed	nursery absent	fibreglass impregnated with a mixture of sand and calcium carbonate to roughen the exterior surface. Each REU weighed around 10 kg, was slightly negatively buoyant, and measured approximately 70 cm in basal diameter and 50cm in height, with a total exterior surface area of 1.00m2. Round holes of 3- and 5-cm diameter were cut in the wall to expedite the flow of water currents through the unit (Fig…	fiberglass	n/a	depths of 2–7 m	4.5	from September to November 2001	yes	coral restoration	provide more settlement surfaces in an environment where the natural reef substrates, such as dead coral or coral rubble, are almost totally covered by silt and fine sand.	include	observational	This preliminary study aims to evaluate if fibreglass is a suitable material for constructing artificial reef units, in terms of developing a benthic community suitable for scleractinian coral recruitment, as well as to observe differences between reef sites with different impact levels.	Fibreglass reef modules were placed at three sites in the Southern Islands of Singapore and monitored over the initial period of two years	local	3 plots 20 by 50m in area	two islands south of Singapore: St John’s Island and Raffles Lighthouse
161	12676163	include	NA	NA	full search	Iris Foxfoot	1692748800	1701820800	no	NULL	yes	NA	peer reviewed	Loh, Tse-Lynn and Tanzil, J. T. I. and Chou, L. M.	2006	Preliminary study of community development and scleractinian recruitment on fibreglass artificial reef units in the sedimented waters of Singapore	Aquatic Conservation: Marine and Freshwater Ecosystems	16	61-76-	https://doi.org/10.1002/aqc.701	https://login.proxy.lib.duke.edu/login?url=https://www.proquest.com/scholarly-journals/preliminary-study-community-development/docview/20158041/se-2?accountid=10598 and https://onlinelibrary.wiley.com/doi/pdf/10.1002/aqc.701	yes	NA	include	fringing	reef flat	reef rubble	n/a	n/a	sand, rubble or dead coral substratum of at least 1m diameter, fringing reefs, high sediment from urban activity	include	artificial_designed	nursery absent	fibreglass impregnated with a mixture of sand and calcium carbonate to roughen the exterior surface. Each REU weighed around 10 kg, was slightly negatively buoyant, and measured approximately 70 cm in basal diameter and 50cm in height, with a total exterior surface area of 1.00m2. Round holes of 3- and 5-cm diameter were cut in the wall to expedite the flow of water currents through the unit (Fig…	fiberglass	n/a	depths of 2–7 m	4.5	from September to November 2001	yes	coral restoration	provide more settlement surfaces in an environment where the natural reef substrates, such as dead coral or coral rubble, are almost totally covered by silt and fine sand.	include	observational	This preliminary study aims to evaluate if fibreglass is a suitable material for constructing artificial reef units, in terms of developing a benthic community suitable for scleractinian coral recruitment, as well as to observe differences between reef sites with different impact levels.	Fibreglass reef modules were placed at three sites in the Southern Islands of Singapore and monitored over the initial period of two years	local	3 plots 20 by 50m in area	two islands south of Singapore: St John’s Island and Raffles Lighthouse
162	12676163	include	NA	NA	full search	Iris Foxfoot	1692748800	1701820800	no	NULL	yes	NA	peer reviewed	Loh, Tse-Lynn and Tanzil, J. T. I. and Chou, L. M.	2006	Preliminary study of community development and scleractinian recruitment on fibreglass artificial reef units in the sedimented waters of Singapore	Aquatic Conservation: Marine and Freshwater Ecosystems	16	61-76-	https://doi.org/10.1002/aqc.701	https://login.proxy.lib.duke.edu/login?url=https://www.proquest.com/scholarly-journals/preliminary-study-community-development/docview/20158041/se-2?accountid=10598 and https://onlinelibrary.wiley.com/doi/pdf/10.1002/aqc.701	yes	NA	include	fringing	reef flat	reef rubble	n/a	n/a	sand, rubble or dead coral substratum of at least 1m diameter, fringing reefs, high sediment from urban activity	include	artificial_designed	nursery absent	fibreglass impregnated with a mixture of sand and calcium carbonate to roughen the exterior surface. Each REU weighed around 10 kg, was slightly negatively buoyant, and measured approximately 70 cm in basal diameter and 50cm in height, with a total exterior surface area of 1.00m2. Round holes of 3- and 5-cm diameter were cut in the wall to expedite the flow of water currents through the unit (Fig…	fiberglass	n/a	depths of 2–7 m	4.5	from September to November 2001	yes	coral restoration	provide more settlement surfaces in an environment where the natural reef substrates, such as dead coral or coral rubble, are almost totally covered by silt and fine sand.	include	observational	This preliminary study aims to evaluate if fibreglass is a suitable material for constructing artificial reef units, in terms of developing a benthic community suitable for scleractinian coral recruitment, as well as to observe differences between reef sites with different impact levels.	Fibreglass reef modules were placed at three sites in the Southern Islands of Singapore and monitored over the initial period of two years	local	3 plots 20 by 50m in area	two islands south of Singapore: St John’s Island and Raffles Lighthouse
163	12676163	include	NA	NA	full search	Iris Foxfoot	1692748800	1701820800	no	NULL	yes	NA	peer reviewed	Loh, Tse-Lynn and Tanzil, J. T. I. and Chou, L. M.	2006	Preliminary study of community development and scleractinian recruitment on fibreglass artificial reef units in the sedimented waters of Singapore	Aquatic Conservation: Marine and Freshwater Ecosystems	16	61-76-	https://doi.org/10.1002/aqc.701	https://login.proxy.lib.duke.edu/login?url=https://www.proquest.com/scholarly-journals/preliminary-study-community-development/docview/20158041/se-2?accountid=10598 and https://onlinelibrary.wiley.com/doi/pdf/10.1002/aqc.701	yes	NA	include	fringing	reef flat	reef rubble	n/a	n/a	sand, rubble or dead coral substratum of at least 1m diameter, fringing reefs, high sediment from urban activity	include	artificial_designed	nursery absent	fibreglass impregnated with a mixture of sand and calcium carbonate to roughen the exterior surface. Each REU weighed around 10 kg, was slightly negatively buoyant, and measured approximately 70 cm in basal diameter and 50cm in height, with a total exterior surface area of 1.00m2. Round holes of 3- and 5-cm diameter were cut in the wall to expedite the flow of water currents through the unit (Fig…	fiberglass	n/a	depths of 2–7 m	4.5	from September to November 2001	yes	coral restoration	provide more settlement surfaces in an environment where the natural reef substrates, such as dead coral or coral rubble, are almost totally covered by silt and fine sand.	include	observational	This preliminary study aims to evaluate if fibreglass is a suitable material for constructing artificial reef units, in terms of developing a benthic community suitable for scleractinian coral recruitment, as well as to observe differences between reef sites with different impact levels.	Fibreglass reef modules were placed at three sites in the Southern Islands of Singapore and monitored over the initial period of two years	local	3 plots 20 by 50m in area	two islands south of Singapore: St John’s Island and Raffles Lighthouse
164	12676163	include	NA	NA	full search	Iris Foxfoot	1692748800	1701820800	no	NULL	yes	NA	peer reviewed	Loh, Tse-Lynn and Tanzil, J. T. I. and Chou, L. M.	2006	Preliminary study of community development and scleractinian recruitment on fibreglass artificial reef units in the sedimented waters of Singapore	Aquatic Conservation: Marine and Freshwater Ecosystems	16	61-76-	https://doi.org/10.1002/aqc.701	https://login.proxy.lib.duke.edu/login?url=https://www.proquest.com/scholarly-journals/preliminary-study-community-development/docview/20158041/se-2?accountid=10598 and https://onlinelibrary.wiley.com/doi/pdf/10.1002/aqc.701	yes	NA	include	fringing	reef flat	reef rubble	n/a	n/a	sand, rubble or dead coral substratum of at least 1m diameter, fringing reefs, high sediment from urban activity	include	artificial_designed	nursery absent	fibreglass impregnated with a mixture of sand and calcium carbonate to roughen the exterior surface. Each REU weighed around 10 kg, was slightly negatively buoyant, and measured approximately 70 cm in basal diameter and 50cm in height, with a total exterior surface area of 1.00m2. Round holes of 3- and 5-cm diameter were cut in the wall to expedite the flow of water currents through the unit (Fig…	sand	n/a	depths of 2–7 m	4.5	from September to November 2001	yes	coral restoration	provide more settlement surfaces in an environment where the natural reef substrates, such as dead coral or coral rubble, are almost totally covered by silt and fine sand.	include	observational	This preliminary study aims to evaluate if fibreglass is a suitable material for constructing artificial reef units, in terms of developing a benthic community suitable for scleractinian coral recruitment, as well as to observe differences between reef sites with different impact levels.	Fibreglass reef modules were placed at three sites in the Southern Islands of Singapore and monitored over the initial period of two years	local	3 plots 20 by 50m in area	two islands south of Singapore: St John’s Island and Raffles Lighthouse
165	12676163	include	NA	NA	full search	Iris Foxfoot	1692748800	1701820800	no	NULL	yes	NA	peer reviewed	Loh, Tse-Lynn and Tanzil, J. T. I. and Chou, L. M.	2006	Preliminary study of community development and scleractinian recruitment on fibreglass artificial reef units in the sedimented waters of Singapore	Aquatic Conservation: Marine and Freshwater Ecosystems	16	61-76-	https://doi.org/10.1002/aqc.701	https://login.proxy.lib.duke.edu/login?url=https://www.proquest.com/scholarly-journals/preliminary-study-community-development/docview/20158041/se-2?accountid=10598 and https://onlinelibrary.wiley.com/doi/pdf/10.1002/aqc.701	yes	NA	include	fringing	reef flat	reef rubble	n/a	n/a	sand, rubble or dead coral substratum of at least 1m diameter, fringing reefs, high sediment from urban activity	include	artificial_designed	nursery absent	fibreglass impregnated with a mixture of sand and calcium carbonate to roughen the exterior surface. Each REU weighed around 10 kg, was slightly negatively buoyant, and measured approximately 70 cm in basal diameter and 50cm in height, with a total exterior surface area of 1.00m2. Round holes of 3- and 5-cm diameter were cut in the wall to expedite the flow of water currents through the unit (Fig…	sand	n/a	depths of 2–7 m	4.5	from September to November 2001	yes	coral restoration	provide more settlement surfaces in an environment where the natural reef substrates, such as dead coral or coral rubble, are almost totally covered by silt and fine sand.	include	observational	This preliminary study aims to evaluate if fibreglass is a suitable material for constructing artificial reef units, in terms of developing a benthic community suitable for scleractinian coral recruitment, as well as to observe differences between reef sites with different impact levels.	Fibreglass reef modules were placed at three sites in the Southern Islands of Singapore and monitored over the initial period of two years	local	3 plots 20 by 50m in area	two islands south of Singapore: St John’s Island and Raffles Lighthouse
166	12676163	include	NA	NA	full search	Iris Foxfoot	1692748800	1701820800	no	NULL	yes	NA	peer reviewed	Loh, Tse-Lynn and Tanzil, J. T. I. and Chou, L. M.	2006	Preliminary study of community development and scleractinian recruitment on fibreglass artificial reef units in the sedimented waters of Singapore	Aquatic Conservation: Marine and Freshwater Ecosystems	16	61-76-	https://doi.org/10.1002/aqc.701	https://login.proxy.lib.duke.edu/login?url=https://www.proquest.com/scholarly-journals/preliminary-study-community-development/docview/20158041/se-2?accountid=10598 and https://onlinelibrary.wiley.com/doi/pdf/10.1002/aqc.701	yes	NA	include	fringing	reef flat	reef rubble	n/a	n/a	sand, rubble or dead coral substratum of at least 1m diameter, fringing reefs, high sediment from urban activity	include	artificial_designed	nursery absent	fibreglass impregnated with a mixture of sand and calcium carbonate to roughen the exterior surface. Each REU weighed around 10 kg, was slightly negatively buoyant, and measured approximately 70 cm in basal diameter and 50cm in height, with a total exterior surface area of 1.00m2. Round holes of 3- and 5-cm diameter were cut in the wall to expedite the flow of water currents through the unit (Fig…	sand	n/a	depths of 2–7 m	4.5	from September to November 2001	yes	coral restoration	provide more settlement surfaces in an environment where the natural reef substrates, such as dead coral or coral rubble, are almost totally covered by silt and fine sand.	include	observational	This preliminary study aims to evaluate if fibreglass is a suitable material for constructing artificial reef units, in terms of developing a benthic community suitable for scleractinian coral recruitment, as well as to observe differences between reef sites with different impact levels.	Fibreglass reef modules were placed at three sites in the Southern Islands of Singapore and monitored over the initial period of two years	local	3 plots 20 by 50m in area	two islands south of Singapore: St John’s Island and Raffles Lighthouse
167	12676163	include	NA	NA	full search	Iris Foxfoot	1692748800	1701820800	no	NULL	yes	NA	peer reviewed	Loh, Tse-Lynn and Tanzil, J. T. I. and Chou, L. M.	2006	Preliminary study of community development and scleractinian recruitment on fibreglass artificial reef units in the sedimented waters of Singapore	Aquatic Conservation: Marine and Freshwater Ecosystems	16	61-76-	https://doi.org/10.1002/aqc.701	https://login.proxy.lib.duke.edu/login?url=https://www.proquest.com/scholarly-journals/preliminary-study-community-development/docview/20158041/se-2?accountid=10598 and https://onlinelibrary.wiley.com/doi/pdf/10.1002/aqc.701	yes	NA	include	fringing	reef flat	reef rubble	n/a	n/a	sand, rubble or dead coral substratum of at least 1m diameter, fringing reefs, high sediment from urban activity	include	artificial_designed	nursery absent	fibreglass impregnated with a mixture of sand and calcium carbonate to roughen the exterior surface. Each REU weighed around 10 kg, was slightly negatively buoyant, and measured approximately 70 cm in basal diameter and 50cm in height, with a total exterior surface area of 1.00m2. Round holes of 3- and 5-cm diameter were cut in the wall to expedite the flow of water currents through the unit (Fig…	sand	n/a	depths of 2–7 m	4.5	from September to November 2001	yes	coral restoration	provide more settlement surfaces in an environment where the natural reef substrates, such as dead coral or coral rubble, are almost totally covered by silt and fine sand.	include	observational	This preliminary study aims to evaluate if fibreglass is a suitable material for constructing artificial reef units, in terms of developing a benthic community suitable for scleractinian coral recruitment, as well as to observe differences between reef sites with different impact levels.	Fibreglass reef modules were placed at three sites in the Southern Islands of Singapore and monitored over the initial period of two years	local	3 plots 20 by 50m in area	two islands south of Singapore: St John’s Island and Raffles Lighthouse
168	12676163	include	NA	NA	full search	Iris Foxfoot	1692748800	1701820800	no	NULL	yes	NA	peer reviewed	Loh, Tse-Lynn and Tanzil, J. T. I. and Chou, L. M.	2006	Preliminary study of community development and scleractinian recruitment on fibreglass artificial reef units in the sedimented waters of Singapore	Aquatic Conservation: Marine and Freshwater Ecosystems	16	61-76-	https://doi.org/10.1002/aqc.701	https://login.proxy.lib.duke.edu/login?url=https://www.proquest.com/scholarly-journals/preliminary-study-community-development/docview/20158041/se-2?accountid=10598 and https://onlinelibrary.wiley.com/doi/pdf/10.1002/aqc.701	yes	NA	include	fringing	reef flat	reef rubble	n/a	n/a	sand, rubble or dead coral substratum of at least 1m diameter, fringing reefs, high sediment from urban activity	include	artificial_designed	nursery absent	fibreglass impregnated with a mixture of sand and calcium carbonate to roughen the exterior surface. Each REU weighed around 10 kg, was slightly negatively buoyant, and measured approximately 70 cm in basal diameter and 50cm in height, with a total exterior surface area of 1.00m2. Round holes of 3- and 5-cm diameter were cut in the wall to expedite the flow of water currents through the unit (Fig…	rock	n/a	depths of 2–7 m	4.5	from September to November 2001	yes	coral restoration	provide more settlement surfaces in an environment where the natural reef substrates, such as dead coral or coral rubble, are almost totally covered by silt and fine sand.	include	observational	This preliminary study aims to evaluate if fibreglass is a suitable material for constructing artificial reef units, in terms of developing a benthic community suitable for scleractinian coral recruitment, as well as to observe differences between reef sites with different impact levels.	Fibreglass reef modules were placed at three sites in the Southern Islands of Singapore and monitored over the initial period of two years	local	3 plots 20 by 50m in area	two islands south of Singapore: St John’s Island and Raffles Lighthouse
169	12676163	include	NA	NA	full search	Iris Foxfoot	1692748800	1701820800	no	NULL	yes	NA	peer reviewed	Loh, Tse-Lynn and Tanzil, J. T. I. and Chou, L. M.	2006	Preliminary study of community development and scleractinian recruitment on fibreglass artificial reef units in the sedimented waters of Singapore	Aquatic Conservation: Marine and Freshwater Ecosystems	16	61-76-	https://doi.org/10.1002/aqc.701	https://login.proxy.lib.duke.edu/login?url=https://www.proquest.com/scholarly-journals/preliminary-study-community-development/docview/20158041/se-2?accountid=10598 and https://onlinelibrary.wiley.com/doi/pdf/10.1002/aqc.701	yes	NA	include	fringing	reef flat	reef rubble	n/a	n/a	sand, rubble or dead coral substratum of at least 1m diameter, fringing reefs, high sediment from urban activity	include	artificial_designed	nursery absent	fibreglass impregnated with a mixture of sand and calcium carbonate to roughen the exterior surface. Each REU weighed around 10 kg, was slightly negatively buoyant, and measured approximately 70 cm in basal diameter and 50cm in height, with a total exterior surface area of 1.00m2. Round holes of 3- and 5-cm diameter were cut in the wall to expedite the flow of water currents through the unit (Fig…	rock	n/a	depths of 2–7 m	4.5	from September to November 2001	yes	coral restoration	provide more settlement surfaces in an environment where the natural reef substrates, such as dead coral or coral rubble, are almost totally covered by silt and fine sand.	include	observational	This preliminary study aims to evaluate if fibreglass is a suitable material for constructing artificial reef units, in terms of developing a benthic community suitable for scleractinian coral recruitment, as well as to observe differences between reef sites with different impact levels.	Fibreglass reef modules were placed at three sites in the Southern Islands of Singapore and monitored over the initial period of two years	local	3 plots 20 by 50m in area	two islands south of Singapore: St John’s Island and Raffles Lighthouse
170	12676163	include	NA	NA	full search	Iris Foxfoot	1692748800	1701820800	no	NULL	yes	NA	peer reviewed	Loh, Tse-Lynn and Tanzil, J. T. I. and Chou, L. M.	2006	Preliminary study of community development and scleractinian recruitment on fibreglass artificial reef units in the sedimented waters of Singapore	Aquatic Conservation: Marine and Freshwater Ecosystems	16	61-76-	https://doi.org/10.1002/aqc.701	https://login.proxy.lib.duke.edu/login?url=https://www.proquest.com/scholarly-journals/preliminary-study-community-development/docview/20158041/se-2?accountid=10598 and https://onlinelibrary.wiley.com/doi/pdf/10.1002/aqc.701	yes	NA	include	fringing	reef flat	reef rubble	n/a	n/a	sand, rubble or dead coral substratum of at least 1m diameter, fringing reefs, high sediment from urban activity	include	artificial_designed	nursery absent	fibreglass impregnated with a mixture of sand and calcium carbonate to roughen the exterior surface. Each REU weighed around 10 kg, was slightly negatively buoyant, and measured approximately 70 cm in basal diameter and 50cm in height, with a total exterior surface area of 1.00m2. Round holes of 3- and 5-cm diameter were cut in the wall to expedite the flow of water currents through the unit (Fig…	rock	n/a	depths of 2–7 m	4.5	from September to November 2001	yes	coral restoration	provide more settlement surfaces in an environment where the natural reef substrates, such as dead coral or coral rubble, are almost totally covered by silt and fine sand.	include	observational	This preliminary study aims to evaluate if fibreglass is a suitable material for constructing artificial reef units, in terms of developing a benthic community suitable for scleractinian coral recruitment, as well as to observe differences between reef sites with different impact levels.	Fibreglass reef modules were placed at three sites in the Southern Islands of Singapore and monitored over the initial period of two years	local	3 plots 20 by 50m in area	two islands south of Singapore: St John’s Island and Raffles Lighthouse
171	12676163	include	NA	NA	full search	Iris Foxfoot	1692748800	1701820800	no	NULL	yes	NA	peer reviewed	Loh, Tse-Lynn and Tanzil, J. T. I. and Chou, L. M.	2006	Preliminary study of community development and scleractinian recruitment on fibreglass artificial reef units in the sedimented waters of Singapore	Aquatic Conservation: Marine and Freshwater Ecosystems	16	61-76-	https://doi.org/10.1002/aqc.701	https://login.proxy.lib.duke.edu/login?url=https://www.proquest.com/scholarly-journals/preliminary-study-community-development/docview/20158041/se-2?accountid=10598 and https://onlinelibrary.wiley.com/doi/pdf/10.1002/aqc.701	yes	NA	include	fringing	reef flat	reef rubble	n/a	n/a	sand, rubble or dead coral substratum of at least 1m diameter, fringing reefs, high sediment from urban activity	include	artificial_designed	nursery absent	fibreglass impregnated with a mixture of sand and calcium carbonate to roughen the exterior surface. Each REU weighed around 10 kg, was slightly negatively buoyant, and measured approximately 70 cm in basal diameter and 50cm in height, with a total exterior surface area of 1.00m2. Round holes of 3- and 5-cm diameter were cut in the wall to expedite the flow of water currents through the unit (Fig…	rock	n/a	depths of 2–7 m	4.5	from September to November 2001	yes	coral restoration	provide more settlement surfaces in an environment where the natural reef substrates, such as dead coral or coral rubble, are almost totally covered by silt and fine sand.	include	observational	This preliminary study aims to evaluate if fibreglass is a suitable material for constructing artificial reef units, in terms of developing a benthic community suitable for scleractinian coral recruitment, as well as to observe differences between reef sites with different impact levels.	Fibreglass reef modules were placed at three sites in the Southern Islands of Singapore and monitored over the initial period of two years	local	3 plots 20 by 50m in area	two islands south of Singapore: St John’s Island and Raffles Lighthouse
172	12676163	include	NA	NA	full search	Iris Foxfoot	1692748800	1701820800	no	NULL	yes	NA	peer reviewed	Loh, Tse-Lynn and Tanzil, J. T. I. and Chou, L. M.	2006	Preliminary study of community development and scleractinian recruitment on fibreglass artificial reef units in the sedimented waters of Singapore	Aquatic Conservation: Marine and Freshwater Ecosystems	16	61-76-	https://doi.org/10.1002/aqc.701	https://login.proxy.lib.duke.edu/login?url=https://www.proquest.com/scholarly-journals/preliminary-study-community-development/docview/20158041/se-2?accountid=10598 and https://onlinelibrary.wiley.com/doi/pdf/10.1002/aqc.701	yes	NA	include	fringing	reef flat	sand	n/a	n/a	sand, rubble or dead coral substratum of at least 1m diameter, fringing reefs, high sediment from urban activity	include	artificial_designed	nursery absent	fibreglass impregnated with a mixture of sand and calcium carbonate to roughen the exterior surface. Each REU weighed around 10 kg, was slightly negatively buoyant, and measured approximately 70 cm in basal diameter and 50cm in height, with a total exterior surface area of 1.00m2. Round holes of 3- and 5-cm diameter were cut in the wall to expedite the flow of water currents through the unit (Fig…	fiberglass	n/a	depths of 2–7 m	4.5	from September to November 2001	yes	coral restoration	provide more settlement surfaces in an environment where the natural reef substrates, such as dead coral or coral rubble, are almost totally covered by silt and fine sand.	include	observational	This preliminary study aims to evaluate if fibreglass is a suitable material for constructing artificial reef units, in terms of developing a benthic community suitable for scleractinian coral recruitment, as well as to observe differences between reef sites with different impact levels.	Fibreglass reef modules were placed at three sites in the Southern Islands of Singapore and monitored over the initial period of two years	local	3 plots 20 by 50m in area	two islands south of Singapore: St John’s Island and Raffles Lighthouse
173	12676163	include	NA	NA	full search	Iris Foxfoot	1692748800	1701820800	no	NULL	yes	NA	peer reviewed	Loh, Tse-Lynn and Tanzil, J. T. I. and Chou, L. M.	2006	Preliminary study of community development and scleractinian recruitment on fibreglass artificial reef units in the sedimented waters of Singapore	Aquatic Conservation: Marine and Freshwater Ecosystems	16	61-76-	https://doi.org/10.1002/aqc.701	https://login.proxy.lib.duke.edu/login?url=https://www.proquest.com/scholarly-journals/preliminary-study-community-development/docview/20158041/se-2?accountid=10598 and https://onlinelibrary.wiley.com/doi/pdf/10.1002/aqc.701	yes	NA	include	fringing	reef flat	sand	n/a	n/a	sand, rubble or dead coral substratum of at least 1m diameter, fringing reefs, high sediment from urban activity	include	artificial_designed	nursery absent	fibreglass impregnated with a mixture of sand and calcium carbonate to roughen the exterior surface. Each REU weighed around 10 kg, was slightly negatively buoyant, and measured approximately 70 cm in basal diameter and 50cm in height, with a total exterior surface area of 1.00m2. Round holes of 3- and 5-cm diameter were cut in the wall to expedite the flow of water currents through the unit (Fig…	fiberglass	n/a	depths of 2–7 m	4.5	from September to November 2001	yes	coral restoration	provide more settlement surfaces in an environment where the natural reef substrates, such as dead coral or coral rubble, are almost totally covered by silt and fine sand.	include	observational	This preliminary study aims to evaluate if fibreglass is a suitable material for constructing artificial reef units, in terms of developing a benthic community suitable for scleractinian coral recruitment, as well as to observe differences between reef sites with different impact levels.	Fibreglass reef modules were placed at three sites in the Southern Islands of Singapore and monitored over the initial period of two years	local	3 plots 20 by 50m in area	two islands south of Singapore: St John’s Island and Raffles Lighthouse
174	12676163	include	NA	NA	full search	Iris Foxfoot	1692748800	1701820800	no	NULL	yes	NA	peer reviewed	Loh, Tse-Lynn and Tanzil, J. T. I. and Chou, L. M.	2006	Preliminary study of community development and scleractinian recruitment on fibreglass artificial reef units in the sedimented waters of Singapore	Aquatic Conservation: Marine and Freshwater Ecosystems	16	61-76-	https://doi.org/10.1002/aqc.701	https://login.proxy.lib.duke.edu/login?url=https://www.proquest.com/scholarly-journals/preliminary-study-community-development/docview/20158041/se-2?accountid=10598 and https://onlinelibrary.wiley.com/doi/pdf/10.1002/aqc.701	yes	NA	include	fringing	reef flat	sand	n/a	n/a	sand, rubble or dead coral substratum of at least 1m diameter, fringing reefs, high sediment from urban activity	include	artificial_designed	nursery absent	fibreglass impregnated with a mixture of sand and calcium carbonate to roughen the exterior surface. Each REU weighed around 10 kg, was slightly negatively buoyant, and measured approximately 70 cm in basal diameter and 50cm in height, with a total exterior surface area of 1.00m2. Round holes of 3- and 5-cm diameter were cut in the wall to expedite the flow of water currents through the unit (Fig…	fiberglass	n/a	depths of 2–7 m	4.5	from September to November 2001	yes	coral restoration	provide more settlement surfaces in an environment where the natural reef substrates, such as dead coral or coral rubble, are almost totally covered by silt and fine sand.	include	observational	This preliminary study aims to evaluate if fibreglass is a suitable material for constructing artificial reef units, in terms of developing a benthic community suitable for scleractinian coral recruitment, as well as to observe differences between reef sites with different impact levels.	Fibreglass reef modules were placed at three sites in the Southern Islands of Singapore and monitored over the initial period of two years	local	3 plots 20 by 50m in area	two islands south of Singapore: St John’s Island and Raffles Lighthouse
175	12676163	include	NA	NA	full search	Iris Foxfoot	1692748800	1701820800	no	NULL	yes	NA	peer reviewed	Loh, Tse-Lynn and Tanzil, J. T. I. and Chou, L. M.	2006	Preliminary study of community development and scleractinian recruitment on fibreglass artificial reef units in the sedimented waters of Singapore	Aquatic Conservation: Marine and Freshwater Ecosystems	16	61-76-	https://doi.org/10.1002/aqc.701	https://login.proxy.lib.duke.edu/login?url=https://www.proquest.com/scholarly-journals/preliminary-study-community-development/docview/20158041/se-2?accountid=10598 and https://onlinelibrary.wiley.com/doi/pdf/10.1002/aqc.701	yes	NA	include	fringing	reef flat	sand	n/a	n/a	sand, rubble or dead coral substratum of at least 1m diameter, fringing reefs, high sediment from urban activity	include	artificial_designed	nursery absent	fibreglass impregnated with a mixture of sand and calcium carbonate to roughen the exterior surface. Each REU weighed around 10 kg, was slightly negatively buoyant, and measured approximately 70 cm in basal diameter and 50cm in height, with a total exterior surface area of 1.00m2. Round holes of 3- and 5-cm diameter were cut in the wall to expedite the flow of water currents through the unit (Fig…	fiberglass	n/a	depths of 2–7 m	4.5	from September to November 2001	yes	coral restoration	provide more settlement surfaces in an environment where the natural reef substrates, such as dead coral or coral rubble, are almost totally covered by silt and fine sand.	include	observational	This preliminary study aims to evaluate if fibreglass is a suitable material for constructing artificial reef units, in terms of developing a benthic community suitable for scleractinian coral recruitment, as well as to observe differences between reef sites with different impact levels.	Fibreglass reef modules were placed at three sites in the Southern Islands of Singapore and monitored over the initial period of two years	local	3 plots 20 by 50m in area	two islands south of Singapore: St John’s Island and Raffles Lighthouse
176	12676163	include	NA	NA	full search	Iris Foxfoot	1692748800	1701820800	no	NULL	yes	NA	peer reviewed	Loh, Tse-Lynn and Tanzil, J. T. I. and Chou, L. M.	2006	Preliminary study of community development and scleractinian recruitment on fibreglass artificial reef units in the sedimented waters of Singapore	Aquatic Conservation: Marine and Freshwater Ecosystems	16	61-76-	https://doi.org/10.1002/aqc.701	https://login.proxy.lib.duke.edu/login?url=https://www.proquest.com/scholarly-journals/preliminary-study-community-development/docview/20158041/se-2?accountid=10598 and https://onlinelibrary.wiley.com/doi/pdf/10.1002/aqc.701	yes	NA	include	fringing	reef flat	sand	n/a	n/a	sand, rubble or dead coral substratum of at least 1m diameter, fringing reefs, high sediment from urban activity	include	artificial_designed	nursery absent	fibreglass impregnated with a mixture of sand and calcium carbonate to roughen the exterior surface. Each REU weighed around 10 kg, was slightly negatively buoyant, and measured approximately 70 cm in basal diameter and 50cm in height, with a total exterior surface area of 1.00m2. Round holes of 3- and 5-cm diameter were cut in the wall to expedite the flow of water currents through the unit (Fig…	sand	n/a	depths of 2–7 m	4.5	from September to November 2001	yes	coral restoration	provide more settlement surfaces in an environment where the natural reef substrates, such as dead coral or coral rubble, are almost totally covered by silt and fine sand.	include	observational	This preliminary study aims to evaluate if fibreglass is a suitable material for constructing artificial reef units, in terms of developing a benthic community suitable for scleractinian coral recruitment, as well as to observe differences between reef sites with different impact levels.	Fibreglass reef modules were placed at three sites in the Southern Islands of Singapore and monitored over the initial period of two years	local	3 plots 20 by 50m in area	two islands south of Singapore: St John’s Island and Raffles Lighthouse
177	12676163	include	NA	NA	full search	Iris Foxfoot	1692748800	1701820800	no	NULL	yes	NA	peer reviewed	Loh, Tse-Lynn and Tanzil, J. T. I. and Chou, L. M.	2006	Preliminary study of community development and scleractinian recruitment on fibreglass artificial reef units in the sedimented waters of Singapore	Aquatic Conservation: Marine and Freshwater Ecosystems	16	61-76-	https://doi.org/10.1002/aqc.701	https://login.proxy.lib.duke.edu/login?url=https://www.proquest.com/scholarly-journals/preliminary-study-community-development/docview/20158041/se-2?accountid=10598 and https://onlinelibrary.wiley.com/doi/pdf/10.1002/aqc.701	yes	NA	include	fringing	reef flat	sand	n/a	n/a	sand, rubble or dead coral substratum of at least 1m diameter, fringing reefs, high sediment from urban activity	include	artificial_designed	nursery absent	fibreglass impregnated with a mixture of sand and calcium carbonate to roughen the exterior surface. Each REU weighed around 10 kg, was slightly negatively buoyant, and measured approximately 70 cm in basal diameter and 50cm in height, with a total exterior surface area of 1.00m2. Round holes of 3- and 5-cm diameter were cut in the wall to expedite the flow of water currents through the unit (Fig…	sand	n/a	depths of 2–7 m	4.5	from September to November 2001	yes	coral restoration	provide more settlement surfaces in an environment where the natural reef substrates, such as dead coral or coral rubble, are almost totally covered by silt and fine sand.	include	observational	This preliminary study aims to evaluate if fibreglass is a suitable material for constructing artificial reef units, in terms of developing a benthic community suitable for scleractinian coral recruitment, as well as to observe differences between reef sites with different impact levels.	Fibreglass reef modules were placed at three sites in the Southern Islands of Singapore and monitored over the initial period of two years	local	3 plots 20 by 50m in area	two islands south of Singapore: St John’s Island and Raffles Lighthouse
178	12676163	include	NA	NA	full search	Iris Foxfoot	1692748800	1701820800	no	NULL	yes	NA	peer reviewed	Loh, Tse-Lynn and Tanzil, J. T. I. and Chou, L. M.	2006	Preliminary study of community development and scleractinian recruitment on fibreglass artificial reef units in the sedimented waters of Singapore	Aquatic Conservation: Marine and Freshwater Ecosystems	16	61-76-	https://doi.org/10.1002/aqc.701	https://login.proxy.lib.duke.edu/login?url=https://www.proquest.com/scholarly-journals/preliminary-study-community-development/docview/20158041/se-2?accountid=10598 and https://onlinelibrary.wiley.com/doi/pdf/10.1002/aqc.701	yes	NA	include	fringing	reef flat	sand	n/a	n/a	sand, rubble or dead coral substratum of at least 1m diameter, fringing reefs, high sediment from urban activity	include	artificial_designed	nursery absent	fibreglass impregnated with a mixture of sand and calcium carbonate to roughen the exterior surface. Each REU weighed around 10 kg, was slightly negatively buoyant, and measured approximately 70 cm in basal diameter and 50cm in height, with a total exterior surface area of 1.00m2. Round holes of 3- and 5-cm diameter were cut in the wall to expedite the flow of water currents through the unit (Fig…	sand	n/a	depths of 2–7 m	4.5	from September to November 2001	yes	coral restoration	provide more settlement surfaces in an environment where the natural reef substrates, such as dead coral or coral rubble, are almost totally covered by silt and fine sand.	include	observational	This preliminary study aims to evaluate if fibreglass is a suitable material for constructing artificial reef units, in terms of developing a benthic community suitable for scleractinian coral recruitment, as well as to observe differences between reef sites with different impact levels.	Fibreglass reef modules were placed at three sites in the Southern Islands of Singapore and monitored over the initial period of two years	local	3 plots 20 by 50m in area	two islands south of Singapore: St John’s Island and Raffles Lighthouse
179	12676163	include	NA	NA	full search	Iris Foxfoot	1692748800	1701820800	no	NULL	yes	NA	peer reviewed	Loh, Tse-Lynn and Tanzil, J. T. I. and Chou, L. M.	2006	Preliminary study of community development and scleractinian recruitment on fibreglass artificial reef units in the sedimented waters of Singapore	Aquatic Conservation: Marine and Freshwater Ecosystems	16	61-76-	https://doi.org/10.1002/aqc.701	https://login.proxy.lib.duke.edu/login?url=https://www.proquest.com/scholarly-journals/preliminary-study-community-development/docview/20158041/se-2?accountid=10598 and https://onlinelibrary.wiley.com/doi/pdf/10.1002/aqc.701	yes	NA	include	fringing	reef flat	sand	n/a	n/a	sand, rubble or dead coral substratum of at least 1m diameter, fringing reefs, high sediment from urban activity	include	artificial_designed	nursery absent	fibreglass impregnated with a mixture of sand and calcium carbonate to roughen the exterior surface. Each REU weighed around 10 kg, was slightly negatively buoyant, and measured approximately 70 cm in basal diameter and 50cm in height, with a total exterior surface area of 1.00m2. Round holes of 3- and 5-cm diameter were cut in the wall to expedite the flow of water currents through the unit (Fig…	sand	n/a	depths of 2–7 m	4.5	from September to November 2001	yes	coral restoration	provide more settlement surfaces in an environment where the natural reef substrates, such as dead coral or coral rubble, are almost totally covered by silt and fine sand.	include	observational	This preliminary study aims to evaluate if fibreglass is a suitable material for constructing artificial reef units, in terms of developing a benthic community suitable for scleractinian coral recruitment, as well as to observe differences between reef sites with different impact levels.	Fibreglass reef modules were placed at three sites in the Southern Islands of Singapore and monitored over the initial period of two years	local	3 plots 20 by 50m in area	two islands south of Singapore: St John’s Island and Raffles Lighthouse
180	12676163	include	NA	NA	full search	Iris Foxfoot	1692748800	1701820800	no	NULL	yes	NA	peer reviewed	Loh, Tse-Lynn and Tanzil, J. T. I. and Chou, L. M.	2006	Preliminary study of community development and scleractinian recruitment on fibreglass artificial reef units in the sedimented waters of Singapore	Aquatic Conservation: Marine and Freshwater Ecosystems	16	61-76-	https://doi.org/10.1002/aqc.701	https://login.proxy.lib.duke.edu/login?url=https://www.proquest.com/scholarly-journals/preliminary-study-community-development/docview/20158041/se-2?accountid=10598 and https://onlinelibrary.wiley.com/doi/pdf/10.1002/aqc.701	yes	NA	include	fringing	reef flat	sand	n/a	n/a	sand, rubble or dead coral substratum of at least 1m diameter, fringing reefs, high sediment from urban activity	include	artificial_designed	nursery absent	fibreglass impregnated with a mixture of sand and calcium carbonate to roughen the exterior surface. Each REU weighed around 10 kg, was slightly negatively buoyant, and measured approximately 70 cm in basal diameter and 50cm in height, with a total exterior surface area of 1.00m2. Round holes of 3- and 5-cm diameter were cut in the wall to expedite the flow of water currents through the unit (Fig…	rock	n/a	depths of 2–7 m	4.5	from September to November 2001	yes	coral restoration	provide more settlement surfaces in an environment where the natural reef substrates, such as dead coral or coral rubble, are almost totally covered by silt and fine sand.	include	observational	This preliminary study aims to evaluate if fibreglass is a suitable material for constructing artificial reef units, in terms of developing a benthic community suitable for scleractinian coral recruitment, as well as to observe differences between reef sites with different impact levels.	Fibreglass reef modules were placed at three sites in the Southern Islands of Singapore and monitored over the initial period of two years	local	3 plots 20 by 50m in area	two islands south of Singapore: St John’s Island and Raffles Lighthouse
181	12676163	include	NA	NA	full search	Iris Foxfoot	1692748800	1701820800	no	NULL	yes	NA	peer reviewed	Loh, Tse-Lynn and Tanzil, J. T. I. and Chou, L. M.	2006	Preliminary study of community development and scleractinian recruitment on fibreglass artificial reef units in the sedimented waters of Singapore	Aquatic Conservation: Marine and Freshwater Ecosystems	16	61-76-	https://doi.org/10.1002/aqc.701	https://login.proxy.lib.duke.edu/login?url=https://www.proquest.com/scholarly-journals/preliminary-study-community-development/docview/20158041/se-2?accountid=10598 and https://onlinelibrary.wiley.com/doi/pdf/10.1002/aqc.701	yes	NA	include	fringing	reef flat	sand	n/a	n/a	sand, rubble or dead coral substratum of at least 1m diameter, fringing reefs, high sediment from urban activity	include	artificial_designed	nursery absent	fibreglass impregnated with a mixture of sand and calcium carbonate to roughen the exterior surface. Each REU weighed around 10 kg, was slightly negatively buoyant, and measured approximately 70 cm in basal diameter and 50cm in height, with a total exterior surface area of 1.00m2. Round holes of 3- and 5-cm diameter were cut in the wall to expedite the flow of water currents through the unit (Fig…	rock	n/a	depths of 2–7 m	4.5	from September to November 2001	yes	coral restoration	provide more settlement surfaces in an environment where the natural reef substrates, such as dead coral or coral rubble, are almost totally covered by silt and fine sand.	include	observational	This preliminary study aims to evaluate if fibreglass is a suitable material for constructing artificial reef units, in terms of developing a benthic community suitable for scleractinian coral recruitment, as well as to observe differences between reef sites with different impact levels.	Fibreglass reef modules were placed at three sites in the Southern Islands of Singapore and monitored over the initial period of two years	local	3 plots 20 by 50m in area	two islands south of Singapore: St John’s Island and Raffles Lighthouse
182	12676163	include	NA	NA	full search	Iris Foxfoot	1692748800	1701820800	no	NULL	yes	NA	peer reviewed	Loh, Tse-Lynn and Tanzil, J. T. I. and Chou, L. M.	2006	Preliminary study of community development and scleractinian recruitment on fibreglass artificial reef units in the sedimented waters of Singapore	Aquatic Conservation: Marine and Freshwater Ecosystems	16	61-76-	https://doi.org/10.1002/aqc.701	https://login.proxy.lib.duke.edu/login?url=https://www.proquest.com/scholarly-journals/preliminary-study-community-development/docview/20158041/se-2?accountid=10598 and https://onlinelibrary.wiley.com/doi/pdf/10.1002/aqc.701	yes	NA	include	fringing	reef flat	sand	n/a	n/a	sand, rubble or dead coral substratum of at least 1m diameter, fringing reefs, high sediment from urban activity	include	artificial_designed	nursery absent	fibreglass impregnated with a mixture of sand and calcium carbonate to roughen the exterior surface. Each REU weighed around 10 kg, was slightly negatively buoyant, and measured approximately 70 cm in basal diameter and 50cm in height, with a total exterior surface area of 1.00m2. Round holes of 3- and 5-cm diameter were cut in the wall to expedite the flow of water currents through the unit (Fig…	rock	n/a	depths of 2–7 m	4.5	from September to November 2001	yes	coral restoration	provide more settlement surfaces in an environment where the natural reef substrates, such as dead coral or coral rubble, are almost totally covered by silt and fine sand.	include	observational	This preliminary study aims to evaluate if fibreglass is a suitable material for constructing artificial reef units, in terms of developing a benthic community suitable for scleractinian coral recruitment, as well as to observe differences between reef sites with different impact levels.	Fibreglass reef modules were placed at three sites in the Southern Islands of Singapore and monitored over the initial period of two years	local	3 plots 20 by 50m in area	two islands south of Singapore: St John’s Island and Raffles Lighthouse
183	12676163	include	NA	NA	full search	Iris Foxfoot	1692748800	1701820800	no	NULL	yes	NA	peer reviewed	Loh, Tse-Lynn and Tanzil, J. T. I. and Chou, L. M.	2006	Preliminary study of community development and scleractinian recruitment on fibreglass artificial reef units in the sedimented waters of Singapore	Aquatic Conservation: Marine and Freshwater Ecosystems	16	61-76-	https://doi.org/10.1002/aqc.701	https://login.proxy.lib.duke.edu/login?url=https://www.proquest.com/scholarly-journals/preliminary-study-community-development/docview/20158041/se-2?accountid=10598 and https://onlinelibrary.wiley.com/doi/pdf/10.1002/aqc.701	yes	NA	include	fringing	reef flat	sand	n/a	n/a	sand, rubble or dead coral substratum of at least 1m diameter, fringing reefs, high sediment from urban activity	include	artificial_designed	nursery absent	fibreglass impregnated with a mixture of sand and calcium carbonate to roughen the exterior surface. Each REU weighed around 10 kg, was slightly negatively buoyant, and measured approximately 70 cm in basal diameter and 50cm in height, with a total exterior surface area of 1.00m2. Round holes of 3- and 5-cm diameter were cut in the wall to expedite the flow of water currents through the unit (Fig…	rock	n/a	depths of 2–7 m	4.5	from September to November 2001	yes	coral restoration	provide more settlement surfaces in an environment where the natural reef substrates, such as dead coral or coral rubble, are almost totally covered by silt and fine sand.	include	observational	This preliminary study aims to evaluate if fibreglass is a suitable material for constructing artificial reef units, in terms of developing a benthic community suitable for scleractinian coral recruitment, as well as to observe differences between reef sites with different impact levels.	Fibreglass reef modules were placed at three sites in the Southern Islands of Singapore and monitored over the initial period of two years	local	3 plots 20 by 50m in area	two islands south of Singapore: St John’s Island and Raffles Lighthouse
184	12676163	include	NA	NA	full search	Iris Foxfoot	1692748800	1701820800	no	NULL	yes	NA	peer reviewed	Loh, Tse-Lynn and Tanzil, J. T. I. and Chou, L. M.	2006	Preliminary study of community development and scleractinian recruitment on fibreglass artificial reef units in the sedimented waters of Singapore	Aquatic Conservation: Marine and Freshwater Ecosystems	16	61-76-	https://doi.org/10.1002/aqc.701	https://login.proxy.lib.duke.edu/login?url=https://www.proquest.com/scholarly-journals/preliminary-study-community-development/docview/20158041/se-2?accountid=10598 and https://onlinelibrary.wiley.com/doi/pdf/10.1002/aqc.701	yes	NA	include	fringing	reef flat	reef rubble	n/a	n/a	sand, rubble or dead coral substratum of at least 1m diameter, fringing reefs, high sediment from urban activity	include	artificial_designed	nursery absent	fibreglass impregnated with a mixture of sand and calcium carbonate to roughen the exterior surface. Each REU weighed around 10 kg, was slightly negatively buoyant, and measured approximately 70 cm in basal diameter and 50cm in height, with a total exterior surface area of 1.00m2. Round holes of 3- and 5-cm diameter were cut in the wall to expedite the flow of water currents through the unit (Fig…	fiberglass	n/a	depths of 2–7 m	4.5	from September to November 2001	yes	coral restoration	provide more settlement surfaces in an environment where the natural reef substrates, such as dead coral or coral rubble, are almost totally covered by silt and fine sand.	include	observational	This preliminary study aims to evaluate if fibreglass is a suitable material for constructing artificial reef units, in terms of developing a benthic community suitable for scleractinian coral recruitment, as well as to observe differences between reef sites with different impact levels.	Fibreglass reef modules were placed at three sites in the Southern Islands of Singapore and monitored over the initial period of two years	local	3 plots 20 by 50m in area	two islands south of Singapore: St John’s Island and Raffles Lighthouse
185	12676163	include	NA	NA	full search	Iris Foxfoot	1692748800	1701820800	no	NULL	yes	NA	peer reviewed	Loh, Tse-Lynn and Tanzil, J. T. I. and Chou, L. M.	2006	Preliminary study of community development and scleractinian recruitment on fibreglass artificial reef units in the sedimented waters of Singapore	Aquatic Conservation: Marine and Freshwater Ecosystems	16	61-76-	https://doi.org/10.1002/aqc.701	https://login.proxy.lib.duke.edu/login?url=https://www.proquest.com/scholarly-journals/preliminary-study-community-development/docview/20158041/se-2?accountid=10598 and https://onlinelibrary.wiley.com/doi/pdf/10.1002/aqc.701	yes	NA	include	fringing	reef flat	reef rubble	n/a	n/a	sand, rubble or dead coral substratum of at least 1m diameter, fringing reefs, high sediment from urban activity	include	artificial_designed	nursery absent	fibreglass impregnated with a mixture of sand and calcium carbonate to roughen the exterior surface. Each REU weighed around 10 kg, was slightly negatively buoyant, and measured approximately 70 cm in basal diameter and 50cm in height, with a total exterior surface area of 1.00m2. Round holes of 3- and 5-cm diameter were cut in the wall to expedite the flow of water currents through the unit (Fig…	fiberglass	n/a	depths of 2–7 m	4.5	from September to November 2001	yes	coral restoration	provide more settlement surfaces in an environment where the natural reef substrates, such as dead coral or coral rubble, are almost totally covered by silt and fine sand.	include	observational	This preliminary study aims to evaluate if fibreglass is a suitable material for constructing artificial reef units, in terms of developing a benthic community suitable for scleractinian coral recruitment, as well as to observe differences between reef sites with different impact levels.	Fibreglass reef modules were placed at three sites in the Southern Islands of Singapore and monitored over the initial period of two years	local	3 plots 20 by 50m in area	two islands south of Singapore: St John’s Island and Raffles Lighthouse
186	12676163	include	NA	NA	full search	Iris Foxfoot	1692748800	1701820800	no	NULL	yes	NA	peer reviewed	Loh, Tse-Lynn and Tanzil, J. T. I. and Chou, L. M.	2006	Preliminary study of community development and scleractinian recruitment on fibreglass artificial reef units in the sedimented waters of Singapore	Aquatic Conservation: Marine and Freshwater Ecosystems	16	61-76-	https://doi.org/10.1002/aqc.701	https://login.proxy.lib.duke.edu/login?url=https://www.proquest.com/scholarly-journals/preliminary-study-community-development/docview/20158041/se-2?accountid=10598 and https://onlinelibrary.wiley.com/doi/pdf/10.1002/aqc.701	yes	NA	include	fringing	reef flat	reef rubble	n/a	n/a	sand, rubble or dead coral substratum of at least 1m diameter, fringing reefs, high sediment from urban activity	include	artificial_designed	nursery absent	fibreglass impregnated with a mixture of sand and calcium carbonate to roughen the exterior surface. Each REU weighed around 10 kg, was slightly negatively buoyant, and measured approximately 70 cm in basal diameter and 50cm in height, with a total exterior surface area of 1.00m2. Round holes of 3- and 5-cm diameter were cut in the wall to expedite the flow of water currents through the unit (Fig…	fiberglass	n/a	depths of 2–7 m	4.5	from September to November 2001	yes	coral restoration	provide more settlement surfaces in an environment where the natural reef substrates, such as dead coral or coral rubble, are almost totally covered by silt and fine sand.	include	observational	This preliminary study aims to evaluate if fibreglass is a suitable material for constructing artificial reef units, in terms of developing a benthic community suitable for scleractinian coral recruitment, as well as to observe differences between reef sites with different impact levels.	Fibreglass reef modules were placed at three sites in the Southern Islands of Singapore and monitored over the initial period of two years	local	3 plots 20 by 50m in area	two islands south of Singapore: St John’s Island and Raffles Lighthouse
187	12676163	include	NA	NA	full search	Iris Foxfoot	1692748800	1701820800	no	NULL	yes	NA	peer reviewed	Loh, Tse-Lynn and Tanzil, J. T. I. and Chou, L. M.	2006	Preliminary study of community development and scleractinian recruitment on fibreglass artificial reef units in the sedimented waters of Singapore	Aquatic Conservation: Marine and Freshwater Ecosystems	16	61-76-	https://doi.org/10.1002/aqc.701	https://login.proxy.lib.duke.edu/login?url=https://www.proquest.com/scholarly-journals/preliminary-study-community-development/docview/20158041/se-2?accountid=10598 and https://onlinelibrary.wiley.com/doi/pdf/10.1002/aqc.701	yes	NA	include	fringing	reef flat	reef rubble	n/a	n/a	sand, rubble or dead coral substratum of at least 1m diameter, fringing reefs, high sediment from urban activity	include	artificial_designed	nursery absent	fibreglass impregnated with a mixture of sand and calcium carbonate to roughen the exterior surface. Each REU weighed around 10 kg, was slightly negatively buoyant, and measured approximately 70 cm in basal diameter and 50cm in height, with a total exterior surface area of 1.00m2. Round holes of 3- and 5-cm diameter were cut in the wall to expedite the flow of water currents through the unit (Fig…	fiberglass	n/a	depths of 2–7 m	4.5	from September to November 2001	yes	coral restoration	provide more settlement surfaces in an environment where the natural reef substrates, such as dead coral or coral rubble, are almost totally covered by silt and fine sand.	include	observational	This preliminary study aims to evaluate if fibreglass is a suitable material for constructing artificial reef units, in terms of developing a benthic community suitable for scleractinian coral recruitment, as well as to observe differences between reef sites with different impact levels.	Fibreglass reef modules were placed at three sites in the Southern Islands of Singapore and monitored over the initial period of two years	local	3 plots 20 by 50m in area	two islands south of Singapore: St John’s Island and Raffles Lighthouse
188	12676163	include	NA	NA	full search	Iris Foxfoot	1692748800	1701820800	no	NULL	yes	NA	peer reviewed	Loh, Tse-Lynn and Tanzil, J. T. I. and Chou, L. M.	2006	Preliminary study of community development and scleractinian recruitment on fibreglass artificial reef units in the sedimented waters of Singapore	Aquatic Conservation: Marine and Freshwater Ecosystems	16	61-76-	https://doi.org/10.1002/aqc.701	https://login.proxy.lib.duke.edu/login?url=https://www.proquest.com/scholarly-journals/preliminary-study-community-development/docview/20158041/se-2?accountid=10598 and https://onlinelibrary.wiley.com/doi/pdf/10.1002/aqc.701	yes	NA	include	fringing	reef flat	reef rubble	n/a	n/a	sand, rubble or dead coral substratum of at least 1m diameter, fringing reefs, high sediment from urban activity	include	artificial_designed	nursery absent	fibreglass impregnated with a mixture of sand and calcium carbonate to roughen the exterior surface. Each REU weighed around 10 kg, was slightly negatively buoyant, and measured approximately 70 cm in basal diameter and 50cm in height, with a total exterior surface area of 1.00m2. Round holes of 3- and 5-cm diameter were cut in the wall to expedite the flow of water currents through the unit (Fig…	sand	n/a	depths of 2–7 m	4.5	from September to November 2001	yes	coral restoration	provide more settlement surfaces in an environment where the natural reef substrates, such as dead coral or coral rubble, are almost totally covered by silt and fine sand.	include	observational	This preliminary study aims to evaluate if fibreglass is a suitable material for constructing artificial reef units, in terms of developing a benthic community suitable for scleractinian coral recruitment, as well as to observe differences between reef sites with different impact levels.	Fibreglass reef modules were placed at three sites in the Southern Islands of Singapore and monitored over the initial period of two years	local	3 plots 20 by 50m in area	two islands south of Singapore: St John’s Island and Raffles Lighthouse
189	12676163	include	NA	NA	full search	Iris Foxfoot	1692748800	1701820800	no	NULL	yes	NA	peer reviewed	Loh, Tse-Lynn and Tanzil, J. T. I. and Chou, L. M.	2006	Preliminary study of community development and scleractinian recruitment on fibreglass artificial reef units in the sedimented waters of Singapore	Aquatic Conservation: Marine and Freshwater Ecosystems	16	61-76-	https://doi.org/10.1002/aqc.701	https://login.proxy.lib.duke.edu/login?url=https://www.proquest.com/scholarly-journals/preliminary-study-community-development/docview/20158041/se-2?accountid=10598 and https://onlinelibrary.wiley.com/doi/pdf/10.1002/aqc.701	yes	NA	include	fringing	reef flat	reef rubble	n/a	n/a	sand, rubble or dead coral substratum of at least 1m diameter, fringing reefs, high sediment from urban activity	include	artificial_designed	nursery absent	fibreglass impregnated with a mixture of sand and calcium carbonate to roughen the exterior surface. Each REU weighed around 10 kg, was slightly negatively buoyant, and measured approximately 70 cm in basal diameter and 50cm in height, with a total exterior surface area of 1.00m2. Round holes of 3- and 5-cm diameter were cut in the wall to expedite the flow of water currents through the unit (Fig…	sand	n/a	depths of 2–7 m	4.5	from September to November 2001	yes	coral restoration	provide more settlement surfaces in an environment where the natural reef substrates, such as dead coral or coral rubble, are almost totally covered by silt and fine sand.	include	observational	This preliminary study aims to evaluate if fibreglass is a suitable material for constructing artificial reef units, in terms of developing a benthic community suitable for scleractinian coral recruitment, as well as to observe differences between reef sites with different impact levels.	Fibreglass reef modules were placed at three sites in the Southern Islands of Singapore and monitored over the initial period of two years	local	3 plots 20 by 50m in area	two islands south of Singapore: St John’s Island and Raffles Lighthouse
190	12676163	include	NA	NA	full search	Iris Foxfoot	1692748800	1701820800	no	NULL	yes	NA	peer reviewed	Loh, Tse-Lynn and Tanzil, J. T. I. and Chou, L. M.	2006	Preliminary study of community development and scleractinian recruitment on fibreglass artificial reef units in the sedimented waters of Singapore	Aquatic Conservation: Marine and Freshwater Ecosystems	16	61-76-	https://doi.org/10.1002/aqc.701	https://login.proxy.lib.duke.edu/login?url=https://www.proquest.com/scholarly-journals/preliminary-study-community-development/docview/20158041/se-2?accountid=10598 and https://onlinelibrary.wiley.com/doi/pdf/10.1002/aqc.701	yes	NA	include	fringing	reef flat	reef rubble	n/a	n/a	sand, rubble or dead coral substratum of at least 1m diameter, fringing reefs, high sediment from urban activity	include	artificial_designed	nursery absent	fibreglass impregnated with a mixture of sand and calcium carbonate to roughen the exterior surface. Each REU weighed around 10 kg, was slightly negatively buoyant, and measured approximately 70 cm in basal diameter and 50cm in height, with a total exterior surface area of 1.00m2. Round holes of 3- and 5-cm diameter were cut in the wall to expedite the flow of water currents through the unit (Fig…	sand	n/a	depths of 2–7 m	4.5	from September to November 2001	yes	coral restoration	provide more settlement surfaces in an environment where the natural reef substrates, such as dead coral or coral rubble, are almost totally covered by silt and fine sand.	include	observational	This preliminary study aims to evaluate if fibreglass is a suitable material for constructing artificial reef units, in terms of developing a benthic community suitable for scleractinian coral recruitment, as well as to observe differences between reef sites with different impact levels.	Fibreglass reef modules were placed at three sites in the Southern Islands of Singapore and monitored over the initial period of two years	local	3 plots 20 by 50m in area	two islands south of Singapore: St John’s Island and Raffles Lighthouse
191	12676163	include	NA	NA	full search	Iris Foxfoot	1692748800	1701820800	no	NULL	yes	NA	peer reviewed	Loh, Tse-Lynn and Tanzil, J. T. I. and Chou, L. M.	2006	Preliminary study of community development and scleractinian recruitment on fibreglass artificial reef units in the sedimented waters of Singapore	Aquatic Conservation: Marine and Freshwater Ecosystems	16	61-76-	https://doi.org/10.1002/aqc.701	https://login.proxy.lib.duke.edu/login?url=https://www.proquest.com/scholarly-journals/preliminary-study-community-development/docview/20158041/se-2?accountid=10598 and https://onlinelibrary.wiley.com/doi/pdf/10.1002/aqc.701	yes	NA	include	fringing	reef flat	reef rubble	n/a	n/a	sand, rubble or dead coral substratum of at least 1m diameter, fringing reefs, high sediment from urban activity	include	artificial_designed	nursery absent	fibreglass impregnated with a mixture of sand and calcium carbonate to roughen the exterior surface. Each REU weighed around 10 kg, was slightly negatively buoyant, and measured approximately 70 cm in basal diameter and 50cm in height, with a total exterior surface area of 1.00m2. Round holes of 3- and 5-cm diameter were cut in the wall to expedite the flow of water currents through the unit (Fig…	sand	n/a	depths of 2–7 m	4.5	from September to November 2001	yes	coral restoration	provide more settlement surfaces in an environment where the natural reef substrates, such as dead coral or coral rubble, are almost totally covered by silt and fine sand.	include	observational	This preliminary study aims to evaluate if fibreglass is a suitable material for constructing artificial reef units, in terms of developing a benthic community suitable for scleractinian coral recruitment, as well as to observe differences between reef sites with different impact levels.	Fibreglass reef modules were placed at three sites in the Southern Islands of Singapore and monitored over the initial period of two years	local	3 plots 20 by 50m in area	two islands south of Singapore: St John’s Island and Raffles Lighthouse
192	12676163	include	NA	NA	full search	Iris Foxfoot	1692748800	1701820800	no	NULL	yes	NA	peer reviewed	Loh, Tse-Lynn and Tanzil, J. T. I. and Chou, L. M.	2006	Preliminary study of community development and scleractinian recruitment on fibreglass artificial reef units in the sedimented waters of Singapore	Aquatic Conservation: Marine and Freshwater Ecosystems	16	61-76-	https://doi.org/10.1002/aqc.701	https://login.proxy.lib.duke.edu/login?url=https://www.proquest.com/scholarly-journals/preliminary-study-community-development/docview/20158041/se-2?accountid=10598 and https://onlinelibrary.wiley.com/doi/pdf/10.1002/aqc.701	yes	NA	include	fringing	reef flat	reef rubble	n/a	n/a	sand, rubble or dead coral substratum of at least 1m diameter, fringing reefs, high sediment from urban activity	include	artificial_designed	nursery absent	fibreglass impregnated with a mixture of sand and calcium carbonate to roughen the exterior surface. Each REU weighed around 10 kg, was slightly negatively buoyant, and measured approximately 70 cm in basal diameter and 50cm in height, with a total exterior surface area of 1.00m2. Round holes of 3- and 5-cm diameter were cut in the wall to expedite the flow of water currents through the unit (Fig…	rock	n/a	depths of 2–7 m	4.5	from September to November 2001	yes	coral restoration	provide more settlement surfaces in an environment where the natural reef substrates, such as dead coral or coral rubble, are almost totally covered by silt and fine sand.	include	observational	This preliminary study aims to evaluate if fibreglass is a suitable material for constructing artificial reef units, in terms of developing a benthic community suitable for scleractinian coral recruitment, as well as to observe differences between reef sites with different impact levels.	Fibreglass reef modules were placed at three sites in the Southern Islands of Singapore and monitored over the initial period of two years	local	3 plots 20 by 50m in area	two islands south of Singapore: St John’s Island and Raffles Lighthouse
193	12676163	include	NA	NA	full search	Iris Foxfoot	1692748800	1701820800	no	NULL	yes	NA	peer reviewed	Loh, Tse-Lynn and Tanzil, J. T. I. and Chou, L. M.	2006	Preliminary study of community development and scleractinian recruitment on fibreglass artificial reef units in the sedimented waters of Singapore	Aquatic Conservation: Marine and Freshwater Ecosystems	16	61-76-	https://doi.org/10.1002/aqc.701	https://login.proxy.lib.duke.edu/login?url=https://www.proquest.com/scholarly-journals/preliminary-study-community-development/docview/20158041/se-2?accountid=10598 and https://onlinelibrary.wiley.com/doi/pdf/10.1002/aqc.701	yes	NA	include	fringing	reef flat	reef rubble	n/a	n/a	sand, rubble or dead coral substratum of at least 1m diameter, fringing reefs, high sediment from urban activity	include	artificial_designed	nursery absent	fibreglass impregnated with a mixture of sand and calcium carbonate to roughen the exterior surface. Each REU weighed around 10 kg, was slightly negatively buoyant, and measured approximately 70 cm in basal diameter and 50cm in height, with a total exterior surface area of 1.00m2. Round holes of 3- and 5-cm diameter were cut in the wall to expedite the flow of water currents through the unit (Fig…	rock	n/a	depths of 2–7 m	4.5	from September to November 2001	yes	coral restoration	provide more settlement surfaces in an environment where the natural reef substrates, such as dead coral or coral rubble, are almost totally covered by silt and fine sand.	include	observational	This preliminary study aims to evaluate if fibreglass is a suitable material for constructing artificial reef units, in terms of developing a benthic community suitable for scleractinian coral recruitment, as well as to observe differences between reef sites with different impact levels.	Fibreglass reef modules were placed at three sites in the Southern Islands of Singapore and monitored over the initial period of two years	local	3 plots 20 by 50m in area	two islands south of Singapore: St John’s Island and Raffles Lighthouse
194	12676163	include	NA	NA	full search	Iris Foxfoot	1692748800	1701820800	no	NULL	yes	NA	peer reviewed	Loh, Tse-Lynn and Tanzil, J. T. I. and Chou, L. M.	2006	Preliminary study of community development and scleractinian recruitment on fibreglass artificial reef units in the sedimented waters of Singapore	Aquatic Conservation: Marine and Freshwater Ecosystems	16	61-76-	https://doi.org/10.1002/aqc.701	https://login.proxy.lib.duke.edu/login?url=https://www.proquest.com/scholarly-journals/preliminary-study-community-development/docview/20158041/se-2?accountid=10598 and https://onlinelibrary.wiley.com/doi/pdf/10.1002/aqc.701	yes	NA	include	fringing	reef flat	reef rubble	n/a	n/a	sand, rubble or dead coral substratum of at least 1m diameter, fringing reefs, high sediment from urban activity	include	artificial_designed	nursery absent	fibreglass impregnated with a mixture of sand and calcium carbonate to roughen the exterior surface. Each REU weighed around 10 kg, was slightly negatively buoyant, and measured approximately 70 cm in basal diameter and 50cm in height, with a total exterior surface area of 1.00m2. Round holes of 3- and 5-cm diameter were cut in the wall to expedite the flow of water currents through the unit (Fig…	rock	n/a	depths of 2–7 m	4.5	from September to November 2001	yes	coral restoration	provide more settlement surfaces in an environment where the natural reef substrates, such as dead coral or coral rubble, are almost totally covered by silt and fine sand.	include	observational	This preliminary study aims to evaluate if fibreglass is a suitable material for constructing artificial reef units, in terms of developing a benthic community suitable for scleractinian coral recruitment, as well as to observe differences between reef sites with different impact levels.	Fibreglass reef modules were placed at three sites in the Southern Islands of Singapore and monitored over the initial period of two years	local	3 plots 20 by 50m in area	two islands south of Singapore: St John’s Island and Raffles Lighthouse
195	12676163	include	NA	NA	full search	Iris Foxfoot	1692748800	1701820800	no	NULL	yes	NA	peer reviewed	Loh, Tse-Lynn and Tanzil, J. T. I. and Chou, L. M.	2006	Preliminary study of community development and scleractinian recruitment on fibreglass artificial reef units in the sedimented waters of Singapore	Aquatic Conservation: Marine and Freshwater Ecosystems	16	61-76-	https://doi.org/10.1002/aqc.701	https://login.proxy.lib.duke.edu/login?url=https://www.proquest.com/scholarly-journals/preliminary-study-community-development/docview/20158041/se-2?accountid=10598 and https://onlinelibrary.wiley.com/doi/pdf/10.1002/aqc.701	yes	NA	include	fringing	reef flat	reef rubble	n/a	n/a	sand, rubble or dead coral substratum of at least 1m diameter, fringing reefs, high sediment from urban activity	include	artificial_designed	nursery absent	fibreglass impregnated with a mixture of sand and calcium carbonate to roughen the exterior surface. Each REU weighed around 10 kg, was slightly negatively buoyant, and measured approximately 70 cm in basal diameter and 50cm in height, with a total exterior surface area of 1.00m2. Round holes of 3- and 5-cm diameter were cut in the wall to expedite the flow of water currents through the unit (Fig…	rock	n/a	depths of 2–7 m	4.5	from September to November 2001	yes	coral restoration	provide more settlement surfaces in an environment where the natural reef substrates, such as dead coral or coral rubble, are almost totally covered by silt and fine sand.	include	observational	This preliminary study aims to evaluate if fibreglass is a suitable material for constructing artificial reef units, in terms of developing a benthic community suitable for scleractinian coral recruitment, as well as to observe differences between reef sites with different impact levels.	Fibreglass reef modules were placed at three sites in the Southern Islands of Singapore and monitored over the initial period of two years	local	3 plots 20 by 50m in area	two islands south of Singapore: St John’s Island and Raffles Lighthouse
196	12678339	include	NA	NA	full search	Christy Cutshaw	1692835200	1701820800	no	NULL	yes	NA	peer reviewed	Mendoza, Edgar and Ri­os, Ana and Marino-Tapia, Ismael and Silva, Rodolfo	2019	Modular Coral Shaped Artificial Reefs acting as Beach Protection Barriers	Coastal structures	NA	989-997-	10.18451/978-3-939230-64-9_099	https://lens.org/102-039-083-529-969	yes	NA	include	n/a	n/a	n/a	n/a	n/a	NA	include	artificial_designed	nursery absent	modular elements are a combination of triangular and rectangular prisms; the upper part has a right-angled triangular cross section and is placed on top of a rectangular prism, with two triangular prisms at the sea and leeward sides, respectively. The bottom part of the element fits into the space between two others in a lower layer. The coral shaped artificial reef pieces were designed to fit in…	concrete	n/a	0.15 and 0.3m	0.225	NULL	no	coastal protection	hydrodynamic and morphologic performance of the coral shaped modular barrier	include	experimental	the present work describes the laboratory testing of a novel prefabricated element intended to imitate the shape, hydrodynamics and ecological performance of coral reefs.	modeling/in lab wave flume testing	local	NA	wave flume of the Ports and Coastal Engineering Laboratory at UNAM,
197	12678339	include	NA	NA	full search	Christy Cutshaw	1692835200	1701820800	no	NULL	yes	NA	peer reviewed	Mendoza, Edgar and Ri­os, Ana and Marino-Tapia, Ismael and Silva, Rodolfo	2019	Modular Coral Shaped Artificial Reefs acting as Beach Protection Barriers	Coastal structures	NA	989-997-	10.18451/978-3-939230-64-9_099	https://lens.org/102-039-083-529-969	yes	NA	include	n/a	n/a	n/a	n/a	n/a	NA	include	artificial_designed	nursery absent	modular elements are a combination of triangular and rectangular prisms; the upper part has a right-angled triangular cross section and is placed on top of a rectangular prism, with two triangular prisms at the sea and leeward sides, respectively. The bottom part of the element fits into the space between two others in a lower layer. The coral shaped artificial reef pieces were designed to fit in…	concrete	n/a	0.15 and 0.3m	0.225	NULL	no	coastal protection	hydrodynamic and morphologic performance of the coral shaped modular barrier	include	modeling	the present work describes the laboratory testing of a novel prefabricated element intended to imitate the shape, hydrodynamics and ecological performance of coral reefs.	modeling/in lab wave flume testing	local	NA	wave flume of the Ports and Coastal Engineering Laboratory at UNAM,
198	12678339	include	NA	NA	full search	Christy Cutshaw	1692835200	1701820800	no	NULL	yes	NA	peer reviewed	Mendoza, Edgar and Ri­os, Ana and Marino-Tapia, Ismael and Silva, Rodolfo	2019	Modular Coral Shaped Artificial Reefs acting as Beach Protection Barriers	Coastal structures	NA	989-997-	10.18451/978-3-939230-64-9_099	https://lens.org/102-039-083-529-969	yes	NA	include	n/a	n/a	n/a	n/a	n/a	NA	include	artificial_designed	nursery absent	modular elements are a combination of triangular and rectangular prisms; the upper part has a right-angled triangular cross section and is placed on top of a rectangular prism, with two triangular prisms at the sea and leeward sides, respectively. The bottom part of the element fits into the space between two others in a lower layer. The coral shaped artificial reef pieces were designed to fit in…	3D printed	n/a	0.15 and 0.3m	0.225	NULL	no	coastal protection	hydrodynamic and morphologic performance of the coral shaped modular barrier	include	experimental	the present work describes the laboratory testing of a novel prefabricated element intended to imitate the shape, hydrodynamics and ecological performance of coral reefs.	modeling/in lab wave flume testing	local	NA	wave flume of the Ports and Coastal Engineering Laboratory at UNAM,
199	12678339	include	NA	NA	full search	Christy Cutshaw	1692835200	1701820800	no	NULL	yes	NA	peer reviewed	Mendoza, Edgar and Ri­os, Ana and Marino-Tapia, Ismael and Silva, Rodolfo	2019	Modular Coral Shaped Artificial Reefs acting as Beach Protection Barriers	Coastal structures	NA	989-997-	10.18451/978-3-939230-64-9_099	https://lens.org/102-039-083-529-969	yes	NA	include	n/a	n/a	n/a	n/a	n/a	NA	include	artificial_designed	nursery absent	modular elements are a combination of triangular and rectangular prisms; the upper part has a right-angled triangular cross section and is placed on top of a rectangular prism, with two triangular prisms at the sea and leeward sides, respectively. The bottom part of the element fits into the space between two others in a lower layer. The coral shaped artificial reef pieces were designed to fit in…	3D printed	n/a	0.15 and 0.3m	0.225	NULL	no	coastal protection	hydrodynamic and morphologic performance of the coral shaped modular barrier	include	modeling	the present work describes the laboratory testing of a novel prefabricated element intended to imitate the shape, hydrodynamics and ecological performance of coral reefs.	modeling/in lab wave flume testing	local	NA	wave flume of the Ports and Coastal Engineering Laboratory at UNAM,
200	12687275	include	NA	measures coral and fish diversity on two types of AR	full search	D'amy Steward	1691798400	1701820800	no	NULL	yes	NA	peer reviewed	Abelson, A. and Shlesinger, Y.	2002	Comparison of the development of coral and fish communities on rock-aggregated artificial reefs in Eilat, Red Sea	ICES Journal of Marine Science	59	S122-S126-	10.1006/jmsc.2002.1210	https://academic.oup.com/icesjms/article-abstract/59/suppl/S122/617902 and https://academic.oup.com/icesjms/article-pdf/59/suppl/S122/6756585/59-suppl-S122.pdf and https://watermark.silverchair.com/59-suppl-S122.pdf?token=AQECAHi208BE49Ooan9kkhW_Ercy7Dm3ZL_9Cf3qfKAc485ysgAAA3gwggN0BgkqhkiG9w0BBwagggNlMIIDYQIBADCCA1oGCSqGSIb3DQEHATAeBglghkgBZQMEAS4wEQQMl0FM-pK0OsCx7q6TAgEQgIIDKxTvKcydnytSxHmeMBbhK…	yes	NA	include	fringing	n/a	sand	n/a	n/a	Southern part of the Coral Reserve of Eilat off the natural fringing reef at a depth of 15 m. The sea bottom at this site is covered by small aggregations of corals.	include	natural_natural	nursery absent	Limestone rocks. One reef was arranged as a randomly aggregated pile of relatively small rocks (RA reef), while the other comprised an orderly aggregated construction of relatively large rocks with large interstitial spaces (OA reef).	rock	n/a	15m	15	628473600	no	coral restoration	understanding of AR dynamics and development by examining sound designs, incorporating scientific knowledge of the important parameters that determine the development of biota and the final appearance of the reef.	include	observational	increasing our knowledge of the effects of reef structure, location, morphology and substrate type on the succession of organisms	Two types of ARs deployed 30 m apart and 100 m from nearest NR. Surverys of fish and coral every 4-6 months for 4 years. Surveys lasted 7-10 days with 3 daily dives.	local	Site scale	Eilat, Red Sea - Coral Reserve
201	12687275	include	NA	measures coral and fish diversity on two types of AR	full search	D'amy Steward	1691798400	1701820800	no	NULL	yes	NA	peer reviewed	Abelson, A. and Shlesinger, Y.	2002	Comparison of the development of coral and fish communities on rock-aggregated artificial reefs in Eilat, Red Sea	ICES Journal of Marine Science	59	S122-S126-	10.1006/jmsc.2002.1210	https://academic.oup.com/icesjms/article-abstract/59/suppl/S122/617902 and https://academic.oup.com/icesjms/article-pdf/59/suppl/S122/6756585/59-suppl-S122.pdf and https://watermark.silverchair.com/59-suppl-S122.pdf?token=AQECAHi208BE49Ooan9kkhW_Ercy7Dm3ZL_9Cf3qfKAc485ysgAAA3gwggN0BgkqhkiG9w0BBwagggNlMIIDYQIBADCCA1oGCSqGSIb3DQEHATAeBglghkgBZQMEAS4wEQQMl0FM-pK0OsCx7q6TAgEQgIIDKxTvKcydnytSxHmeMBbhK…	yes	NA	include	fringing	n/a	sand	n/a	n/a	Southern part of the Coral Reserve of Eilat off the natural fringing reef at a depth of 15 m. The sea bottom at this site is covered by small aggregations of corals.	include	natural_natural	nursery absent	Limestone rocks. One reef was arranged as a randomly aggregated pile of relatively small rocks (RA reef), while the other comprised an orderly aggregated construction of relatively large rocks with large interstitial spaces (OA reef).	rock	n/a	15m	15	628473600	no	coral restoration	understanding of AR dynamics and development by examining sound designs, incorporating scientific knowledge of the important parameters that determine the development of biota and the final appearance of the reef.	include	observational	increasing our knowledge of the effects of reef structure, location, morphology and substrate type on the succession of organisms	Two types of ARs deployed 30 m apart and 100 m from nearest NR. Surverys of fish and coral every 4-6 months for 4 years. Surveys lasted 7-10 days with 3 daily dives.	local	Site scale	Eilat, Red Sea - Coral Reserve
202	12687275	include	NA	measures coral and fish diversity on two types of AR	full search	D'amy Steward	1691798400	1701820800	no	NULL	yes	NA	peer reviewed	Abelson, A. and Shlesinger, Y.	2002	Comparison of the development of coral and fish communities on rock-aggregated artificial reefs in Eilat, Red Sea	ICES Journal of Marine Science	59	S122-S126-	10.1006/jmsc.2002.1210	https://academic.oup.com/icesjms/article-abstract/59/suppl/S122/617902 and https://academic.oup.com/icesjms/article-pdf/59/suppl/S122/6756585/59-suppl-S122.pdf and https://watermark.silverchair.com/59-suppl-S122.pdf?token=AQECAHi208BE49Ooan9kkhW_Ercy7Dm3ZL_9Cf3qfKAc485ysgAAA3gwggN0BgkqhkiG9w0BBwagggNlMIIDYQIBADCCA1oGCSqGSIb3DQEHATAeBglghkgBZQMEAS4wEQQMl0FM-pK0OsCx7q6TAgEQgIIDKxTvKcydnytSxHmeMBbhK…	yes	NA	include	fringing	n/a	reef rubble	n/a	n/a	Southern part of the Coral Reserve of Eilat off the natural fringing reef at a depth of 15 m. The sea bottom at this site is covered by small aggregations of corals.	include	natural_natural	nursery absent	Limestone rocks. One reef was arranged as a randomly aggregated pile of relatively small rocks (RA reef), while the other comprised an orderly aggregated construction of relatively large rocks with large interstitial spaces (OA reef).	rock	n/a	15m	15	628473600	no	coral restoration	understanding of AR dynamics and development by examining sound designs, incorporating scientific knowledge of the important parameters that determine the development of biota and the final appearance of the reef.	include	observational	increasing our knowledge of the effects of reef structure, location, morphology and substrate type on the succession of organisms	Two types of ARs deployed 30 m apart and 100 m from nearest NR. Surverys of fish and coral every 4-6 months for 4 years. Surveys lasted 7-10 days with 3 daily dives.	local	Site scale	Eilat, Red Sea - Coral Reserve
203	12687275	include	NA	measures coral and fish diversity on two types of AR	full search	D'amy Steward	1691798400	1701820800	no	NULL	yes	NA	peer reviewed	Abelson, A. and Shlesinger, Y.	2002	Comparison of the development of coral and fish communities on rock-aggregated artificial reefs in Eilat, Red Sea	ICES Journal of Marine Science	59	S122-S126-	10.1006/jmsc.2002.1210	https://academic.oup.com/icesjms/article-abstract/59/suppl/S122/617902 and https://academic.oup.com/icesjms/article-pdf/59/suppl/S122/6756585/59-suppl-S122.pdf and https://watermark.silverchair.com/59-suppl-S122.pdf?token=AQECAHi208BE49Ooan9kkhW_Ercy7Dm3ZL_9Cf3qfKAc485ysgAAA3gwggN0BgkqhkiG9w0BBwagggNlMIIDYQIBADCCA1oGCSqGSIb3DQEHATAeBglghkgBZQMEAS4wEQQMl0FM-pK0OsCx7q6TAgEQgIIDKxTvKcydnytSxHmeMBbhK…	yes	NA	include	fringing	n/a	reef rubble	n/a	n/a	Southern part of the Coral Reserve of Eilat off the natural fringing reef at a depth of 15 m. The sea bottom at this site is covered by small aggregations of corals.	include	natural_natural	nursery absent	Limestone rocks. One reef was arranged as a randomly aggregated pile of relatively small rocks (RA reef), while the other comprised an orderly aggregated construction of relatively large rocks with large interstitial spaces (OA reef).	rock	n/a	15m	15	628473600	no	coral restoration	understanding of AR dynamics and development by examining sound designs, incorporating scientific knowledge of the important parameters that determine the development of biota and the final appearance of the reef.	include	observational	increasing our knowledge of the effects of reef structure, location, morphology and substrate type on the succession of organisms	Two types of ARs deployed 30 m apart and 100 m from nearest NR. Surverys of fish and coral every 4-6 months for 4 years. Surveys lasted 7-10 days with 3 daily dives.	local	Site scale	Eilat, Red Sea - Coral Reserve
204	12672750	include	NA	examines several nursery structures and a unique settlement structure - diversity, growth rate, and survival	full search	D'amy Steward	1692057600	1701820800	no	NULL	yes	NA	peer reviewed	Al-Horani, F. A.	2013	Sustainable resources of corals for the restoration of damaged coral reefs in the Gulf of Aqaba, Red Sea	Life Science Journal	10	352-360-	NA	https://www.scopus.com/inward/record.uri?eid=2-s2.0-84880814152&partnerID=40&md5=967da5f86cad5b764caf0751e0a2f875	yes	NA	include	fringing	n/a	sand	n/a	n/a	The study area is characterized by having fringing reefs in some parts of it and seagrass meadows and sandy bottoms in other parts.	include	artificial_designed	nursery present	nurseries were made of plastic mesh connected by cables to a 1.5×4.0 m rectangle made of 0.5″ PVC pipes. The suspended nurseries were kept midway in the water column by using cement sinkers at the bottom and large floating buoys from the top. Smaller mesh trays were also constructed using the PVC pipes and mesh for holding each set of coral nubbins on them. The bottom based coral nurseries were c…	concrete	n/a	5-10m; 6-15m	10	NULL	no	coral restoration	For restoration purposes of damaged coral reefs, it is important to have continuous supply of corals without impairment of the natural reef environment. In the present study, suspended and bottom based coral nurseries were established in situ for the production of large numbers of selected coral species.	include	experimental	Compare the success (growth rate and survival) on the different types of nursery structures as well as the nautral settlement on the settlement devices	Several types of nursery structures, data collected every month for 7 months.	local	nursery scale	in front of the Marine Science Station in Aqaba, Jordan (two different sites - nursery and settlement devices)
205	12672750	include	NA	examines several nursery structures and a unique settlement structure - diversity, growth rate, and survival	full search	D'amy Steward	1692057600	1701820800	no	NULL	yes	NA	peer reviewed	Al-Horani, F. A.	2013	Sustainable resources of corals for the restoration of damaged coral reefs in the Gulf of Aqaba, Red Sea	Life Science Journal	10	352-360-	NA	https://www.scopus.com/inward/record.uri?eid=2-s2.0-84880814152&partnerID=40&md5=967da5f86cad5b764caf0751e0a2f875	yes	NA	include	fringing	n/a	sand	n/a	n/a	The study area is characterized by having fringing reefs in some parts of it and seagrass meadows and sandy bottoms in other parts.	include	artificial_designed	nursery present	nurseries were made of plastic mesh connected by cables to a 1.5×4.0 m rectangle made of 0.5″ PVC pipes. The suspended nurseries were kept midway in the water column by using cement sinkers at the bottom and large floating buoys from the top. Smaller mesh trays were also constructed using the PVC pipes and mesh for holding each set of coral nubbins on them. The bottom based coral nurseries were c…	metal	n/a	5-10m; 6-15m	10	NULL	no	coral restoration	For restoration purposes of damaged coral reefs, it is important to have continuous supply of corals without impairment of the natural reef environment. In the present study, suspended and bottom based coral nurseries were established in situ for the production of large numbers of selected coral species.	include	experimental	Compare the success (growth rate and survival) on the different types of nursery structures as well as the nautral settlement on the settlement devices	Several types of nursery structures, data collected every month for 7 months.	local	nursery scale	in front of the Marine Science Station in Aqaba, Jordan (two different sites - nursery and settlement devices)
206	12672750	include	NA	examines several nursery structures and a unique settlement structure - diversity, growth rate, and survival	full search	D'amy Steward	1692057600	1701820800	no	NULL	yes	NA	peer reviewed	Al-Horani, F. A.	2013	Sustainable resources of corals for the restoration of damaged coral reefs in the Gulf of Aqaba, Red Sea	Life Science Journal	10	352-360-	NA	https://www.scopus.com/inward/record.uri?eid=2-s2.0-84880814152&partnerID=40&md5=967da5f86cad5b764caf0751e0a2f875	yes	NA	include	fringing	n/a	sand	n/a	n/a	The study area is characterized by having fringing reefs in some parts of it and seagrass meadows and sandy bottoms in other parts.	include	artificial_designed	nursery present	nurseries were made of plastic mesh connected by cables to a 1.5×4.0 m rectangle made of 0.5″ PVC pipes. The suspended nurseries were kept midway in the water column by using cement sinkers at the bottom and large floating buoys from the top. Smaller mesh trays were also constructed using the PVC pipes and mesh for holding each set of coral nubbins on them. The bottom based coral nurseries were c…	plastic	n/a	5-10m; 6-15m	10	NULL	no	coral restoration	For restoration purposes of damaged coral reefs, it is important to have continuous supply of corals without impairment of the natural reef environment. In the present study, suspended and bottom based coral nurseries were established in situ for the production of large numbers of selected coral species.	include	experimental	Compare the success (growth rate and survival) on the different types of nursery structures as well as the nautral settlement on the settlement devices	Several types of nursery structures, data collected every month for 7 months.	local	nursery scale	in front of the Marine Science Station in Aqaba, Jordan (two different sites - nursery and settlement devices)
207	12672750	include	NA	examines several nursery structures and a unique settlement structure - diversity, growth rate, and survival	full search	D'amy Steward	1692057600	1701820800	no	NULL	yes	NA	peer reviewed	Al-Horani, F. A.	2013	Sustainable resources of corals for the restoration of damaged coral reefs in the Gulf of Aqaba, Red Sea	Life Science Journal	10	352-360-	NA	https://www.scopus.com/inward/record.uri?eid=2-s2.0-84880814152&partnerID=40&md5=967da5f86cad5b764caf0751e0a2f875	yes	NA	include	fringing	n/a	sand	n/a	n/a	The study area is characterized by having fringing reefs in some parts of it and seagrass meadows and sandy bottoms in other parts.	include	artificial_designed	nursery present	nurseries were made of plastic mesh connected by cables to a 1.5×4.0 m rectangle made of 0.5″ PVC pipes. The suspended nurseries were kept midway in the water column by using cement sinkers at the bottom and large floating buoys from the top. Smaller mesh trays were also constructed using the PVC pipes and mesh for holding each set of coral nubbins on them. The bottom based coral nurseries were c…	mesh netting	n/a	5-10m; 6-15m	10	NULL	no	coral restoration	For restoration purposes of damaged coral reefs, it is important to have continuous supply of corals without impairment of the natural reef environment. In the present study, suspended and bottom based coral nurseries were established in situ for the production of large numbers of selected coral species.	include	experimental	Compare the success (growth rate and survival) on the different types of nursery structures as well as the nautral settlement on the settlement devices	Several types of nursery structures, data collected every month for 7 months.	local	nursery scale	in front of the Marine Science Station in Aqaba, Jordan (two different sites - nursery and settlement devices)
208	12672750	include	NA	examines several nursery structures and a unique settlement structure - diversity, growth rate, and survival	full search	D'amy Steward	1692057600	1701820800	no	NULL	yes	NA	peer reviewed	Al-Horani, F. A.	2013	Sustainable resources of corals for the restoration of damaged coral reefs in the Gulf of Aqaba, Red Sea	Life Science Journal	10	352-360-	NA	https://www.scopus.com/inward/record.uri?eid=2-s2.0-84880814152&partnerID=40&md5=967da5f86cad5b764caf0751e0a2f875	yes	NA	include	n/a	n/a	sand	n/a	n/a	The study area is characterized by having fringing reefs in some parts of it and seagrass meadows and sandy bottoms in other parts.	include	artificial_designed	nursery present	nurseries were made of plastic mesh connected by cables to a 1.5×4.0 m rectangle made of 0.5″ PVC pipes. The suspended nurseries were kept midway in the water column by using cement sinkers at the bottom and large floating buoys from the top. Smaller mesh trays were also constructed using the PVC pipes and mesh for holding each set of coral nubbins on them. The bottom based coral nurseries were c…	concrete	n/a	5-10m; 6-15m	10	NULL	no	coral restoration	For restoration purposes of damaged coral reefs, it is important to have continuous supply of corals without impairment of the natural reef environment. In the present study, suspended and bottom based coral nurseries were established in situ for the production of large numbers of selected coral species.	include	experimental	Compare the success (growth rate and survival) on the different types of nursery structures as well as the nautral settlement on the settlement devices	Several types of nursery structures, data collected every month for 7 months.	local	nursery scale	in front of the Marine Science Station in Aqaba, Jordan (two different sites - nursery and settlement devices)
209	12672750	include	NA	examines several nursery structures and a unique settlement structure - diversity, growth rate, and survival	full search	D'amy Steward	1692057600	1701820800	no	NULL	yes	NA	peer reviewed	Al-Horani, F. A.	2013	Sustainable resources of corals for the restoration of damaged coral reefs in the Gulf of Aqaba, Red Sea	Life Science Journal	10	352-360-	NA	https://www.scopus.com/inward/record.uri?eid=2-s2.0-84880814152&partnerID=40&md5=967da5f86cad5b764caf0751e0a2f875	yes	NA	include	n/a	n/a	sand	n/a	n/a	The study area is characterized by having fringing reefs in some parts of it and seagrass meadows and sandy bottoms in other parts.	include	artificial_designed	nursery present	nurseries were made of plastic mesh connected by cables to a 1.5×4.0 m rectangle made of 0.5″ PVC pipes. The suspended nurseries were kept midway in the water column by using cement sinkers at the bottom and large floating buoys from the top. Smaller mesh trays were also constructed using the PVC pipes and mesh for holding each set of coral nubbins on them. The bottom based coral nurseries were c…	metal	n/a	5-10m; 6-15m	10	NULL	no	coral restoration	For restoration purposes of damaged coral reefs, it is important to have continuous supply of corals without impairment of the natural reef environment. In the present study, suspended and bottom based coral nurseries were established in situ for the production of large numbers of selected coral species.	include	experimental	Compare the success (growth rate and survival) on the different types of nursery structures as well as the nautral settlement on the settlement devices	Several types of nursery structures, data collected every month for 7 months.	local	nursery scale	in front of the Marine Science Station in Aqaba, Jordan (two different sites - nursery and settlement devices)
210	12672750	include	NA	examines several nursery structures and a unique settlement structure - diversity, growth rate, and survival	full search	D'amy Steward	1692057600	1701820800	no	NULL	yes	NA	peer reviewed	Al-Horani, F. A.	2013	Sustainable resources of corals for the restoration of damaged coral reefs in the Gulf of Aqaba, Red Sea	Life Science Journal	10	352-360-	NA	https://www.scopus.com/inward/record.uri?eid=2-s2.0-84880814152&partnerID=40&md5=967da5f86cad5b764caf0751e0a2f875	yes	NA	include	n/a	n/a	sand	n/a	n/a	The study area is characterized by having fringing reefs in some parts of it and seagrass meadows and sandy bottoms in other parts.	include	artificial_designed	nursery present	nurseries were made of plastic mesh connected by cables to a 1.5×4.0 m rectangle made of 0.5″ PVC pipes. The suspended nurseries were kept midway in the water column by using cement sinkers at the bottom and large floating buoys from the top. Smaller mesh trays were also constructed using the PVC pipes and mesh for holding each set of coral nubbins on them. The bottom based coral nurseries were c…	plastic	n/a	5-10m; 6-15m	10	NULL	no	coral restoration	For restoration purposes of damaged coral reefs, it is important to have continuous supply of corals without impairment of the natural reef environment. In the present study, suspended and bottom based coral nurseries were established in situ for the production of large numbers of selected coral species.	include	experimental	Compare the success (growth rate and survival) on the different types of nursery structures as well as the nautral settlement on the settlement devices	Several types of nursery structures, data collected every month for 7 months.	local	nursery scale	in front of the Marine Science Station in Aqaba, Jordan (two different sites - nursery and settlement devices)
211	12672750	include	NA	examines several nursery structures and a unique settlement structure - diversity, growth rate, and survival	full search	D'amy Steward	1692057600	1701820800	no	NULL	yes	NA	peer reviewed	Al-Horani, F. A.	2013	Sustainable resources of corals for the restoration of damaged coral reefs in the Gulf of Aqaba, Red Sea	Life Science Journal	10	352-360-	NA	https://www.scopus.com/inward/record.uri?eid=2-s2.0-84880814152&partnerID=40&md5=967da5f86cad5b764caf0751e0a2f875	yes	NA	include	n/a	n/a	sand	n/a	n/a	The study area is characterized by having fringing reefs in some parts of it and seagrass meadows and sandy bottoms in other parts.	include	artificial_designed	nursery present	nurseries were made of plastic mesh connected by cables to a 1.5×4.0 m rectangle made of 0.5″ PVC pipes. The suspended nurseries were kept midway in the water column by using cement sinkers at the bottom and large floating buoys from the top. Smaller mesh trays were also constructed using the PVC pipes and mesh for holding each set of coral nubbins on them. The bottom based coral nurseries were c…	mesh netting	n/a	5-10m; 6-15m	10	NULL	no	coral restoration	For restoration purposes of damaged coral reefs, it is important to have continuous supply of corals without impairment of the natural reef environment. In the present study, suspended and bottom based coral nurseries were established in situ for the production of large numbers of selected coral species.	include	experimental	Compare the success (growth rate and survival) on the different types of nursery structures as well as the nautral settlement on the settlement devices	Several types of nursery structures, data collected every month for 7 months.	local	nursery scale	in front of the Marine Science Station in Aqaba, Jordan (two different sites - nursery and settlement devices)
212	12672750	include	NA	examines several nursery structures and a unique settlement structure - diversity, growth rate, and survival	full search	D'amy Steward	1692057600	1701820800	no	NULL	yes	NA	peer reviewed	Al-Horani, F. A.	2013	Sustainable resources of corals for the restoration of damaged coral reefs in the Gulf of Aqaba, Red Sea	Life Science Journal	10	352-360-	NA	https://www.scopus.com/inward/record.uri?eid=2-s2.0-84880814152&partnerID=40&md5=967da5f86cad5b764caf0751e0a2f875	yes	NA	include	fringing	n/a	sand	n/a	n/a	The study area is characterized by having fringing reefs in some parts of it and seagrass meadows and sandy bottoms in other parts.	include	artificial_designed	nursery present	nurseries were made of plastic mesh connected by cables to a 1.5×4.0 m rectangle made of 0.5″ PVC pipes. The suspended nurseries were kept midway in the water column by using cement sinkers at the bottom and large floating buoys from the top. Smaller mesh trays were also constructed using the PVC pipes and mesh for holding each set of coral nubbins on them. The bottom based coral nurseries were c…	concrete	n/a	5-10m; 6-15m	10	NULL	no	coral restoration	For restoration purposes of damaged coral reefs, it is important to have continuous supply of corals without impairment of the natural reef environment. In the present study, suspended and bottom based coral nurseries were established in situ for the production of large numbers of selected coral species.	include	experimental	Compare the success (growth rate and survival) on the different types of nursery structures as well as the nautral settlement on the settlement devices	Several types of nursery structures, data collected every month for 7 months.	local	nursery scale	in front of the Marine Science Station in Aqaba, Jordan (two different sites - nursery and settlement devices)
[truncated: 3,530 more rows]
[truncated: 22 more columns]
